# Supplementary material for: Climate change impact on wheat and maize growth in Ethiopia: A multi-model uncertainty analysis
Source: PLoS One. 2022 Jan 21;17(1):e0262951. doi: 10.1371/journal.pone.0262951 (PMC8782302; doi:10.1371/journal.pone.0262951)
Supplement: S1 Dataset — (CSV) [file pone.0262951.s010.csv]

Site	Date	hurs	rsds	sfcWind	pr	tasmax	tasmin
Adet	01/01/1983	20.4	27.7	1.1	0.0	25.2	10.0
Adet	01/02/1983	26.0	26.8	1.6	0.0	24.6	9.9
Adet	01/03/1983	35.9	24.1	3.0	0.0	24.9	12.4
Adet	01/04/1983	45.4	24.3	2.3	0.0	24.2	13.7
Adet	01/05/1983	47.0	24.4	2.1	0.0	24.0	14.4
Adet	01/06/1983	42.4	24.2	3.9	0.0	24.5	14.9
Adet	01/07/1983	43.7	24.1	2.6	0.0	24.7	13.0
Adet	01/08/1983	42.2	26.2	1.9	0.0	25.5	14.8
Adet	01/09/1983	37.5	25.3	2.6	0.0	24.3	14.3
Adet	01/10/1983	47.8	26.0	5.6	0.0	22.2	14.3
Adet	01/11/1983	40.6	24.2	6.2	0.0	22.0	10.7
Adet	01/12/1983	50.1	24.7	5.1	0.0	23.9	10.0
Adet	01/13/1983	42.4	25.5	3.5	0.0	23.3	10.1
Adet	01/14/1983	33.6	27.8	2.1	0.0	24.7	11.1
Adet	01/15/1983	21.8	26.7	2.5	0.0	25.3	11.9
Adet	01/16/1983	19.9	24.7	2.1	0.0	25.8	12.1
Adet	01/17/1983	22.3	24.2	2.0	0.0	25.4	12.8
Adet	01/18/1983	23.0	25.7	1.7	0.0	25.7	12.9
Adet	01/19/1983	28.1	26.3	2.8	0.0	24.5	13.7
Adet	01/20/1983	41.5	26.2	3.7	0.0	24.2	13.5
Adet	01/21/1983	50.1	25.6	3.4	0.0	25.0	14.0
Adet	01/22/1983	59.6	26.3	3.5	0.8	24.0	15.2
Adet	01/23/1983	64.0	27.9	1.2	1.2	22.2	15.9
Adet	01/24/1983	58.9	28.4	1.0	0.5	21.7	15.6
Adet	01/25/1983	62.1	31.9	2.1	0.3	21.1	16.2
Adet	01/26/1983	64.9	29.6	1.8	0.2	21.2	15.8
Adet	01/27/1983	61.0	27.6	2.3	0.0	23.6	15.1
Adet	01/28/1983	61.5	27.6	2.7	0.0	23.4	15.1
Adet	01/29/1983	55.4	28.0	3.0	0.1	23.2	15.4
Adet	01/30/1983	50.0	26.8	3.4	0.0	25.0	15.9
Adet	01/31/1983	87.8	26.6	2.6	3.7	19.9	11.4
Adet	02/01/1983	87.0	28.0	1.8	4.3	19.3	14.1
Adet	02/02/1983	85.9	27.8	1.9	1.9	19.9	14.1
Adet	02/03/1983	85.0	28.8	2.2	3.3	20.2	14.1
Adet	02/04/1983	82.3	25.7	3.1	3.1	20.6	14.2
Adet	02/05/1983	84.1	25.5	4.0	0.4	17.7	13.1
Adet	02/06/1983	72.1	27.7	2.7	0.3	21.3	12.9
Adet	02/07/1983	59.7	25.8	2.8	0.0	23.9	13.7
Adet	02/08/1983	60.5	26.6	3.1	0.1	22.2	15.6
Adet	02/09/1983	58.7	26.6	2.8	0.7	23.8	14.7
Adet	02/10/1983	40.3	24.7	2.4	0.3	23.9	15.4
Adet	02/11/1983	33.0	24.5	2.6	0.1	25.1	13.1
Adet	02/12/1983	37.0	26.3	3.3	0.0	25.6	14.0
Adet	02/13/1983	28.1	27.0	2.4	0.0	25.4	12.5
Adet	02/14/1983	37.4	32.2	1.8	0.0	26.3	13.5
Adet	02/15/1983	38.6	24.3	3.5	0.0	27.4	16.0
Adet	02/16/1983	28.7	26.1	3.0	0.3	27.0	14.6
Adet	02/17/1983	28.9	26.0	3.2	0.3	26.9	14.5
Adet	02/18/1983	25.9	25.6	3.0	0.1	25.9	13.2
Adet	02/19/1983	27.2	24.6	2.4	0.1	25.7	12.9
Adet	02/20/1983	38.8	25.7	2.2	0.4	25.2	13.9
Adet	02/21/1983	46.2	25.7	2.4	0.1	25.9	17.2
Adet	02/22/1983	54.6	24.0	4.0	0.0	23.4	16.5
Adet	02/23/1983	44.2	23.8	4.0	0.0	26.9	15.9
Adet	02/24/1983	41.5	25.6	4.1	0.0	26.7	17.1
Adet	02/25/1983	32.3	26.7	3.5	0.0	27.5	15.5
Adet	02/26/1983	34.4	27.7	3.8	0.0	27.3	17.0
Adet	02/27/1983	51.7	27.4	1.2	0.0	25.3	15.9
Adet	02/28/1983	35.2	28.3	2.9	0.0	26.9	18.6
Adet	03/01/1983	31.0	29.5	4.1	0.0	28.1	18.8
Adet	03/02/1983	36.6	30.2	3.0	0.0	27.1	16.2
Adet	03/03/1983	38.5	29.4	2.4	0.0	28.3	19.1
Adet	03/04/1983	35.3	30.0	2.7	0.5	27.8	20.4
Adet	03/05/1983	31.7	31.8	2.0	0.6	28.5	18.9
Adet	03/06/1983	29.7	31.4	2.4	1.0	27.7	18.6
Adet	03/07/1983	33.6	30.8	3.2	0.1	27.4	19.2
Adet	03/08/1983	29.2	32.0	4.4	0.0	28.0	17.0
Adet	03/09/1983	30.9	32.1	3.1	0.1	26.7	17.0
Adet	03/10/1983	32.7	30.6	3.7	0.2	26.1	19.7
Adet	03/11/1983	32.5	28.5	3.9	0.3	26.2	19.6
Adet	03/12/1983	32.4	26.6	2.3	0.6	27.6	18.5
Adet	03/13/1983	38.0	27.5	3.9	1.5	26.3	21.2
Adet	03/14/1983	45.4	29.2	4.3	1.5	24.8	19.5
Adet	03/15/1983	38.2	29.6	2.3	1.4	27.7	18.6
Adet	03/16/1983	47.3	31.2	2.9	1.4	28.3	19.3
Adet	03/17/1983	74.5	30.6	1.7	1.9	21.8	17.0
Adet	03/18/1983	50.0	30.1	2.8	2.3	26.4	16.7
Adet	03/19/1983	34.1	30.0	3.3	0.9	27.1	17.2
Adet	03/20/1983	37.4	32.9	2.8	0.2	27.6	19.4
Adet	03/21/1983	52.7	32.7	2.9	0.7	26.5	18.3
Adet	03/22/1983	52.2	30.9	2.2	1.8	27.2	17.7
Adet	03/23/1983	43.4	28.6	3.2	4.8	27.3	18.1
Adet	03/24/1983	49.4	28.9	2.8	4.7	24.9	18.3
Adet	03/25/1983	48.2	30.4	3.1	3.8	25.6	18.1
Adet	03/26/1983	57.8	30.1	2.9	1.1	24.3	18.0
Adet	03/27/1983	69.3	31.9	3.0	0.4	24.7	17.2
Adet	03/28/1983	50.6	33.1	3.2	0.2	29.0	16.0
Adet	03/29/1983	38.7	30.3	3.0	0.1	28.8	18.6
Adet	03/30/1983	35.7	31.7	2.7	0.8	27.7	21.8
Adet	03/31/1983	51.6	30.7	3.3	0.5	26.8	17.2
Adet	04/01/1983	84.0	29.5	2.4	1.2	22.7	15.9
Adet	04/02/1983	82.9	29.4	2.6	1.1	22.9	16.2
Adet	04/03/1983	86.3	30.5	4.0	1.9	20.8	15.7
Adet	04/04/1983	85.9	31.0	3.5	0.9	20.7	14.6
Adet	04/05/1983	54.8	26.4	1.4	0.3	25.5	13.8
Adet	04/06/1983	38.3	32.3	3.0	1.3	28.1	14.5
Adet	04/07/1983	34.3	32.4	2.6	0.7	28.5	15.3
Adet	04/08/1983	31.1	31.1	1.6	0.4	28.1	15.7
Adet	04/09/1983	52.3	30.8	1.3	1.9	26.8	16.9
Adet	04/10/1983	82.2	30.2	1.8	1.4	24.0	17.1
Adet	04/11/1983	80.9	30.3	2.0	1.6	23.8	16.2
Adet	04/12/1983	81.1	29.4	3.2	1.3	23.4	16.8
Adet	04/13/1983	75.2	30.2	3.1	1.1	23.2	15.5
Adet	04/14/1983	56.1	30.1	2.3	0.4	26.4	14.3
Adet	04/15/1983	45.4	31.0	2.5	0.3	27.9	16.4
Adet	04/16/1983	38.6	32.0	2.4	1.5	28.4	17.9
Adet	04/17/1983	49.8	30.2	2.1	2.2	27.7	18.7
Adet	04/18/1983	72.1	32.6	1.3	1.0	23.6	17.4
Adet	04/19/1983	62.8	32.4	2.5	3.7	25.3	16.8
Adet	04/20/1983	54.2	28.5	2.6	1.5	26.6	17.5
Adet	04/21/1983	73.1	29.0	2.2	14.9	25.3	18.1
Adet	04/22/1983	93.0	28.8	2.2	2.2	19.7	15.4
Adet	04/23/1983	80.8	30.2	2.0	0.3	21.1	13.4
Adet	04/24/1983	67.6	31.2	1.8	0.1	22.2	12.3
Adet	04/25/1983	49.9	31.5	1.3	1.7	23.2	12.1
Adet	04/26/1983	39.2	29.3	1.3	0.9	26.1	12.2
Adet	04/27/1983	45.1	32.6	1.9	0.1	25.7	15.4
Adet	04/28/1983	35.2	33.3	4.1	0.0	28.0	17.6
Adet	04/29/1983	27.8	27.9	3.9	0.4	28.8	16.6
Adet	04/30/1983	37.2	27.7	2.5	3.2	27.8	16.1
Adet	05/01/1983	64.7	27.8	2.2	1.6	28.4	18.5
Adet	05/02/1983	86.5	31.9	2.2	0.6	22.1	17.3
Adet	05/03/1983	69.6	30.0	1.6	3.0	26.1	16.2
Adet	05/04/1983	71.9	26.2	2.7	4.1	24.4	17.4
Adet	05/05/1983	74.1	29.6	3.0	3.5	24.3	17.0
Adet	05/06/1983	65.8	31.5	1.2	4.4	24.0	15.9
Adet	05/07/1983	44.4	30.7	3.0	4.5	26.6	14.2
Adet	05/08/1983	34.4	29.1	4.5	4.6	28.2	12.7
Adet	05/09/1983	31.9	28.8	4.0	6.1	28.6	13.6
Adet	05/10/1983	32.9	28.4	3.2	8.5	28.4	14.4
Adet	05/11/1983	39.3	27.8	1.6	15.1	28.7	16.1
Adet	05/12/1983	72.2	27.9	3.2	17.4	25.6	17.8
Adet	05/13/1983	92.0	30.0	4.0	20.9	20.1	16.9
Adet	05/14/1983	84.7	30.9	4.4	20.6	21.7	16.0
Adet	05/15/1983	84.9	32.7	3.6	15.3	21.0	15.0
Adet	05/16/1983	80.1	32.3	2.3	21.4	23.1	14.8
Adet	05/17/1983	78.9	31.5	1.4	9.5	22.6	16.2
Adet	05/18/1983	84.3	31.9	1.3	8.3	22.8	16.5
Adet	05/19/1983	85.6	31.4	2.2	10.2	22.1	16.2
Adet	05/20/1983	85.5	31.2	2.1	23.9	20.5	16.7
Adet	05/21/1983	82.1	30.7	1.2	1.9	22.8	15.2
Adet	05/22/1983	78.5	30.9	1.1	2.5	22.6	15.5
Adet	05/23/1983	88.1	29.8	1.7	1.1	21.8	15.2
Adet	05/24/1983	83.8	32.2	2.0	1.6	22.2	16.0
Adet	05/25/1983	83.1	32.3	2.4	1.2	22.1	15.0
Adet	05/26/1983	73.2	31.3	1.9	4.0	22.8	15.0
Adet	05/27/1983	71.7	30.6	1.6	6.7	23.3	14.6
Adet	05/28/1983	64.0	31.7	1.7	5.1	24.3	14.4
Adet	05/29/1983	68.7	30.1	1.8	2.9	24.4	15.6
Adet	05/30/1983	89.2	29.2	2.0	6.9	21.1	16.6
Adet	05/31/1983	82.5	30.9	2.8	12.4	23.3	16.8
Adet	06/01/1983	91.7	31.9	2.7	23.3	19.9	16.3
Adet	06/02/1983	83.4	30.0	2.2	12.4	22.2	15.4
Adet	06/03/1983	82.0	29.2	2.0	2.8	23.6	15.1
Adet	06/04/1983	82.0	32.4	1.3	5.6	22.1	16.1
Adet	06/05/1983	84.7	32.0	2.2	23.4	22.3	15.6
Adet	06/06/1983	80.9	31.5	1.8	12.2	23.1	15.9
Adet	06/07/1983	88.2	30.2	1.6	5.8	20.3	16.6
Adet	06/08/1983	71.1	30.1	0.9	0.8	23.2	15.4
Adet	06/09/1983	64.3	29.4	1.6	4.3	24.0	14.8
Adet	06/10/1983	68.3	30.2	2.0	1.4	25.5	15.7
Adet	06/11/1983	81.6	29.9	2.6	2.4	22.1	16.3
Adet	06/12/1983	82.4	30.1	2.3	2.2	23.6	15.7
Adet	06/13/1983	82.4	29.0	2.6	3.3	22.2	15.5
Adet	06/14/1983	74.6	29.7	1.9	1.4	25.1	15.1
Adet	06/15/1983	73.5	31.3	2.2	7.6	24.8	15.4
Adet	06/16/1983	78.6	32.4	1.6	9.9	23.2	15.2
Adet	06/17/1983	91.9	30.7	2.7	4.1	19.5	15.4
Adet	06/18/1983	84.1	31.0	3.0	9.4	21.4	15.1
Adet	06/19/1983	82.3	30.6	2.8	7.4	22.3	14.9
Adet	06/20/1983	78.3	31.4	2.1	13.0	23.6	14.6
Adet	06/21/1983	87.4	30.1	2.8	10.8	22.2	15.4
Adet	06/22/1983	87.7	31.1	2.6	10.4	20.5	14.2
Adet	06/23/1983	86.9	30.5	3.3	12.5	20.2	14.0
Adet	06/24/1983	85.6	30.8	2.6	6.8	21.4	13.8
Adet	06/25/1983	83.9	30.7	2.6	6.0	22.7	14.5
Adet	06/26/1983	82.8	30.6	2.4	4.8	22.1	14.5
Adet	06/27/1983	85.3	31.4	2.8	7.4	19.2	14.8
Adet	06/28/1983	86.3	31.1	2.9	7.1	21.3	14.5
Adet	06/29/1983	90.5	31.5	2.9	7.3	19.8	15.6
Adet	06/30/1983	86.2	30.5	3.3	11.9	21.5	15.8
Adet	07/01/1983	83.5	30.6	2.3	5.2	21.7	14.3
Adet	07/02/1983	84.4	29.5	3.1	7.9	22.1	15.2
Adet	07/03/1983	87.5	30.4	3.6	14.8	21.0	15.6
Adet	07/04/1983	83.3	31.2	3.9	11.1	20.5	14.8
Adet	07/05/1983	81.3	31.1	2.8	10.3	21.4	13.4
Adet	07/06/1983	77.7	31.2	3.6	18.4	22.7	15.8
Adet	07/07/1983	86.4	29.5	3.7	24.1	21.0	15.3
Adet	07/08/1983	78.9	30.0	2.2	12.3	22.4	13.7
Adet	07/09/1983	83.8	30.4	3.1	13.9	21.3	14.9
Adet	07/10/1983	82.5	29.8	2.1	1.8	22.2	14.3
Adet	07/11/1983	85.9	30.5	3.2	1.4	21.1	15.2
Adet	07/12/1983	83.4	30.3	3.0	0.9	22.3	14.8
Adet	07/13/1983	84.1	30.2	3.9	1.9	21.7	14.7
Adet	07/14/1983	88.2	30.5	3.6	1.4	17.0	13.7
Adet	07/15/1983	84.6	30.4	3.3	15.5	21.8	13.1
Adet	07/16/1983	85.9	30.1	3.6	10.9	21.1	14.4
Adet	07/17/1983	88.0	31.4	3.9	14.0	20.6	14.6
Adet	07/18/1983	84.1	30.3	3.4	13.6	21.7	13.8
Adet	07/19/1983	84.6	30.0	3.5	11.5	19.7	14.2
Adet	07/20/1983	86.5	30.5	3.5	2.5	19.7	12.6
Adet	07/21/1983	83.6	31.1	3.4	3.7	21.8	13.0
Adet	07/22/1983	84.1	30.5	3.4	9.6	20.1	14.0
Adet	07/23/1983	86.5	30.1	3.2	8.3	19.4	14.7
Adet	07/24/1983	87.4	29.8	4.6	15.0	20.5	14.7
Adet	07/25/1983	90.4	30.2	4.3	8.8	18.6	13.9
Adet	07/26/1983	93.2	31.0	4.5	10.9	17.3	14.3
Adet	07/27/1983	88.7	29.7	3.7	7.1	18.5	14.1
Adet	07/28/1983	93.8	29.3	3.2	5.7	16.1	13.1
Adet	07/29/1983	84.4	30.6	3.4	7.2	21.1	11.1
Adet	07/30/1983	86.2	31.5	3.3	13.8	20.7	14.2
Adet	07/31/1983	84.9	29.9	4.2	10.8	20.9	15.4
Adet	08/01/1983	89.1	29.3	3.9	15.7	20.7	15.1
Adet	08/02/1983	83.9	30.6	4.0	16.2	20.8	14.6
Adet	08/03/1983	83.1	31.1	3.4	12.1	20.6	14.0
Adet	08/04/1983	85.1	29.8	3.6	8.8	20.2	13.8
Adet	08/05/1983	84.1	29.9	3.5	17.3	21.3	13.6
Adet	08/06/1983	88.1	30.7	3.5	34.6	20.0	14.6
Adet	08/07/1983	90.7	30.2	4.5	26.9	19.2	14.7
Adet	08/08/1983	83.7	31.0	3.8	17.4	21.2	14.3
Adet	08/09/1983	83.8	31.1	3.2	11.2	21.5	13.8
Adet	08/10/1983	87.2	30.7	3.8	6.3	19.8	15.0
Adet	08/11/1983	91.4	29.7	3.9	4.5	16.6	13.8
Adet	08/12/1983	88.5	30.9	4.3	2.4	17.3	12.9
Adet	08/13/1983	95.3	30.6	3.0	21.0	14.7	13.8
Adet	08/14/1983	89.3	31.0	3.4	23.3	17.8	13.1
Adet	08/15/1983	88.2	30.9	3.8	28.7	21.0	10.5
Adet	08/16/1983	90.8	30.5	4.1	38.8	18.4	14.7
Adet	08/17/1983	88.9	30.0	4.4	28.1	18.3	14.1
Adet	08/18/1983	89.9	30.0	3.8	21.6	17.4	14.4
Adet	08/19/1983	83.0	31.8	4.5	30.2	21.5	14.4
Adet	08/20/1983	81.2	30.2	4.3	30.1	20.6	13.6
Adet	08/21/1983	82.1	30.7	3.8	43.8	20.4	13.5
Adet	08/22/1983	83.3	29.2	4.4	45.8	21.2	14.7
Adet	08/23/1983	84.7	29.1	3.9	75.8	21.3	14.5
Adet	08/24/1983	88.4	29.3	3.8	22.0	19.7	14.8
Adet	08/25/1983	87.4	29.3	4.1	20.7	19.8	14.4
Adet	08/26/1983	85.2	30.9	3.6	9.8	21.2	14.3
Adet	08/27/1983	84.7	29.0	4.0	9.9	20.5	14.8
Adet	08/28/1983	85.5	30.0	3.7	9.2	19.2	14.1
Adet	08/29/1983	82.8	30.1	3.1	16.7	20.7	13.7
Adet	08/30/1983	85.2	29.0	2.6	14.3	20.5	14.1
Adet	08/31/1983	89.3	29.5	3.8	18.9	19.4	15.4
Adet	09/01/1983	79.0	28.2	3.7	22.3	21.5	14.8
Adet	09/02/1983	82.5	29.6	3.5	17.1	22.2	13.7
Adet	09/03/1983	85.0	29.7	3.1	6.8	21.7	13.4
Adet	09/04/1983	81.1	30.0	2.1	6.4	22.8	13.7
Adet	09/05/1983	85.0	30.8	2.2	7.7	21.1	14.4
Adet	09/06/1983	85.2	31.4	2.6	6.9	22.1	13.8
Adet	09/07/1983	81.1	31.7	1.7	6.7	23.0	15.0
Adet	09/08/1983	84.5	29.5	2.4	18.9	22.6	15.0
Adet	09/09/1983	91.0	29.8	2.6	22.6	20.5	13.7
Adet	09/10/1983	88.5	30.0	3.4	21.2	21.2	15.4
Adet	09/11/1983	86.9	29.3	2.8	17.0	21.9	15.1
Adet	09/12/1983	84.9	29.6	3.2	30.1	21.3	15.2
Adet	09/13/1983	80.0	29.3	2.1	6.6	23.1	13.8
Adet	09/14/1983	87.1	28.4	2.4	7.7	20.5	15.1
Adet	09/15/1983	84.0	27.9	2.5	9.9	21.1	14.6
Adet	09/16/1983	82.4	29.2	2.3	9.1	22.4	13.9
Adet	09/17/1983	82.3	30.0	2.5	7.9	22.2	13.1
Adet	09/18/1983	83.7	30.5	3.2	8.9	21.7	13.5
Adet	09/19/1983	85.3	29.7	2.7	8.9	21.3	12.6
Adet	09/20/1983	76.5	28.8	2.4	9.3	23.5	11.6
Adet	09/21/1983	70.8	30.8	2.2	4.3	22.4	10.7
Adet	09/22/1983	73.0	30.4	2.1	3.7	23.6	9.5
Adet	09/23/1983	69.5	30.8	1.8	2.6	24.0	10.4
Adet	09/24/1983	74.0	28.4	2.0	4.1	24.7	11.8
Adet	09/25/1983	69.9	28.8	1.6	2.9	25.2	10.4
Adet	09/26/1983	66.5	29.0	1.8	3.6	23.4	9.4
Adet	09/27/1983	64.3	27.9	2.3	4.1	24.4	8.8
Adet	09/28/1983	70.7	25.7	1.4	1.5	23.9	10.7
Adet	09/29/1983	82.7	27.4	1.3	2.1	21.1	11.4
Adet	09/30/1983	83.4	29.0	1.4	3.2	21.9	10.8
Adet	10/01/1983	75.6	30.2	1.7	3.9	23.2	11.2
Adet	10/02/1983	77.8	27.0	1.5	0.9	22.8	11.4
Adet	10/03/1983	66.9	24.7	1.8	1.4	24.2	11.7
Adet	10/04/1983	63.6	25.5	1.2	1.4	24.2	10.9
Adet	10/05/1983	66.7	26.5	1.7	5.1	24.3	11.4
Adet	10/06/1983	76.2	25.6	0.6	5.7	23.7	14.1
Adet	10/07/1983	75.6	22.8	1.4	7.4	23.6	13.1
Adet	10/08/1983	78.3	23.7	2.1	8.7	22.1	13.8
Adet	10/09/1983	72.4	25.2	2.9	2.2	22.7	12.7
Adet	10/10/1983	67.2	26.5	1.9	0.1	22.7	11.2
Adet	10/11/1983	56.7	28.2	1.3	0.3	24.3	10.8
Adet	10/12/1983	54.7	30.2	1.5	1.3	24.7	10.8
Adet	10/13/1983	71.6	29.3	1.1	4.9	24.6	11.2
Adet	10/14/1983	81.2	25.3	0.7	5.2	22.2	13.2
Adet	10/15/1983	74.4	25.0	1.9	4.2	22.4	13.1
Adet	10/16/1983	78.1	25.8	1.9	5.5	23.0	13.2
Adet	10/17/1983	86.6	25.3	2.6	7.3	20.4	12.7
Adet	10/18/1983	83.8	26.8	1.9	40.5	21.1	11.3
Adet	10/19/1983	80.7	26.1	1.7	32.2	23.0	14.8
Adet	10/20/1983	79.0	26.4	2.2	11.4	22.7	14.0
Adet	10/21/1983	80.1	27.2	2.7	9.4	22.1	13.9
Adet	10/22/1983	77.6	24.8	2.6	14.5	22.7	13.5
Adet	10/23/1983	74.4	25.4	2.5	0.7	23.0	12.5
Adet	10/24/1983	68.6	26.2	2.2	0.1	22.4	12.0
Adet	10/25/1983	59.5	29.2	1.9	0.5	23.8	11.5
Adet	10/26/1983	55.6	31.1	2.2	1.3	23.1	10.4
Adet	10/27/1983	57.5	27.7	2.3	0.9	24.5	10.3
Adet	10/28/1983	58.2	27.3	2.1	0.2	23.6	11.9
Adet	10/29/1983	51.9	25.4	1.4	0.1	24.5	9.7
Adet	10/30/1983	42.8	27.5	1.8	0.0	24.7	9.1
Adet	10/31/1983	36.4	27.5	2.9	0.0	25.4	10.3
Adet	11/01/1983	41.1	26.6	1.9	0.0	23.2	10.5
Adet	11/02/1983	43.4	29.4	1.9	0.0	23.9	11.5
Adet	11/03/1983	40.4	30.3	2.4	0.0	24.0	11.7
Adet	11/04/1983	48.7	30.5	2.1	0.2	24.6	11.9
Adet	11/05/1983	64.9	27.2	1.6	1.8	23.9	13.5
Adet	11/06/1983	79.7	25.6	1.5	3.6	22.1	15.0
Adet	11/07/1983	74.4	26.5	1.9	3.3	22.6	13.0
Adet	11/08/1983	74.1	26.0	2.0	3.7	21.9	12.3
Adet	11/09/1983	74.2	27.6	1.9	3.9	23.8	12.0
Adet	11/10/1983	81.8	28.7	3.2	5.2	20.8	15.0
Adet	11/11/1983	85.3	28.2	2.3	3.1	20.9	14.2
Adet	11/12/1983	81.5	29.4	1.3	1.1	22.2	14.2
Adet	11/13/1983	80.3	28.5	1.6	1.9	22.6	14.8
Adet	11/14/1983	72.4	31.3	2.0	0.9	22.4	12.9
Adet	11/15/1983	74.8	30.9	1.0	0.8	23.1	11.7
Adet	11/16/1983	76.1	28.0	2.1	1.3	22.2	13.0
Adet	11/17/1983	77.5	30.1	1.4	26.9	21.0	13.2
Adet	11/18/1983	69.3	27.6	2.0	13.3	20.6	12.4
Adet	11/19/1983	49.5	26.4	1.9	3.2	23.5	10.8
Adet	11/20/1983	44.3	25.6	1.8	0.0	24.8	11.2
Adet	11/21/1983	32.8	27.3	2.0	0.0	26.2	11.5
Adet	11/22/1983	32.4	27.8	2.0	0.0	25.6	10.2
Adet	11/23/1983	36.7	27.1	1.7	0.0	25.0	10.7
Adet	11/24/1983	39.0	27.5	1.9	0.0	24.7	12.9
Adet	11/25/1983	45.5	28.3	1.9	0.0	23.8	12.5
Adet	11/26/1983	49.4	30.1	1.7	0.0	23.6	13.8
Adet	11/27/1983	49.0	32.0	2.5	0.0	23.0	14.1
Adet	11/28/1983	47.0	31.1	2.0	0.0	24.2	14.9
Adet	11/29/1983	51.5	30.0	1.7	0.2	24.8	14.5
Adet	11/30/1983	45.9	29.8	2.2	0.4	25.3	14.4
Adet	12/01/1983	46.8	28.6	3.1	0.6	25.0	15.0
Adet	12/02/1983	40.0	30.2	2.8	0.0	24.9	13.6
Adet	12/03/1983	39.1	31.3	3.2	0.0	26.5	13.2
Adet	12/04/1983	48.1	30.2	2.7	0.0	25.1	14.1
Adet	12/05/1983	47.8	28.2	2.9	0.0	23.3	14.4
Adet	12/06/1983	41.1	26.2	3.5	0.0	26.0	13.3
Adet	12/07/1983	39.4	25.5	3.6	0.0	26.5	11.7
Adet	12/08/1983	42.5	24.1	2.2	0.0	25.3	12.0
Adet	12/09/1983	46.1	25.9	2.3	0.0	25.1	13.4
Adet	12/10/1983	45.5	28.5	2.6	0.0	25.4	13.4
Adet	12/11/1983	33.2	31.3	4.1	0.0	27.0	14.0
Adet	12/12/1983	24.6	30.6	3.8	0.0	25.7	11.8
Adet	12/13/1983	23.6	31.8	2.4	0.0	25.9	11.7
Adet	12/14/1983	23.9	29.3	2.5	0.0	26.3	11.6
Adet	12/15/1983	24.7	27.7	2.9	0.0	26.8	12.2
Adet	12/16/1983	31.4	28.5	2.4	0.0	25.4	12.7
Adet	12/17/1983	35.6	31.3	2.0	0.0	25.4	11.0
Adet	12/18/1983	33.3	27.4	1.6	0.0	27.0	11.2
Adet	12/19/1983	38.0	26.1	1.9	0.0	25.0	12.9
Adet	12/20/1983	39.5	26.6	1.3	0.0	24.7	13.5
Adet	12/21/1983	40.0	28.2	1.6	0.0	24.6	13.7
Adet	12/22/1983	40.1	26.9	1.8	0.0	24.8	14.3
Adet	12/23/1983	42.1	27.3	1.8	0.0	25.5	13.8
Adet	12/24/1983	49.1	28.3	3.0	0.0	23.1	15.7
Adet	12/25/1983	47.2	28.7	2.1	0.0	22.7	14.7
Adet	12/26/1983	46.4	25.0	2.9	0.0	23.7	13.0
Adet	12/27/1983	50.2	26.1	2.3	0.6	23.5	13.3
Adet	12/28/1983	58.9	25.2	2.1	0.3	22.3	15.2
Adet	12/29/1983	55.7	27.3	2.6	0.1	24.0	15.1
Adet	12/30/1983	53.6	27.1	2.5	0.0	24.9	14.8
Adet	12/31/1983	52.0	27.7	2.3	0.0	24.5	17.2
Adet	01/01/1984	46.1	27.7	1.6	0.0	25.7	15.9
Adet	01/02/1984	35.6	26.8	2.7	0.0	26.7	14.9
Adet	01/03/1984	32.0	24.1	3.6	0.0	25.7	13.8
Adet	01/04/1984	31.5	24.3	3.1	0.0	26.2	12.2
Adet	01/05/1984	28.7	24.4	4.5	0.0	27.3	13.2
Adet	01/06/1984	34.5	24.2	4.9	0.0	24.3	11.0
Adet	01/07/1984	32.3	24.1	3.4	0.0	24.9	11.1
Adet	01/08/1984	28.0	26.2	1.9	0.0	26.3	11.9
Adet	01/09/1984	25.8	25.3	1.5	0.2	26.7	12.8
Adet	01/10/1984	27.5	26.0	2.8	1.1	25.7	12.1
Adet	01/11/1984	30.2	24.2	2.3	0.0	25.8	12.9
Adet	01/12/1984	30.4	24.7	2.5	0.0	26.5	12.5
Adet	01/13/1984	37.2	25.5	2.5	0.0	26.8	13.8
Adet	01/14/1984	35.3	27.8	2.0	0.0	27.3	14.4
Adet	01/15/1984	31.2	26.7	2.3	0.0	27.2	15.5
Adet	01/16/1984	26.1	24.7	1.8	0.0	27.1	13.5
Adet	01/17/1984	29.2	24.2	3.4	0.0	26.0	14.3
Adet	01/18/1984	31.3	25.7	2.4	0.0	25.7	13.0
Adet	01/19/1984	36.2	26.3	2.3	0.0	26.6	13.7
Adet	01/20/1984	36.3	26.2	2.7	0.0	26.2	15.2
Adet	01/21/1984	37.4	25.6	2.5	0.0	26.2	15.0
Adet	01/22/1984	35.6	26.3	2.1	0.0	26.7	15.1
Adet	01/23/1984	38.6	27.9	2.4	0.0	25.9	14.8
Adet	01/24/1984	41.2	28.4	1.7	0.0	24.7	15.5
Adet	01/25/1984	40.7	31.9	1.6	0.0	25.2	17.0
Adet	01/26/1984	40.6	29.6	2.3	0.0	25.4	17.0
Adet	01/27/1984	36.8	27.6	2.3	0.0	25.8	16.1
Adet	01/28/1984	32.9	27.6	2.7	0.0	26.6	15.6
Adet	01/29/1984	35.6	28.0	3.1	0.2	27.0	14.8
Adet	01/30/1984	33.6	26.8	2.5	0.3	26.1	16.9
Adet	01/31/1984	38.3	26.6	3.5	0.1	25.4	17.2
Adet	02/01/1984	50.7	28.0	4.2	0.0	24.5	17.7
Adet	02/02/1984	53.7	27.8	3.3	0.0	23.8	14.4
Adet	02/03/1984	49.0	28.8	2.1	0.0	24.2	17.1
Adet	02/04/1984	30.5	25.7	3.0	0.0	26.6	16.0
Adet	02/05/1984	22.3	25.5	2.4	0.0	28.9	14.9
Adet	02/06/1984	27.4	27.7	3.7	0.0	29.2	16.3
Adet	02/07/1984	23.2	25.8	4.2	0.0	29.6	16.8
Adet	02/08/1984	28.5	26.6	2.9	0.0	28.0	16.0
Adet	02/09/1984	22.9	26.6	3.5	0.0	29.4	15.6
Adet	02/10/1984	18.2	24.7	4.1	0.0	31.0	15.7
Adet	02/11/1984	16.0	24.5	4.0	0.0	30.3	14.8
Adet	02/12/1984	27.8	26.3	2.3	0.0	27.7	14.7
Adet	02/13/1984	22.6	27.0	1.9	0.0	29.4	16.1
Adet	02/14/1984	14.6	32.2	3.0	0.0	28.9	14.8
Adet	02/15/1984	19.1	24.3	3.1	0.0	28.9	14.7
Adet	02/16/1984	23.6	26.1	3.4	0.0	29.2	17.0
Adet	02/17/1984	19.5	26.0	2.9	0.0	28.0	16.8
Adet	02/18/1984	19.2	25.6	4.3	0.0	29.5	15.5
Adet	02/19/1984	23.7	24.6	4.0	0.0	27.1	13.2
Adet	02/20/1984	26.8	25.7	3.6	0.0	28.3	13.5
Adet	02/21/1984	23.6	25.7	3.5	0.0	28.8	15.3
Adet	02/22/1984	18.3	24.0	3.7	0.0	29.1	13.8
Adet	02/23/1984	18.9	23.8	3.6	0.0	30.1	13.1
Adet	02/24/1984	24.3	25.6	3.1	0.0	27.7	12.8
Adet	02/25/1984	24.7	26.7	2.4	0.0	27.8	15.2
Adet	02/26/1984	28.3	27.7	2.3	0.0	28.1	16.6
Adet	02/27/1984	24.7	27.4	2.5	0.0	30.0	17.5
Adet	02/28/1984	32.0	28.3	2.2	0.0	28.6	18.7
Adet	02/29/1984	51.7	29.5	2.0	0.0	25.6	18.1
Adet	03/01/1984	83.9	30.2	4.0	0.0	21.3	15.9
Adet	03/02/1984	74.7	29.4	3.6	1.4	21.2	15.6
Adet	03/03/1984	60.2	30.0	2.7	0.2	22.4	13.3
Adet	03/04/1984	44.2	31.8	3.3	0.2	25.5	12.8
Adet	03/05/1984	34.7	31.4	3.1	0.9	27.3	15.8
Adet	03/06/1984	30.4	30.8	2.4	0.8	26.0	18.2
Adet	03/07/1984	28.2	32.0	2.8	0.0	29.1	15.9
Adet	03/08/1984	30.8	32.1	3.2	0.0	26.8	17.7
Adet	03/09/1984	26.7	30.6	1.9	0.0	28.9	17.8
Adet	03/10/1984	22.9	28.5	2.0	0.1	29.5	18.5
Adet	03/11/1984	19.0	26.6	2.8	0.0	30.3	19.3
Adet	03/12/1984	24.8	27.5	3.4	0.0	30.1	18.5
Adet	03/13/1984	45.6	29.2	3.7	0.1	27.9	20.0
Adet	03/14/1984	49.1	29.6	3.5	0.1	26.7	16.7
Adet	03/15/1984	60.8	31.2	2.5	0.3	24.9	15.6
Adet	03/16/1984	76.7	30.6	1.7	0.3	23.1	15.9
Adet	03/17/1984	47.9	30.1	3.2	2.1	26.1	15.3
Adet	03/18/1984	28.7	30.0	3.0	0.0	27.4	14.1
Adet	03/19/1984	30.8	32.9	3.1	0.5	28.1	16.8
Adet	03/20/1984	39.5	32.7	4.2	6.8	29.3	18.9
Adet	03/21/1984	68.4	30.9	3.3	13.3	24.7	16.7
Adet	03/22/1984	51.8	28.6	2.6	1.2	25.7	16.5
Adet	03/23/1984	39.4	28.9	3.5	0.6	28.8	16.7
Adet	03/24/1984	44.8	30.4	3.3	0.1	25.8	19.9
Adet	03/25/1984	44.1	30.1	1.8	1.3	26.7	17.4
Adet	03/26/1984	47.0	31.9	1.5	4.6	26.1	17.0
Adet	03/27/1984	32.4	33.1	3.1	1.6	29.0	17.6
Adet	03/28/1984	23.6	30.3	2.6	0.2	28.4	17.9
Adet	03/29/1984	25.2	31.7	2.7	0.0	28.2	16.4
Adet	03/30/1984	34.5	30.7	1.7	0.1	27.8	20.1
Adet	03/31/1984	40.6	29.5	2.0	0.7	27.9	18.8
Adet	04/01/1984	25.5	29.4	3.2	0.1	29.3	19.2
Adet	04/02/1984	19.4	30.5	2.9	0.1	29.5	18.0
Adet	04/03/1984	19.1	31.0	3.6	0.0	29.7	17.4
Adet	04/04/1984	18.5	26.4	3.1	0.0	30.2	17.2
Adet	04/05/1984	27.5	32.3	3.3	0.0	28.7	17.8
Adet	04/06/1984	53.0	32.4	1.6	0.1	26.0	18.6
Adet	04/07/1984	44.1	31.1	1.8	0.6	27.7	17.6
Adet	04/08/1984	59.4	30.8	2.1	0.7	25.4	17.5
Adet	04/09/1984	31.9	30.2	2.9	0.2	29.2	17.2
Adet	04/10/1984	22.5	30.3	4.2	0.0	28.6	18.4
Adet	04/11/1984	32.1	29.4	4.1	0.0	29.2	17.9
Adet	04/12/1984	24.6	30.2	2.9	2.9	29.5	18.7
Adet	04/13/1984	26.3	30.1	1.4	4.4	29.3	16.8
Adet	04/14/1984	38.9	31.0	1.8	2.4	29.7	19.2
Adet	04/15/1984	43.5	32.0	1.2	1.1	27.3	17.7
Adet	04/16/1984	29.4	30.2	1.4	0.1	28.3	17.4
Adet	04/17/1984	23.0	32.6	2.8	0.2	29.0	18.6
Adet	04/18/1984	22.1	32.4	3.7	0.1	29.1	18.2
Adet	04/19/1984	22.2	28.5	3.0	0.1	28.9	16.6
Adet	04/20/1984	25.8	29.0	1.5	0.1	27.9	16.5
Adet	04/21/1984	39.5	28.8	2.1	0.2	27.8	19.0
Adet	04/22/1984	29.5	30.2	1.7	4.3	30.1	20.8
Adet	04/23/1984	22.3	31.2	2.1	1.1	29.3	20.3
Adet	04/24/1984	24.1	31.5	1.9	1.4	29.6	17.0
Adet	04/25/1984	29.1	29.3	2.7	2.7	29.3	18.8
Adet	04/26/1984	29.3	32.6	2.1	0.3	29.2	18.4
Adet	04/27/1984	33.3	33.3	2.8	0.0	29.7	19.0
Adet	04/28/1984	26.9	27.9	4.0	0.0	29.8	18.6
Adet	04/29/1984	24.5	27.7	4.2	0.0	29.4	19.3
Adet	04/30/1984	23.0	27.8	3.6	0.0	30.5	17.3
Adet	05/01/1984	25.0	31.9	2.9	0.0	29.1	18.3
Adet	05/02/1984	21.2	30.0	3.7	0.0	30.7	19.4
Adet	05/03/1984	16.9	26.2	3.4	0.0	30.0	17.8
Adet	05/04/1984	24.6	29.6	2.3	0.0	31.1	16.9
Adet	05/05/1984	39.0	31.5	2.6	0.0	31.2	18.6
Adet	05/06/1984	65.4	30.7	2.2	0.4	26.0	16.4
Adet	05/07/1984	58.5	29.1	1.7	0.4	26.4	17.4
Adet	05/08/1984	83.9	28.8	2.3	0.4	21.6	16.3
Adet	05/09/1984	86.3	28.4	3.0	1.1	21.8	15.8
Adet	05/10/1984	66.6	27.8	2.3	0.6	23.4	14.9
Adet	05/11/1984	42.7	27.9	1.5	4.3	26.4	14.7
Adet	05/12/1984	38.8	30.0	2.3	5.0	28.6	16.0
Adet	05/13/1984	82.6	30.9	2.2	7.8	21.5	17.0
Adet	05/14/1984	87.4	32.7	2.2	3.1	21.6	16.4
Adet	05/15/1984	90.2	32.3	1.9	3.8	19.3	16.1
Adet	05/16/1984	83.6	31.5	2.6	8.9	21.8	14.7
Adet	05/17/1984	80.2	31.9	2.6	29.8	22.8	15.9
Adet	05/18/1984	84.0	31.4	1.4	22.5	21.7	15.7
Adet	05/19/1984	80.0	31.2	1.7	9.7	21.9	15.6
Adet	05/20/1984	85.2	30.7	2.1	4.3	22.4	15.3
Adet	05/21/1984	77.9	30.9	2.7	3.2	22.7	15.4
Adet	05/22/1984	62.3	29.8	1.6	6.0	24.1	15.1
Adet	05/23/1984	84.4	32.2	2.8	8.6	22.7	15.5
Adet	05/24/1984	83.6	32.3	1.9	9.9	21.0	15.2
Adet	05/25/1984	79.9	31.3	1.4	12.1	22.2	14.7
Adet	05/26/1984	78.8	30.6	2.3	12.6	22.8	15.0
Adet	05/27/1984	72.2	31.7	2.0	6.2	23.3	14.5
Adet	05/28/1984	64.7	30.1	1.6	9.6	23.7	13.8
Adet	05/29/1984	63.6	29.2	2.0	5.6	24.8	14.9
Adet	05/30/1984	65.5	30.9	2.6	7.7	25.4	14.6
Adet	05/31/1984	77.9	31.9	2.7	9.0	24.1	14.2
Adet	06/01/1984	84.3	30.0	3.0	8.1	21.8	14.3
Adet	06/02/1984	76.2	29.2	2.4	6.0	23.0	13.0
Adet	06/03/1984	72.1	32.4	2.4	6.2	23.8	14.1
Adet	06/04/1984	81.7	32.0	2.5	12.8	21.5	14.9
Adet	06/05/1984	80.6	31.5	2.1	22.9	22.4	13.9
Adet	06/06/1984	80.0	30.2	2.3	13.2	22.7	14.8
Adet	06/07/1984	81.8	30.1	2.6	9.0	22.5	14.8
Adet	06/08/1984	82.2	29.4	2.1	4.8	21.6	14.0
Adet	06/09/1984	80.6	30.2	2.1	6.8	22.0	15.1
Adet	06/10/1984	77.5	29.9	2.0	6.0	22.0	14.7
Adet	06/11/1984	77.9	30.1	1.8	3.4	22.0	13.1
Adet	06/12/1984	77.2	29.0	2.5	4.1	23.2	14.4
Adet	06/13/1984	85.7	29.7	2.5	3.0	22.1	15.8
Adet	06/14/1984	85.9	31.3	3.5	2.7	21.9	15.2
Adet	06/15/1984	82.6	32.4	3.6	16.1	21.3	14.7
Adet	06/16/1984	87.3	30.7	3.0	13.4	21.5	15.2
Adet	06/17/1984	89.9	31.0	3.2	23.3	19.8	15.5
Adet	06/18/1984	84.0	30.6	3.1	11.9	20.4	14.2
Adet	06/19/1984	82.2	31.4	3.2	14.6	21.4	14.3
Adet	06/20/1984	82.6	30.1	3.4	5.2	20.8	14.6
Adet	06/21/1984	78.6	31.1	3.9	8.6	21.1	14.2
Adet	06/22/1984	80.2	30.5	4.0	7.0	20.7	14.7
Adet	06/23/1984	80.8	30.8	4.2	12.8	21.0	13.8
Adet	06/24/1984	76.2	30.7	4.1	8.2	21.4	13.2
Adet	06/25/1984	74.1	30.6	3.5	4.9	21.1	13.0
Adet	06/26/1984	75.9	31.4	3.3	3.1	22.2	14.1
Adet	06/27/1984	76.4	31.1	2.9	2.2	20.6	13.8
Adet	06/28/1984	77.7	31.5	3.0	2.8	21.5	14.0
Adet	06/29/1984	85.4	30.5	3.5	5.8	19.0	15.0
Adet	06/30/1984	85.6	30.6	3.7	21.5	20.4	13.9
Adet	07/01/1984	85.2	29.5	3.7	17.4	21.0	14.2
Adet	07/02/1984	85.3	30.4	3.9	8.3	20.7	13.6
Adet	07/03/1984	85.1	31.2	3.6	12.9	20.6	13.9
Adet	07/04/1984	82.4	31.1	3.8	15.7	19.1	13.6
Adet	07/05/1984	76.9	31.2	3.4	22.0	21.9	13.2
Adet	07/06/1984	80.0	29.5	3.8	10.7	21.5	14.3
Adet	07/07/1984	84.0	30.0	4.2	12.4	22.0	14.4
Adet	07/08/1984	88.3	30.4	3.8	18.3	21.2	15.2
Adet	07/09/1984	88.7	29.8	3.7	22.9	19.5	15.3
Adet	07/10/1984	88.1	30.5	4.4	16.6	22.4	14.7
Adet	07/11/1984	87.0	30.3	4.5	19.4	19.9	13.8
Adet	07/12/1984	85.8	30.2	3.2	23.7	20.9	11.7
Adet	07/13/1984	83.8	30.5	4.4	18.4	20.4	14.4
Adet	07/14/1984	84.5	30.4	4.8	24.9	20.3	13.9
Adet	07/15/1984	79.9	30.1	3.7	12.6	19.9	13.0
Adet	07/16/1984	81.8	31.4	3.8	12.3	21.2	13.4
Adet	07/17/1984	85.7	30.3	3.9	19.1	20.0	14.3
Adet	07/18/1984	85.3	30.0	4.3	18.4	20.0	14.7
Adet	07/19/1984	88.9	30.5	4.6	6.9	17.7	13.7
Adet	07/20/1984	86.8	31.1	4.5	17.2	19.6	13.2
Adet	07/21/1984	87.4	30.5	4.2	10.0	19.7	14.4
Adet	07/22/1984	87.5	30.1	3.5	13.0	19.9	14.2
Adet	07/23/1984	85.6	29.8	4.2	20.5	20.9	14.5
Adet	07/24/1984	84.6	30.2	4.4	11.5	20.7	15.1
Adet	07/25/1984	88.7	31.0	4.2	12.9	20.0	14.9
Adet	07/26/1984	88.0	29.7	4.5	15.7	20.1	14.9
Adet	07/27/1984	85.8	29.3	4.7	11.0	20.7	14.3
Adet	07/28/1984	83.5	30.6	3.9	9.6	21.7	13.6
Adet	07/29/1984	83.9	31.5	3.6	11.0	21.5	15.2
Adet	07/30/1984	84.8	29.9	4.1	19.5	20.5	13.5
Adet	07/31/1984	81.3	29.3	3.8	15.4	22.5	14.7
Adet	08/01/1984	85.6	30.6	4.0	9.0	21.0	15.1
Adet	08/02/1984	85.0	31.1	4.3	11.2	20.2	14.9
Adet	08/03/1984	83.8	29.8	3.3	9.7	19.5	14.6
Adet	08/04/1984	85.6	29.9	4.6	14.7	19.7	13.5
Adet	08/05/1984	83.1	30.7	3.3	17.1	20.1	12.7
Adet	08/06/1984	82.1	30.2	4.2	14.0	21.8	13.7
Adet	08/07/1984	81.0	31.0	3.2	12.6	21.9	13.9
Adet	08/08/1984	81.7	31.1	3.2	15.1	20.4	14.2
Adet	08/09/1984	88.5	30.7	2.9	12.6	19.3	15.0
Adet	08/10/1984	82.0	29.7	2.7	5.7	21.5	13.3
Adet	08/11/1984	80.3	30.9	3.2	11.7	20.8	14.0
Adet	08/12/1984	82.8	30.6	2.6	16.8	20.2	14.2
Adet	08/13/1984	85.6	31.0	1.6	10.0	20.3	14.5
Adet	08/14/1984	86.6	30.9	2.8	19.2	20.4	14.8
Adet	08/15/1984	86.4	30.5	3.1	18.9	20.3	13.4
Adet	08/16/1984	86.0	30.0	3.7	12.4	19.9	13.7
Adet	08/17/1984	83.6	30.0	3.4	25.1	20.4	14.1
Adet	08/18/1984	83.0	31.8	2.7	9.2	22.2	12.8
Adet	08/19/1984	86.2	30.2	3.4	9.1	19.6	14.9
Adet	08/20/1984	82.1	30.7	3.3	26.8	21.1	13.1
Adet	08/21/1984	81.8	29.2	3.2	16.1	21.8	13.3
Adet	08/22/1984	79.6	29.1	3.5	18.6	22.4	14.1
Adet	08/23/1984	78.7	29.3	3.3	13.4	22.5	13.7
Adet	08/24/1984	84.8	29.3	3.0	8.1	21.5	13.2
Adet	08/25/1984	83.0	30.9	2.7	11.1	21.7	14.2
Adet	08/26/1984	82.0	29.0	2.9	13.9	21.8	14.6
Adet	08/27/1984	77.1	30.0	3.1	5.4	22.9	12.3
Adet	08/28/1984	83.8	30.1	3.1	5.6	21.9	13.9
Adet	08/29/1984	86.1	29.0	3.2	5.3	20.5	14.5
Adet	08/30/1984	81.8	29.5	3.0	22.3	20.7	14.0
Adet	08/31/1984	79.6	28.2	3.1	21.8	21.3	13.3
Adet	09/01/1984	83.6	29.6	2.9	24.4	21.8	12.0
Adet	09/02/1984	79.8	29.7	3.0	15.2	21.2	13.8
Adet	09/03/1984	81.0	30.0	3.4	6.2	21.4	14.0
Adet	09/04/1984	83.5	30.8	3.3	12.4	20.3	13.4
Adet	09/05/1984	85.3	31.4	3.3	13.1	21.0	14.0
Adet	09/06/1984	80.1	31.7	3.1	16.6	20.4	12.6
Adet	09/07/1984	75.7	29.5	3.0	31.5	22.6	13.1
Adet	09/08/1984	77.0	29.8	2.9	13.5	22.6	13.3
Adet	09/09/1984	83.4	30.0	2.2	11.8	21.5	14.2
Adet	09/10/1984	80.7	29.3	1.9	10.6	22.4	13.7
Adet	09/11/1984	84.0	29.6	1.7	8.5	22.7	15.6
Adet	09/12/1984	86.9	29.3	1.7	2.8	21.4	15.0
Adet	09/13/1984	71.1	28.4	2.2	0.0	23.8	12.2
Adet	09/14/1984	74.0	27.9	1.7	1.4	23.4	9.0
Adet	09/15/1984	75.8	29.2	1.4	6.0	22.6	12.5
Adet	09/16/1984	81.0	30.0	1.4	11.3	23.6	12.5
Adet	09/17/1984	92.3	30.5	1.8	15.0	19.2	15.7
Adet	09/18/1984	86.1	29.7	3.4	11.3	21.4	14.9
Adet	09/19/1984	78.3	28.8	3.3	13.7	21.1	13.5
Adet	09/20/1984	80.7	30.8	2.3	15.3	21.8	10.7
Adet	09/21/1984	79.2	30.4	1.7	11.5	22.1	11.1
Adet	09/22/1984	76.3	30.8	1.7	7.9	23.2	13.1
Adet	09/23/1984	80.5	28.4	1.6	1.2	21.6	12.5
Adet	09/24/1984	82.3	28.8	2.4	0.7	22.2	11.3
Adet	09/25/1984	87.7	29.0	1.8	1.5	20.5	13.1
Adet	09/26/1984	67.6	27.9	2.0	1.0	23.6	10.5
Adet	09/27/1984	62.6	25.7	2.4	0.2	23.4	8.0
Adet	09/28/1984	61.2	27.4	1.8	1.0	23.5	10.0
Adet	09/29/1984	73.8	29.0	1.1	1.9	23.0	8.4
Adet	09/30/1984	77.0	30.2	1.0	6.7	22.3	11.6
Adet	10/01/1984	63.9	27.0	2.6	0.0	23.4	10.2
Adet	10/02/1984	54.3	24.7	2.5	0.0	23.7	8.4
Adet	10/03/1984	56.7	25.5	3.7	0.0	23.9	8.6
Adet	10/04/1984	54.0	26.5	4.4	0.0	24.3	10.7
Adet	10/05/1984	44.4	25.6	4.1	0.0	24.0	10.3
Adet	10/06/1984	36.0	22.8	4.2	0.0	24.3	7.9
Adet	10/07/1984	48.2	23.7	2.5	0.0	23.5	8.1
Adet	10/08/1984	44.2	25.2	2.0	0.0	24.1	9.3
Adet	10/09/1984	43.1	26.5	2.2	0.0	25.2	10.1
Adet	10/10/1984	47.3	28.2	2.1	0.0	25.5	11.0
Adet	10/11/1984	63.1	30.2	1.3	1.3	25.9	12.1
Adet	10/12/1984	47.6	29.3	2.4	0.9	24.6	12.8
Adet	10/13/1984	32.1	25.3	2.9	0.0	25.4	9.7
Adet	10/14/1984	35.0	25.0	2.7	0.0	25.7	10.5
Adet	10/15/1984	44.0	25.8	1.6	0.0	25.2	12.3
Adet	10/16/1984	33.7	25.3	1.9	0.0	26.8	12.3
Adet	10/17/1984	35.6	26.8	1.9	0.0	26.1	11.0
Adet	10/18/1984	39.5	26.1	2.1	0.0	26.5	11.5
Adet	10/19/1984	38.9	26.4	2.1	0.0	26.6	13.1
Adet	10/20/1984	38.4	27.2	3.6	0.0	26.0	13.8
Adet	10/21/1984	36.4	24.8	4.0	0.0	25.0	11.4
Adet	10/22/1984	47.1	25.4	4.5	0.0	23.4	12.6
Adet	10/23/1984	47.0	26.2	3.6	0.1	23.7	12.1
Adet	10/24/1984	47.0	29.2	2.7	0.1	24.3	12.1
Adet	10/25/1984	39.1	31.1	2.9	0.0	25.1	12.6
Adet	10/26/1984	40.2	27.7	3.0	0.0	25.2	11.7
Adet	10/27/1984	45.5	27.3	3.8	0.7	24.9	12.5
Adet	10/28/1984	44.9	25.4	3.0	0.5	24.8	13.2
Adet	10/29/1984	42.2	27.5	3.4	0.2	25.6	13.6
Adet	10/30/1984	43.0	27.5	2.0	0.1	26.2	14.5
Adet	10/31/1984	45.5	26.6	2.4	0.1	26.5	15.0
Adet	11/01/1984	44.2	29.4	3.1	0.8	26.1	15.3
Adet	11/02/1984	44.4	30.3	1.7	1.4	27.6	12.4
Adet	11/03/1984	52.1	30.5	2.3	0.7	25.3	15.8
Adet	11/04/1984	48.0	27.2	2.9	0.1	25.3	15.4
Adet	11/05/1984	40.5	25.6	3.2	0.0	25.8	14.6
Adet	11/06/1984	43.4	26.5	3.1	0.1	25.6	14.1
Adet	11/07/1984	43.4	26.0	3.2	0.0	25.6	13.4
Adet	11/08/1984	46.5	27.6	3.3	0.0	25.5	13.6
Adet	11/09/1984	54.8	28.7	2.1	0.0	24.2	13.4
Adet	11/10/1984	51.1	28.2	1.7	0.0	26.2	13.1
Adet	11/11/1984	49.1	29.4	1.5	0.0	26.3	13.8
Adet	11/12/1984	49.0	28.5	2.5	0.0	26.2	14.9
Adet	11/13/1984	49.3	31.3	2.1	0.0	26.1	14.3
Adet	11/14/1984	44.1	30.9	1.4	0.0	26.8	13.7
Adet	11/15/1984	37.0	28.0	1.8	0.0	26.0	13.6
Adet	11/16/1984	55.2	30.1	1.9	0.0	24.6	14.1
Adet	11/17/1984	29.8	27.6	2.1	0.2	25.6	12.8
Adet	11/18/1984	27.4	26.4	2.0	0.1	25.6	13.2
Adet	11/19/1984	26.3	25.6	1.9	2.0	26.2	12.3
Adet	11/20/1984	36.8	27.3	2.2	2.9	25.7	12.7
Adet	11/21/1984	37.1	27.8	1.8	2.2	27.1	13.4
Adet	11/22/1984	37.0	27.1	2.1	0.5	26.3	14.3
Adet	11/23/1984	40.7	27.5	2.4	0.2	25.8	14.5
Adet	11/24/1984	40.9	28.3	2.5	0.3	25.5	14.7
Adet	11/25/1984	44.0	30.1	1.7	0.8	25.1	13.0
Adet	11/26/1984	55.8	32.0	2.1	1.4	24.8	15.3
Adet	11/27/1984	75.4	31.1	2.9	0.8	21.1	15.0
Adet	11/28/1984	66.7	30.0	1.5	1.2	21.9	13.2
Adet	11/29/1984	61.6	29.8	1.8	0.8	22.0	15.8
Adet	11/30/1984	62.2	28.6	1.9	0.1	23.5	13.6
Adet	12/01/1984	53.0	30.2	2.3	0.1	24.6	13.5
Adet	12/02/1984	46.5	31.3	2.9	1.1	25.8	14.8
Adet	12/03/1984	46.8	30.2	2.1	2.5	24.4	14.9
Adet	12/04/1984	47.6	28.2	0.9	1.3	26.4	12.8
Adet	12/05/1984	36.6	26.2	1.8	0.3	26.4	13.2
Adet	12/06/1984	28.0	25.5	1.6	0.6	26.7	13.3
Adet	12/07/1984	21.3	24.1	3.3	0.0	27.2	13.9
Adet	12/08/1984	38.6	25.9	2.3	0.0	26.0	12.7
Adet	12/09/1984	44.4	28.5	2.2	0.2	25.0	13.5
Adet	12/10/1984	45.8	31.3	3.0	1.9	25.7	14.5
Adet	12/11/1984	61.2	30.6	1.5	2.8	21.5	15.9
Adet	12/12/1984	69.0	31.8	2.9	3.6	22.5	15.1
Adet	12/13/1984	74.2	29.3	1.7	1.1	21.4	15.5
Adet	12/14/1984	67.4	27.7	2.6	3.8	22.9	14.1
Adet	12/15/1984	57.3	28.5	4.1	1.2	22.6	12.3
Adet	12/16/1984	44.6	31.3	4.5	0.0	23.8	11.5
Adet	12/17/1984	35.5	27.4	4.3	0.0	23.9	10.1
Adet	12/18/1984	45.4	26.1	4.3	0.0	23.5	10.2
Adet	12/19/1984	51.9	26.6	3.4	0.4	22.5	11.1
Adet	12/20/1984	52.3	28.2	3.1	0.5	23.0	12.0
Adet	12/21/1984	49.8	26.9	2.9	1.3	24.4	12.7
Adet	12/22/1984	44.4	27.3	2.6	0.5	24.6	14.0
Adet	12/23/1984	37.3	28.3	3.0	0.0	25.3	14.3
Adet	12/24/1984	36.5	28.7	2.0	0.0	25.8	13.8
Adet	12/25/1984	30.3	25.0	2.6	0.1	25.9	12.9
Adet	12/26/1984	22.7	26.1	2.7	0.0	26.0	12.0
Adet	12/27/1984	25.1	25.2	2.3	1.6	26.2	12.0
Adet	12/28/1984	27.2	27.3	1.4	1.6	25.4	10.7
Adet	12/29/1984	27.1	27.1	2.2	0.8	26.1	12.3
Adet	12/30/1984	24.4	27.7	2.6	1.4	26.4	13.6
Adet	12/31/1984	28.6	26.3	2.8	0.5	27.5	13.4
Adet	01/01/1985	36.6	28.2	2.4	0.0	25.8	14.9
Adet	01/02/1985	36.5	27.0	1.5	0.0	26.7	14.1
Adet	01/03/1985	33.7	26.7	3.2	0.0	27.5	15.4
Adet	01/04/1985	26.3	24.7	3.8	0.0	28.1	14.6
Adet	01/05/1985	22.9	24.8	3.6	0.0	27.7	12.8
Adet	01/06/1985	28.8	24.5	4.0	0.0	26.8	12.5
Adet	01/07/1985	29.2	25.8	3.6	0.0	26.9	12.3
Adet	01/08/1985	35.2	29.5	2.9	0.1	26.9	13.6
Adet	01/09/1985	34.7	27.7	2.7	0.2	26.8	14.6
Adet	01/10/1985	45.9	28.3	3.8	1.8	25.8	16.0
Adet	01/11/1985	51.9	28.3	3.7	0.4	24.5	14.4
Adet	01/12/1985	43.5	27.9	3.5	0.1	25.5	15.1
Adet	01/13/1985	26.4	23.8	4.2	0.0	25.6	13.0
Adet	01/14/1985	27.7	23.6	3.6	0.0	26.0	10.4
Adet	01/15/1985	22.0	22.6	3.0	0.1	26.1	10.6
Adet	01/16/1985	17.2	23.5	1.9	0.0	26.7	11.5
Adet	01/17/1985	18.4	24.5	1.9	0.0	26.3	12.6
Adet	01/18/1985	20.9	25.0	2.0	0.0	26.9	12.1
Adet	01/19/1985	23.0	24.9	3.1	0.0	28.7	14.3
Adet	01/20/1985	23.4	26.3	4.0	0.0	28.7	14.5
Adet	01/21/1985	24.3	24.4	3.2	0.0	27.8	13.7
Adet	01/22/1985	34.6	28.0	2.8	0.2	26.1	13.8
Adet	01/23/1985	34.3	29.5	2.5	0.7	27.3	15.9
Adet	01/24/1985	33.7	31.8	3.3	0.7	27.7	15.3
Adet	01/25/1985	35.1	29.8	3.0	0.6	27.0	17.1
Adet	01/26/1985	38.4	26.6	1.9	0.8	26.0	16.1
Adet	01/27/1985	59.7	28.2	3.7	0.8	23.9	15.7
Adet	01/28/1985	66.8	27.4	2.6	1.0	22.4	13.1
Adet	01/29/1985	45.8	27.5	1.8	0.5	25.7	14.7
Adet	01/30/1985	38.2	27.5	1.4	0.4	27.0	16.1
Adet	01/31/1985	38.4	28.0	2.7	0.2	28.1	16.7
Adet	02/01/1985	33.0	27.5	1.8	0.5	27.9	17.3
Adet	02/02/1985	35.4	28.7	1.4	0.9	26.8	16.5
Adet	02/03/1985	34.9	31.9	2.0	0.4	27.2	17.4
Adet	02/04/1985	31.8	31.0	2.2	0.0	27.5	17.0
Adet	02/05/1985	30.1	30.8	2.3	0.1	27.9	16.8
Adet	02/06/1985	30.2	29.4	2.4	0.0	26.5	17.0
Adet	02/07/1985	27.8	27.2	2.7	0.0	27.0	15.8
Adet	02/08/1985	35.5	30.5	2.6	0.7	25.1	15.6
Adet	02/09/1985	40.9	29.1	2.4	2.9	26.2	17.5
Adet	02/10/1985	43.0	30.7	3.1	0.3	24.7	17.8
Adet	02/11/1985	38.6	29.1	2.1	0.0	26.2	17.7
Adet	02/12/1985	34.7	27.3	1.7	0.0	27.3	18.0
Adet	02/13/1985	31.9	26.8	2.2	0.0	27.2	16.7
Adet	02/14/1985	30.6	26.3	2.8	0.0	27.4	15.1
Adet	02/15/1985	39.3	26.1	3.3	0.0	25.7	15.1
Adet	02/16/1985	31.8	25.6	2.5	0.0	25.3	15.3
Adet	02/17/1985	25.3	24.7	3.1	0.0	26.0	14.2
Adet	02/18/1985	24.2	25.0	4.0	0.0	26.9	14.0
Adet	02/19/1985	36.6	25.9	4.1	0.0	25.7	14.1
Adet	02/20/1985	35.8	26.1	2.7	0.0	25.7	14.9
Adet	02/21/1985	28.4	26.6	2.0	0.0	27.3	16.8
Adet	02/22/1985	22.7	25.9	2.9	0.0	28.3	16.6
Adet	02/23/1985	18.6	25.7	3.9	0.0	28.8	16.3
Adet	02/24/1985	21.1	26.0	3.9	0.0	28.6	14.0
Adet	02/25/1985	25.5	29.0	2.5	0.0	27.9	14.6
Adet	02/26/1985	29.3	27.7	1.8	0.0	28.9	15.3
Adet	02/27/1985	28.3	27.7	3.8	0.0	29.0	16.5
Adet	02/28/1985	28.5	28.3	4.3	0.0	28.1	16.0
Adet	03/01/1985	35.4	29.3	3.9	0.0	26.7	13.9
Adet	03/02/1985	32.8	28.8	2.7	0.9	26.8	15.7
Adet	03/03/1985	30.5	28.7	1.3	1.9	27.3	17.6
Adet	03/04/1985	46.6	31.0	3.6	0.9	26.7	16.3
Adet	03/05/1985	52.9	32.7	4.2	0.3	25.9	15.8
Adet	03/06/1985	33.8	30.4	4.2	0.4	27.5	15.3
Adet	03/07/1985	32.3	30.3	4.3	0.4	27.6	14.4
Adet	03/08/1985	31.9	29.9	5.5	0.0	28.2	14.3
Adet	03/09/1985	32.3	25.1	7.2	0.0	29.5	15.4
Adet	03/10/1985	37.0	25.2	6.7	0.0	26.4	13.7
Adet	03/11/1985	31.5	26.1	4.9	0.0	26.7	14.2
Adet	03/12/1985	25.5	28.3	4.4	0.0	27.1	14.2
Adet	03/13/1985	26.9	30.3	4.7	0.0	28.3	14.6
Adet	03/14/1985	28.9	32.3	3.3	0.0	28.6	14.4
Adet	03/15/1985	27.3	31.9	3.7	0.1	28.9	17.6
Adet	03/16/1985	33.5	32.3	3.2	0.1	28.5	18.6
Adet	03/17/1985	34.6	29.7	2.9	1.5	28.3	17.7
Adet	03/18/1985	37.3	30.8	2.5	1.0	28.1	19.3
Adet	03/19/1985	59.4	33.2	2.2	1.2	26.4	18.0
Adet	03/20/1985	72.5	32.6	1.5	0.8	23.8	17.0
Adet	03/21/1985	81.7	31.5	2.0	0.6	22.4	16.1
Adet	03/22/1985	80.9	30.4	1.3	8.1	22.7	16.3
Adet	03/23/1985	62.9	30.5	2.0	2.2	26.0	16.5
Adet	03/24/1985	62.4	30.1	1.9	3.0	26.6	16.2
Adet	03/25/1985	67.1	32.5	2.0	8.7	23.5	17.3
Adet	03/26/1985	55.7	29.8	2.3	0.9	26.7	15.9
Adet	03/27/1985	55.8	31.6	1.8	0.6	27.4	16.5
Adet	03/28/1985	85.0	29.0	2.9	1.1	22.4	16.6
Adet	03/29/1985	80.8	28.8	1.7	0.2	22.7	15.1
Adet	03/30/1985	75.0	29.0	1.5	0.5	23.6	16.3
Adet	03/31/1985	78.9	28.7	2.4	0.5	21.6	15.6
Adet	04/01/1985	81.6	28.6	2.0	4.8	22.9	15.4
Adet	04/02/1985	88.2	31.3	2.3	8.0	21.8	16.1
Adet	04/03/1985	87.9	32.0	1.6	5.3	22.7	16.4
Adet	04/04/1985	88.2	32.5	2.9	7.0	21.9	16.0
Adet	04/05/1985	86.4	31.4	2.8	7.2	23.2	15.6
Adet	04/06/1985	82.5	32.1	2.9	1.4	23.1	15.2
Adet	04/07/1985	78.8	30.5	2.9	0.4	22.4	15.0
Adet	04/08/1985	73.8	29.2	3.4	4.0	21.5	13.0
Adet	04/09/1985	79.6	31.7	2.2	6.1	22.1	13.0
Adet	04/10/1985	82.4	29.3	2.0	3.9	21.6	15.7
Adet	04/11/1985	75.6	29.7	2.5	1.2	23.2	14.8
Adet	04/12/1985	88.0	28.7	2.2	0.4	20.6	15.8
Adet	04/13/1985	83.2	28.2	1.2	0.2	22.7	15.3
Adet	04/14/1985	80.3	29.1	2.2	0.2	21.7	15.4
Adet	04/15/1985	82.4	28.4	1.7	0.3	22.2	15.5
Adet	04/16/1985	68.0	28.2	2.2	0.1	23.9	15.8
Adet	04/17/1985	68.7	28.3	1.9	0.0	23.2	13.8
Adet	04/18/1985	64.4	28.6	1.8	0.0	24.2	15.0
Adet	04/19/1985	72.1	28.0	2.1	0.0	23.1	14.4
Adet	04/20/1985	84.7	31.7	2.2	0.1	21.8	15.0
Adet	04/21/1985	73.8	30.9	2.1	8.2	24.7	16.1
Adet	04/22/1985	71.0	33.1	2.9	11.2	24.2	14.9
Adet	04/23/1985	93.0	32.2	3.5	17.1	19.0	15.8
Adet	04/24/1985	84.5	30.6	1.5	4.5	22.2	15.3
Adet	04/25/1985	83.2	28.5	2.7	9.8	21.8	14.0
Adet	04/26/1985	88.1	29.3	1.7	3.5	21.0	14.2
Adet	04/27/1985	83.5	28.7	2.3	1.7	21.0	15.3
Adet	04/28/1985	77.8	30.4	3.2	2.6	20.7	14.7
Adet	04/29/1985	69.6	31.8	3.1	0.4	21.8	14.0
Adet	04/30/1985	60.2	31.0	2.6	3.4	23.0	13.2
Adet	05/01/1985	52.9	30.3	1.4	8.3	23.9	12.0
Adet	05/02/1985	50.7	31.1	1.3	10.2	25.6	14.1
Adet	05/03/1985	45.6	30.4	1.9	19.5	26.2	14.7
Adet	05/04/1985	55.2	30.9	1.4	19.8	24.0	16.6
Adet	05/05/1985	48.3	33.7	1.9	10.5	24.7	15.5
Adet	05/06/1985	88.1	31.9	1.8	6.5	18.3	15.2
Adet	05/07/1985	82.1	30.7	1.9	4.0	21.6	11.0
Adet	05/08/1985	88.3	29.9	1.3	8.1	19.8	14.6
Adet	05/09/1985	80.2	29.5	1.1	5.2	22.0	13.8
Adet	05/10/1985	67.2	30.2	2.1	5.3	23.8	15.4
Adet	05/11/1985	69.2	30.4	1.6	21.6	23.1	16.4
Adet	05/12/1985	63.7	32.1	1.0	3.3	23.1	14.5
Adet	05/13/1985	68.5	30.9	1.7	2.8	22.9	14.2
Adet	05/14/1985	75.0	31.1	0.9	2.3	22.1	14.5
Adet	05/15/1985	68.8	31.3	2.3	5.8	23.2	14.0
Adet	05/16/1985	82.8	31.7	2.0	4.4	21.8	15.4
Adet	05/17/1985	71.1	30.4	1.7	0.0	22.9	13.9
Adet	05/18/1985	60.8	29.3	2.5	0.0	24.8	14.5
Adet	05/19/1985	48.6	29.6	3.2	0.0	27.2	15.0
Adet	05/20/1985	54.7	30.6	2.0	2.1	25.7	16.4
Adet	05/21/1985	63.2	30.9	1.4	6.5	25.2	16.6
Adet	05/22/1985	80.7	31.2	1.8	3.3	22.7	16.2
Adet	05/23/1985	70.6	30.1	1.3	4.8	23.7	14.4
Adet	05/24/1985	75.0	29.9	1.8	11.5	22.5	14.9
Adet	05/25/1985	81.0	28.7	2.5	14.9	22.7	14.9
Adet	05/26/1985	85.5	29.6	2.2	3.1	21.1	14.6
Adet	05/27/1985	89.7	30.8	3.2	7.1	19.9	15.0
Adet	05/28/1985	83.6	31.5	2.5	7.4	21.4	13.8
Adet	05/29/1985	81.6	30.3	2.8	10.6	21.7	13.8
Adet	05/30/1985	83.6	29.8	2.8	4.9	22.6	13.8
Adet	05/31/1985	77.9	28.6	2.0	1.1	22.9	13.8
Adet	06/01/1985	74.4	28.2	2.2	0.6	23.9	14.2
Adet	06/02/1985	73.4	28.6	2.4	2.1	24.9	14.5
Adet	06/03/1985	57.6	28.6	2.6	0.3	26.3	14.6
Adet	06/04/1985	60.0	28.4	2.3	0.7	26.1	14.3
Adet	06/05/1985	65.3	28.5	2.0	0.8	24.7	15.5
Adet	06/06/1985	54.4	27.4	1.7	5.0	26.1	13.9
Adet	06/07/1985	80.7	29.8	2.4	5.9	21.9	15.3
Adet	06/08/1985	75.8	30.3	2.9	8.5	24.2	14.8
Adet	06/09/1985	69.1	30.4	2.2	6.9	25.7	14.6
Adet	06/10/1985	82.5	30.5	2.4	2.3	22.0	15.2
Adet	06/11/1985	85.3	30.3	2.8	2.7	21.2	14.8
Adet	06/12/1985	85.1	30.5	2.4	5.4	20.8	14.8
Adet	06/13/1985	85.8	30.6	2.0	5.8	21.7	14.6
Adet	06/14/1985	88.0	30.2	2.2	3.1	20.6	15.3
Adet	06/15/1985	88.1	30.0	3.2	11.3	20.3	15.3
Adet	06/16/1985	85.8	29.7	3.0	4.4	21.1	13.7
Adet	06/17/1985	85.4	29.7	3.6	6.6	20.2	14.4
Adet	06/18/1985	87.5	31.5	3.7	12.5	20.5	13.8
Adet	06/19/1985	89.0	31.6	3.5	8.7	20.0	14.6
Adet	06/20/1985	87.1	30.7	3.7	5.0	20.8	14.5
Adet	06/21/1985	86.8	31.5	3.0	10.5	20.0	14.1
Adet	06/22/1985	89.3	30.8	3.4	15.0	19.0	13.1
Adet	06/23/1985	84.6	29.3	3.6	7.3	19.4	13.4
Adet	06/24/1985	86.8	30.1	4.1	7.1	21.2	13.2
Adet	06/25/1985	90.0	29.7	3.6	4.1	18.6	14.2
Adet	06/26/1985	86.4	30.2	3.4	6.0	21.1	14.8
Adet	06/27/1985	85.9	31.3	3.8	7.1	20.6	14.7
Adet	06/28/1985	87.4	30.8	4.1	8.3	20.8	14.7
Adet	06/29/1985	88.4	29.8	4.2	12.8	20.9	14.9
Adet	06/30/1985	86.1	28.7	3.9	19.9	21.3	13.8
Adet	07/01/1985	89.9	30.1	3.9	8.6	17.5	13.9
Adet	07/02/1985	89.6	30.0	3.9	20.5	20.1	14.7
Adet	07/03/1985	89.8	30.4	3.5	24.7	18.5	14.7
Adet	07/04/1985	87.4	30.5	3.9	23.3	19.0	11.0
Adet	07/05/1985	87.4	29.7	4.4	10.4	19.5	13.4
Adet	07/06/1985	90.4	31.0	4.1	18.0	16.9	14.0
Adet	07/07/1985	89.8	30.6	4.3	13.0	18.7	13.8
Adet	07/08/1985	87.3	30.1	3.8	12.7	19.7	13.6
Adet	07/09/1985	90.1	31.7	3.6	11.8	19.5	14.0
Adet	07/10/1985	88.8	29.8	3.7	10.9	16.1	13.9
Adet	07/11/1985	87.3	29.7	4.0	15.4	20.7	12.8
Adet	07/12/1985	90.5	29.5	4.3	18.5	17.5	13.4
Adet	07/13/1985	88.1	29.7	3.8	23.9	17.7	10.2
Adet	07/14/1985	92.0	29.4	3.8	21.8	14.9	12.5
Adet	07/15/1985	93.5	30.0	3.7	8.7	16.2	12.3
Adet	07/16/1985	89.3	30.4	4.3	7.0	18.3	13.5
Adet	07/17/1985	90.9	30.3	3.6	12.4	19.5	13.9
Adet	07/18/1985	93.2	29.5	3.9	4.6	18.0	14.8
Adet	07/19/1985	91.7	29.9	4.2	5.2	18.0	13.3
Adet	07/20/1985	93.9	30.4	3.3	9.8	16.2	13.8
Adet	07/21/1985	88.5	28.8	2.7	10.5	17.4	12.3
Adet	07/22/1985	85.5	29.1	3.6	13.6	21.1	12.9
Adet	07/23/1985	86.7	30.9	4.2	16.5	19.0	13.6
Adet	07/24/1985	90.5	30.6	4.3	15.1	15.8	13.3
Adet	07/25/1985	90.9	29.7	4.0	19.0	16.3	13.2
Adet	07/26/1985	88.7	29.5	4.1	18.9	19.8	13.4
Adet	07/27/1985	90.6	28.7	3.2	12.2	17.5	13.9
Adet	07/28/1985	85.2	28.9	3.4	20.7	18.6	11.9
Adet	07/29/1985	85.2	30.9	4.0	15.4	20.8	13.7
Adet	07/30/1985	82.2	30.5	3.9	18.7	21.3	14.3
Adet	07/31/1985	86.1	30.9	3.9	11.3	20.9	14.6
Adet	08/01/1985	93.4	30.4	4.0	17.7	17.2	14.4
Adet	08/02/1985	90.7	30.2	3.8	6.7	18.8	12.4
Adet	08/03/1985	93.1	30.0	3.5	15.9	18.3	14.9
Adet	08/04/1985	93.3	30.1	3.9	40.2	18.0	14.9
Adet	08/05/1985	91.6	30.1	3.8	27.3	16.3	13.4
Adet	08/06/1985	88.8	31.6	3.7	33.8	18.0	13.3
Adet	08/07/1985	85.4	30.8	4.8	15.5	20.4	12.5
Adet	08/08/1985	86.6	29.9	4.4	21.9	20.4	14.0
Adet	08/09/1985	88.9	30.5	3.9	6.4	20.3	14.2
Adet	08/10/1985	89.5	30.1	3.8	4.6	19.9	13.2
Adet	08/11/1985	89.4	29.5	3.3	10.1	19.6	9.1
Adet	08/12/1985	85.5	30.1	3.8	9.2	20.5	13.4
Adet	08/13/1985	84.3	30.2	4.3	5.5	20.4	13.8
Adet	08/14/1985	89.0	30.5	4.5	7.5	18.1	14.2
Adet	08/15/1985	87.1	30.2	3.7	6.8	19.4	13.5
Adet	08/16/1985	85.6	30.1	3.3	16.1	18.6	11.9
Adet	08/17/1985	85.8	30.0	3.8	16.0	19.0	13.2
Adet	08/18/1985	86.9	30.5	3.9	19.5	17.9	13.1
Adet	08/19/1985	84.6	29.6	4.7	8.5	20.4	12.9
Adet	08/20/1985	87.5	30.5	3.8	14.0	20.1	10.3
Adet	08/21/1985	87.9	29.9	3.8	11.0	18.0	11.7
Adet	08/22/1985	86.8	30.1	3.9	22.2	20.1	13.3
Adet	08/23/1985	84.1	30.0	3.3	15.6	19.6	13.8
Adet	08/24/1985	88.1	30.6	4.3	22.8	19.6	14.3
Adet	08/25/1985	90.3	29.8	4.0	36.2	18.4	14.5
Adet	08/26/1985	87.0	29.7	4.5	18.3	19.5	13.6
Adet	08/27/1985	81.8	29.6	4.1	18.4	22.2	12.5
Adet	08/28/1985	88.7	31.3	3.7	21.3	20.4	13.1
Adet	08/29/1985	82.8	30.1	3.8	32.1	21.0	12.8
Adet	08/30/1985	94.2	30.1	3.4	23.5	15.2	13.0
Adet	08/31/1985	88.6	29.9	3.9	28.3	19.6	12.5
Adet	09/01/1985	89.2	30.5	3.5	18.5	17.9	12.7
Adet	09/02/1985	89.7	29.6	2.5	15.7	19.6	14.1
Adet	09/03/1985	88.7	29.7	3.1	25.9	20.2	14.5
Adet	09/04/1985	86.2	31.4	2.2	23.9	20.4	12.8
Adet	09/05/1985	87.0	30.5	3.2	12.9	21.0	13.6
Adet	09/06/1985	84.0	30.6	3.2	16.6	19.4	14.1
Adet	09/07/1985	83.9	30.5	3.5	39.5	21.0	12.9
Adet	09/08/1985	82.9	31.3	3.2	21.7	20.1	14.1
Adet	09/09/1985	85.5	29.6	4.0	11.6	20.0	14.7
Adet	09/10/1985	87.6	30.9	3.7	6.1	21.1	14.0
Adet	09/11/1985	82.0	29.9	2.1	8.6	21.7	15.3
Adet	09/12/1985	84.5	30.0	1.4	4.4	21.3	15.1
Adet	09/13/1985	75.4	28.5	1.5	4.4	22.1	12.6
Adet	09/14/1985	81.8	29.1	2.6	6.5	21.1	13.1
Adet	09/15/1985	81.9	29.3	3.0	3.0	22.4	12.1
Adet	09/16/1985	75.4	28.7	2.0	3.4	24.1	13.2
Adet	09/17/1985	78.3	30.4	1.8	3.1	23.6	11.4
Adet	09/18/1985	90.2	31.4	2.1	16.2	19.2	12.9
Adet	09/19/1985	85.2	31.0	3.2	20.4	21.1	15.0
Adet	09/20/1985	79.2	30.2	3.2	8.2	20.1	13.7
Adet	09/21/1985	83.1	30.2	2.8	3.4	20.4	12.3
Adet	09/22/1985	85.2	30.4	2.1	7.0	19.5	13.4
Adet	09/23/1985	73.9	28.0	2.6	5.0	20.7	10.6
Adet	09/24/1985	67.2	29.4	2.8	0.4	22.1	9.3
Adet	09/25/1985	70.5	26.6	2.0	1.6	23.7	6.5
Adet	09/26/1985	66.3	28.1	1.7	0.4	23.8	9.7
Adet	09/27/1985	63.8	28.7	2.6	2.0	24.3	9.1
Adet	09/28/1985	68.1	28.3	2.3	0.3	24.2	11.2
Adet	09/29/1985	79.2	30.1	0.7	0.8	22.7	11.9
Adet	09/30/1985	78.1	28.4	1.3	6.7	22.1	13.9
Adet	10/01/1985	73.8	28.0	1.5	3.6	23.7	11.7
Adet	10/02/1985	75.7	31.4	1.0	2.3	23.3	9.5
Adet	10/03/1985	83.9	32.1	1.5	13.6	21.9	12.1
Adet	10/04/1985	87.6	32.0	0.9	12.7	19.3	15.2
Adet	10/05/1985	76.0	31.8	1.2	5.8	22.2	13.6
Adet	10/06/1985	67.8	29.5	1.8	1.6	23.8	10.7
Adet	10/07/1985	69.4	29.8	2.0	0.4	22.8	9.9
Adet	10/08/1985	77.1	30.9	2.0	1.3	21.8	11.4
Adet	10/09/1985	76.3	28.7	1.6	1.6	22.8	11.2
Adet	10/10/1985	68.1	27.1	2.1	0.1	23.4	11.0
Adet	10/11/1985	67.2	26.6	1.7	0.0	23.9	10.7
Adet	10/12/1985	69.9	28.6	0.9	0.1	23.3	9.1
Adet	10/13/1985	60.9	27.4	2.6	1.1	22.9	8.5
Adet	10/14/1985	56.6	27.0	4.0	0.0	22.7	9.9
Adet	10/15/1985	42.2	24.2	4.3	0.1	23.6	8.0
Adet	10/16/1985	47.0	24.5	3.8	0.0	24.3	9.1
Adet	10/17/1985	48.7	25.0	2.6	0.0	24.2	9.6
Adet	10/18/1985	45.7	26.5	1.5	0.0	24.0	8.9
Adet	10/19/1985	55.7	29.6	1.6	0.0	24.2	9.3
Adet	10/20/1985	45.9	27.9	3.0	0.0	25.4	11.9
Adet	10/21/1985	50.3	27.0	3.8	0.0	24.8	12.5
Adet	10/22/1985	45.5	24.6	4.5	0.0	24.4	11.1
Adet	10/23/1985	46.3	26.7	3.9	0.0	22.5	10.9
Adet	10/24/1985	48.0	27.3	2.3	0.0	23.0	10.6
Adet	10/25/1985	57.2	28.5	2.4	0.0	23.5	12.9
Adet	10/26/1985	54.1	28.9	2.4	0.1	23.1	13.4
Adet	10/27/1985	51.1	28.1	3.3	0.1	23.9	11.9
Adet	10/28/1985	48.1	27.5	2.8	4.7	24.4	12.1
Adet	10/29/1985	48.5	27.9	2.3	10.9	24.3	12.5
Adet	10/30/1985	52.5	31.3	2.2	5.4	23.3	13.9
Adet	10/31/1985	52.2	30.8	2.0	12.4	24.7	14.0
Adet	11/01/1985	48.8	29.2	2.5	7.1	24.3	13.7
Adet	11/02/1985	55.1	32.3	2.4	0.9	24.3	14.2
Adet	11/03/1985	49.1	29.0	1.6	0.1	25.4	13.2
Adet	11/04/1985	52.8	31.2	1.6	0.1	25.1	12.5
Adet	11/05/1985	71.8	31.3	2.4	0.1	24.0	14.1
Adet	11/06/1985	87.4	30.4	1.4	0.2	20.0	15.4
Adet	11/07/1985	80.1	29.5	1.9	0.6	21.2	13.2
Adet	11/08/1985	75.9	29.1	2.1	0.5	22.3	12.4
Adet	11/09/1985	79.0	27.8	1.4	0.4	21.8	13.5
Adet	11/10/1985	74.2	26.4	1.6	0.2	22.1	13.1
Adet	11/11/1985	64.0	27.4	1.5	0.2	22.4	11.7
Adet	11/12/1985	57.7	26.6	1.2	1.6	23.9	10.2
Adet	11/13/1985	54.7	26.4	1.9	3.0	24.2	12.3
Adet	11/14/1985	48.4	27.3	1.8	2.6	23.9	12.3
Adet	11/15/1985	50.5	28.8	2.0	5.2	22.7	12.6
Adet	11/16/1985	42.5	30.5	2.1	2.6	24.3	12.8
Adet	11/17/1985	37.5	27.9	3.2	0.4	24.6	12.3
Adet	11/18/1985	37.2	28.4	2.4	0.5	23.3	11.6
Adet	11/19/1985	37.6	25.5	2.4	1.6	23.5	11.8
Adet	11/20/1985	38.9	25.7	2.6	1.7	24.3	13.1
Adet	11/21/1985	43.7	26.3	2.0	0.4	24.6	13.1
Adet	11/22/1985	44.4	26.9	2.4	0.0	24.4	14.6
Adet	11/23/1985	44.5	27.1	3.7	0.0	23.6	14.6
Adet	11/24/1985	38.1	26.9	3.1	0.0	24.2	11.6
Adet	11/25/1985	42.6	28.1	2.3	0.1	25.0	12.4
Adet	11/26/1985	41.8	30.4	2.1	0.2	25.6	14.2
Adet	11/27/1985	52.6	27.5	3.4	0.0	25.1	15.2
Adet	11/28/1985	47.5	26.1	2.1	0.0	24.9	12.8
Adet	11/29/1985	28.0	24.5	2.8	0.0	25.8	11.5
Adet	11/30/1985	28.0	25.5	2.1	0.0	24.5	10.8
Adet	12/01/1985	36.3	26.7	2.5	0.0	24.1	11.0
Adet	12/02/1985	48.5	29.6	2.8	0.3	23.9	14.5
Adet	12/03/1985	52.0	30.4	2.2	1.2	24.2	13.6
Adet	12/04/1985	63.7	31.5	2.2	3.1	23.8	15.5
Adet	12/05/1985	68.6	31.4	2.6	1.6	24.4	14.6
Adet	12/06/1985	56.2	31.7	2.8	2.8	23.8	13.5
Adet	12/07/1985	50.9	30.9	3.3	1.2	24.1	15.6
Adet	12/08/1985	45.8	32.5	2.5	0.4	24.1	15.5
Adet	12/09/1985	51.7	29.7	1.9	0.9	23.6	14.1
Adet	12/10/1985	49.6	27.3	2.2	2.7	23.7	14.8
Adet	12/11/1985	51.0	28.1	2.4	3.5	23.6	16.6
Adet	12/12/1985	47.1	28.1	2.1	0.0	24.9	14.7
Adet	12/13/1985	43.5	27.4	2.4	0.0	25.0	16.1
Adet	12/14/1985	35.8	26.5	2.4	0.0	25.7	14.9
Adet	12/15/1985	27.6	25.3	3.4	0.0	27.0	12.4
Adet	12/16/1985	36.0	24.7	2.0	0.0	25.8	10.6
Adet	12/17/1985	40.3	26.4	2.2	0.0	25.5	12.3
Adet	12/18/1985	39.1	28.0	1.7	0.0	25.3	15.2
Adet	12/19/1985	40.1	29.3	1.6	0.0	24.8	15.3
Adet	12/20/1985	44.9	30.8	2.4	0.0	24.8	14.3
Adet	12/21/1985	46.0	30.2	2.8	0.0	24.4	15.5
Adet	12/22/1985	37.4	27.7	2.8	0.0	24.4	14.0
Adet	12/23/1985	29.9	26.1	3.1	0.0	25.4	13.0
Adet	12/24/1985	34.9	23.8	3.1	0.0	25.8	12.4
Adet	12/25/1985	29.4	23.4	3.4	0.0	25.0	12.5
Adet	12/26/1985	20.1	23.6	1.9	0.0	25.6	10.9
Adet	12/27/1985	21.7	24.0	2.9	0.2	25.2	11.4
Adet	12/28/1985	32.6	25.7	5.3	0.0	24.4	10.9
Adet	12/29/1985	47.3	26.6	5.0	0.0	22.9	10.1
Adet	12/30/1985	45.2	27.5	3.8	0.0	24.0	10.9
Adet	12/31/1985	48.3	25.4	4.6	0.0	23.1	11.6
Adet	01/01/1986	46.6	26.2	3.4	0.0	23.2	10.7
Adet	01/02/1986	43.4	25.7	3.4	0.0	23.6	11.6
Adet	01/03/1986	39.1	26.1	3.0	0.0	24.9	11.6
Adet	01/04/1986	36.5	26.8	2.4	0.0	25.7	15.3
Adet	01/05/1986	36.7	26.5	2.3	0.0	25.8	15.6
Adet	01/06/1986	38.5	26.4	1.6	0.0	25.7	14.7
Adet	01/07/1986	39.5	26.6	1.9	0.0	25.5	14.4
Adet	01/08/1986	37.8	26.0	2.3	0.0	24.6	14.0
Adet	01/09/1986	32.8	25.2	2.6	0.0	24.6	13.9
Adet	01/10/1986	30.4	25.6	3.0	0.0	26.0	14.3
Adet	01/11/1986	24.8	24.5	2.5	0.0	27.0	13.8
Adet	01/12/1986	24.9	24.2	2.5	0.0	26.4	13.5
Adet	01/13/1986	26.7	26.7	3.4	0.0	26.3	13.3
Adet	01/14/1986	30.0	27.4	2.3	0.0	26.0	11.9
Adet	01/15/1986	27.6	29.4	1.9	0.0	26.7	13.1
Adet	01/16/1986	26.0	27.3	3.3	0.0	28.0	14.1
Adet	01/17/1986	31.9	25.3	3.3	0.0	27.4	14.0
Adet	01/18/1986	26.8	24.4	4.0	0.0	26.5	13.3
Adet	01/19/1986	19.7	22.4	3.8	0.0	26.0	11.4
Adet	01/20/1986	13.6	22.0	3.0	0.0	26.9	10.8
Adet	01/21/1986	16.8	23.1	2.2	0.0	27.2	11.1
Adet	01/22/1986	25.5	24.2	3.0	0.0	26.2	13.1
Adet	01/23/1986	27.3	26.1	1.8	0.1	27.6	13.6
Adet	01/24/1986	30.3	26.2	2.2	0.0	25.6	14.2
Adet	01/25/1986	31.4	25.3	1.8	0.0	26.0	14.1
Adet	01/26/1986	30.3	25.8	1.7	0.0	26.2	13.8
Adet	01/27/1986	33.8	25.8	1.7	0.0	25.7	13.9
Adet	01/28/1986	35.6	27.6	1.7	0.0	25.3	14.2
Adet	01/29/1986	35.4	28.5	2.4	0.0	26.3	15.6
Adet	01/30/1986	37.5	27.1	2.4	0.0	26.4	16.3
Adet	01/31/1986	35.4	26.6	3.1	0.0	26.0	17.3
Adet	02/01/1986	33.4	26.0	2.3	0.0	26.4	15.8
Adet	02/02/1986	37.1	28.2	2.8	0.0	26.0	15.4
Adet	02/03/1986	40.5	29.1	2.9	0.0	26.0	15.9
Adet	02/04/1986	46.9	28.4	2.5	0.0	26.4	15.7
Adet	02/05/1986	67.4	28.4	3.0	0.2	22.8	16.0
Adet	02/06/1986	57.8	27.9	3.0	0.3	25.1	15.0
Adet	02/07/1986	51.2	29.1	2.2	0.1	26.6	15.9
Adet	02/08/1986	65.4	28.6	2.3	0.0	23.6	16.7
Adet	02/09/1986	59.1	28.8	1.2	0.2	24.5	15.4
Adet	02/10/1986	53.3	30.0	2.5	0.1	26.6	16.9
Adet	02/11/1986	57.5	31.6	2.5	0.2	25.6	15.9
Adet	02/12/1986	85.4	28.8	2.8	0.7	19.9	15.2
Adet	02/13/1986	79.3	28.4	1.5	0.8	22.1	15.2
Adet	02/14/1986	81.1	28.8	2.8	1.1	23.6	14.0
Adet	02/15/1986	89.6	28.8	2.6	0.7	20.2	13.8
Adet	02/16/1986	82.2	28.3	1.4	1.4	21.1	12.2
Adet	02/17/1986	73.1	29.5	1.3	0.7	22.3	13.5
Adet	02/18/1986	75.3	28.3	1.7	0.7	22.5	13.8
Adet	02/19/1986	84.6	28.0	3.1	0.1	21.8	15.4
Adet	02/20/1986	81.7	27.7	3.0	0.2	23.0	14.7
Adet	02/21/1986	79.3	27.8	3.1	0.3	22.9	14.3
Adet	02/22/1986	83.2	28.4	2.8	0.5	21.7	14.4
Adet	02/23/1986	81.8	27.5	2.6	0.8	21.5	15.2
Adet	02/24/1986	76.6	28.6	2.6	0.8	22.4	14.1
Adet	02/25/1986	76.1	29.1	2.2	1.5	22.2	14.4
Adet	02/26/1986	79.4	29.7	3.7	1.9	23.4	14.4
Adet	02/27/1986	79.2	32.2	2.4	1.2	20.7	15.2
Adet	02/28/1986	76.9	31.0	1.5	0.5	20.1	15.4
Adet	03/01/1986	72.4	31.5	1.2	0.4	20.5	14.4
Adet	03/02/1986	76.2	29.0	2.0	0.6	20.0	11.9
Adet	03/03/1986	80.2	30.4	1.6	2.3	19.3	12.6
Adet	03/04/1986	80.6	30.3	2.2	1.2	20.0	10.6
Adet	03/05/1986	73.1	27.3	1.5	0.5	20.7	11.9
Adet	03/06/1986	69.4	26.7	2.0	0.4	21.8	12.4
Adet	03/07/1986	74.3	28.2	2.1	0.2	22.5	14.5
Adet	03/08/1986	67.4	31.1	1.6	0.2	23.6	14.5
Adet	03/09/1986	52.1	28.0	2.4	0.0	25.6	14.7
Adet	03/10/1986	39.6	27.7	2.7	0.0	26.4	13.8
Adet	03/11/1986	30.6	26.5	1.7	0.0	28.1	12.1
Adet	03/12/1986	36.2	27.5	2.3	0.0	28.7	14.1
Adet	03/13/1986	35.2	29.4	2.4	0.0	29.2	16.1
Adet	03/14/1986	33.8	29.9	2.8	0.0	28.9	16.1
Adet	03/15/1986	34.1	31.0	2.3	0.0	29.7	16.2
Adet	03/16/1986	43.0	30.2	1.4	0.0	27.8	17.5
Adet	03/17/1986	31.1	29.4	2.8	0.0	27.4	16.5
Adet	03/18/1986	40.0	30.5	2.1	0.9	27.1	16.8
Adet	03/19/1986	65.9	28.4	1.9	0.8	26.5	17.5
Adet	03/20/1986	74.6	30.3	2.6	3.9	21.5	16.3
Adet	03/21/1986	55.1	29.2	3.0	1.6	24.8	13.7
Adet	03/22/1986	39.7	30.0	2.3	0.3	25.7	15.6
Adet	03/23/1986	29.4	27.6	2.8	0.8	26.9	16.1
Adet	03/24/1986	34.3	31.1	2.1	4.2	27.6	14.8
Adet	03/25/1986	36.5	31.9	1.4	0.2	28.5	17.2
Adet	03/26/1986	23.0	29.6	3.5	0.0	31.4	18.2
Adet	03/27/1986	26.7	28.0	4.2	0.0	30.7	17.5
Adet	03/28/1986	30.4	30.9	3.0	0.0	31.0	18.0
Adet	03/29/1986	32.1	31.8	1.8	0.0	29.7	17.9
Adet	03/30/1986	42.8	32.9	2.3	0.7	29.2	18.2
Adet	03/31/1986	45.4	32.4	2.0	1.4	27.9	17.2
Adet	04/01/1986	57.3	34.0	4.0	0.9	26.3	17.1
Adet	04/02/1986	77.0	29.8	1.6	12.4	22.1	15.9
Adet	04/03/1986	80.1	30.9	2.3	21.9	22.3	13.1
Adet	04/04/1986	90.3	30.5	2.8	9.3	19.9	15.9
Adet	04/05/1986	81.9	29.8	3.0	7.8	24.9	15.1
Adet	04/06/1986	87.4	28.3	3.4	1.0	23.1	15.9
Adet	04/07/1986	75.0	26.7	1.7	0.4	23.7	14.7
Adet	04/08/1986	72.1	29.3	2.3	0.6	23.3	13.5
Adet	04/09/1986	82.6	30.9	2.4	0.1	22.1	15.2
Adet	04/10/1986	77.1	27.2	1.9	0.6	21.5	13.4
Adet	04/11/1986	81.7	28.5	2.5	0.1	23.4	14.6
Adet	04/12/1986	84.0	28.6	3.2	0.2	20.9	14.6
Adet	04/13/1986	80.0	28.2	2.5	0.5	22.6	14.8
Adet	04/14/1986	82.7	28.5	2.7	0.3	22.3	15.4
Adet	04/15/1986	81.7	30.1	3.6	0.0	24.1	14.9
Adet	04/16/1986	80.7	31.1	4.2	1.9	23.1	15.0
Adet	04/17/1986	79.1	32.3	3.8	6.9	23.0	15.4
Adet	04/18/1986	74.8	33.1	2.6	10.0	23.2	14.9
Adet	04/19/1986	82.7	32.4	1.5	6.5	22.0	15.5
Adet	04/20/1986	84.4	30.8	2.9	3.3	22.9	14.9
Adet	04/21/1986	95.1	28.9	2.3	0.8	18.4	16.3
Adet	04/22/1986	85.8	29.6	1.2	2.4	20.8	14.0
Adet	04/23/1986	78.7	32.8	1.5	0.2	22.4	15.6
Adet	04/24/1986	80.3	32.5	2.1	1.2	23.4	15.3
Adet	04/25/1986	87.7	33.2	3.9	3.3	21.2	16.1
Adet	04/26/1986	90.9	32.7	4.5	1.9	20.5	15.4
Adet	04/27/1986	85.9	29.2	3.7	0.2	20.7	13.8
Adet	04/28/1986	81.1	27.2	1.7	0.1	20.1	12.7
Adet	04/29/1986	82.9	26.7	2.2	0.2	20.8	13.9
Adet	04/30/1986	77.7	26.2	1.1	0.5	22.6	13.8
Adet	05/01/1986	80.3	27.3	1.5	0.2	21.2	15.0
Adet	05/02/1986	81.3	30.4	1.6	0.1	23.7	15.6
Adet	05/03/1986	87.2	30.9	3.1	0.6	23.1	16.3
Adet	05/04/1986	83.4	29.3	1.6	0.7	22.1	15.1
Adet	05/05/1986	83.9	31.4	1.3	0.3	22.9	16.0
Adet	05/06/1986	84.7	30.4	2.4	0.8	23.5	16.9
Adet	05/07/1986	83.2	31.1	1.9	0.7	22.6	16.6
Adet	05/08/1986	77.7	30.4	1.5	0.0	22.2	15.9
Adet	05/09/1986	66.2	30.1	2.0	0.0	24.2	15.1
Adet	05/10/1986	77.5	32.1	0.9	0.0	22.4	15.8
Adet	05/11/1986	90.3	31.5	2.3	0.9	21.4	13.4
Adet	05/12/1986	84.6	29.5	1.8	0.9	22.7	15.8
Adet	05/13/1986	76.7	28.8	1.6	0.5	25.1	16.2
Adet	05/14/1986	72.8	28.8	1.8	0.3	24.6	15.0
Adet	05/15/1986	77.2	30.2	1.5	0.4	23.4	16.1
Adet	05/16/1986	64.6	29.6	1.2	0.6	25.3	15.0
Adet	05/17/1986	63.1	31.1	1.8	0.7	24.8	13.9
Adet	05/18/1986	86.6	29.2	2.3	1.5	20.9	15.8
Adet	05/19/1986	87.7	28.1	2.5	2.4	21.3	14.3
Adet	05/20/1986	95.1	28.9	1.6	1.4	19.6	13.1
Adet	05/21/1986	94.0	30.7	2.1	0.2	18.9	16.1
Adet	05/22/1986	80.7	30.6	1.4	0.1	23.8	15.1
Adet	05/23/1986	73.6	28.8	1.5	0.0	25.0	15.8
Adet	05/24/1986	70.3	29.3	2.0	0.0	25.4	14.9
Adet	05/25/1986	64.4	29.6	1.8	0.0	26.2	13.7
Adet	05/26/1986	86.5	29.7	2.5	0.3	22.4	15.0
Adet	05/27/1986	79.1	32.6	2.2	1.8	22.6	15.0
Adet	05/28/1986	76.1	33.1	1.4	11.1	24.0	13.2
Adet	05/29/1986	82.7	31.6	3.2	4.1	23.0	15.5
Adet	05/30/1986	80.6	30.9	1.6	5.4	22.3	15.1
Adet	05/31/1986	72.0	31.6	1.3	1.9	23.5	16.4
Adet	06/01/1986	65.2	29.7	1.7	2.3	24.2	14.5
Adet	06/02/1986	68.2	32.3	1.1	2.9	23.8	13.2
Adet	06/03/1986	54.1	30.4	2.0	1.9	25.5	12.5
Adet	06/04/1986	74.7	30.7	1.4	4.4	24.2	14.0
Adet	06/05/1986	86.3	30.6	2.3	4.4	22.0	14.7
Adet	06/06/1986	88.8	30.9	3.0	3.7	20.4	15.7
Adet	06/07/1986	85.6	28.9	2.5	4.2	21.1	14.6
Adet	06/08/1986	87.3	29.9	3.1	4.9	21.0	14.2
Adet	06/09/1986	86.0	31.1	3.5	3.5	21.3	14.9
Adet	06/10/1986	84.5	30.9	3.5	10.2	22.0	14.7
Adet	06/11/1986	90.3	31.3	3.9	7.1	19.9	15.4
Adet	06/12/1986	90.4	30.7	3.4	5.9	18.8	14.9
Adet	06/13/1986	87.9	31.3	3.6	11.6	19.8	14.0
Adet	06/14/1986	84.5	31.1	2.8	6.5	21.7	11.9
Adet	06/15/1986	82.7	31.7	2.7	13.2	23.2	14.6
Adet	06/16/1986	86.5	31.8	3.9	11.8	21.5	14.7
Adet	06/17/1986	87.3	31.4	4.6	5.2	20.5	13.2
Adet	06/18/1986	87.9	29.2	4.6	5.5	19.3	14.4
Adet	06/19/1986	84.5	30.8	4.1	17.5	20.2	13.4
Adet	06/20/1986	88.7	30.5	4.5	10.2	18.1	14.7
Adet	06/21/1986	88.8	30.5	4.2	6.5	17.5	14.2
Adet	06/22/1986	88.5	31.3	4.0	29.1	18.3	14.2
Adet	06/23/1986	84.3	30.4	3.8	7.3	17.9	12.3
Adet	06/24/1986	79.0	32.2	3.7	15.7	19.9	13.6
Adet	06/25/1986	85.3	32.3	3.7	36.4	19.8	9.4
Adet	06/26/1986	88.8	30.0	3.6	16.3	16.8	13.6
Adet	06/27/1986	90.0	30.4	3.6	28.4	17.3	13.1
Adet	06/28/1986	84.9	31.7	3.6	35.2	20.4	13.8
Adet	06/29/1986	87.1	30.9	2.8	18.5	18.2	13.9
Adet	06/30/1986	87.1	31.7	2.6	15.4	20.0	14.2
Adet	07/01/1986	88.2	31.1	3.5	19.6	19.3	14.7
Adet	07/02/1986	92.2	29.8	4.5	12.3	16.2	14.7
Adet	07/03/1986	89.4	30.6	4.4	13.0	19.5	13.8
Adet	07/04/1986	88.9	31.1	3.6	16.8	19.1	13.5
Adet	07/05/1986	89.6	30.1	4.0	9.7	17.7	12.9
Adet	07/06/1986	91.0	29.5	4.1	16.2	19.5	11.9
Adet	07/07/1986	90.2	31.3	4.3	23.1	18.9	14.4
Adet	07/08/1986	87.4	31.6	4.8	27.4	19.9	14.4
Adet	07/09/1986	84.6	30.2	4.2	14.9	20.1	13.7
Adet	07/10/1986	84.6	31.1	3.9	11.4	21.5	13.2
Adet	07/11/1986	90.2	29.4	4.1	12.1	17.7	13.7
Adet	07/12/1986	86.2	30.6	4.3	13.1	18.6	13.8
Adet	07/13/1986	86.7	31.1	3.7	9.4	18.9	13.6
Adet	07/14/1986	88.2	29.7	4.3	14.7	18.4	13.5
Adet	07/15/1986	82.7	31.1	3.9	12.7	20.1	12.4
Adet	07/16/1986	88.5	29.5	3.6	8.5	19.3	12.3
Adet	07/17/1986	86.4	29.5	3.7	9.8	18.5	13.7
Adet	07/18/1986	87.4	30.9	4.5	8.5	18.8	14.3
Adet	07/19/1986	82.4	31.1	4.2	2.8	20.3	13.1
Adet	07/20/1986	88.6	29.8	3.5	5.8	19.6	13.4
Adet	07/21/1986	88.9	30.0	4.3	8.3	20.7	13.4
Adet	07/22/1986	87.7	31.1	4.2	13.2	19.9	14.3
Adet	07/23/1986	87.3	31.3	4.4	14.2	20.4	12.9
Adet	07/24/1986	94.1	29.9	4.0	13.0	15.9	11.8
Adet	07/25/1986	91.0	30.4	4.4	27.7	17.6	12.3
Adet	07/26/1986	88.5	31.0	4.4	18.1	17.8	13.5
Adet	07/27/1986	92.2	30.0	3.1	15.6	16.9	13.4
Adet	07/28/1986	87.5	29.8	4.1	10.8	19.6	12.6
Adet	07/29/1986	89.0	30.4	4.3	25.4	18.7	13.6
Adet	07/30/1986	93.0	28.9	3.6	27.4	15.5	13.6
Adet	07/31/1986	93.8	29.4	3.3	13.4	15.6	11.1
Adet	08/01/1986	85.6	29.5	3.6	20.0	19.3	12.1
Adet	08/02/1986	87.5	29.7	3.5	21.3	19.7	11.8
Adet	08/03/1986	92.6	30.7	3.1	31.3	17.5	8.5
Adet	08/04/1986	90.5	30.3	3.7	23.6	17.6	12.6
Adet	08/05/1986	93.7	30.2	3.8	23.1	15.8	13.5
Adet	08/06/1986	88.5	30.0	4.0	13.9	19.2	13.3
Adet	08/07/1986	84.2	30.8	3.7	11.3	19.3	13.8
Adet	08/08/1986	83.7	30.5	3.4	18.7	19.3	13.1
Adet	08/09/1986	81.4	30.5	3.0	15.0	20.1	13.1
Adet	08/10/1986	83.4	30.7	4.0	12.7	19.9	13.5
Adet	08/11/1986	85.2	30.7	4.2	11.7	18.6	13.8
Adet	08/12/1986	88.0	31.5	3.1	26.1	18.8	10.8
Adet	08/13/1986	85.8	31.4	3.4	21.4	20.1	13.4
Adet	08/14/1986	84.9	32.5	2.8	12.4	19.5	14.0
Adet	08/15/1986	88.4	30.5	2.8	14.4	20.4	13.5
Adet	08/16/1986	83.8	29.6	2.5	10.8	21.6	12.3
Adet	08/17/1986	85.1	29.1	2.6	11.1	21.5	12.3
Adet	08/18/1986	85.3	29.2	2.8	14.5	21.3	13.3
Adet	08/19/1986	85.3	32.4	2.6	21.9	22.1	12.9
Adet	08/20/1986	86.3	31.9	3.2	11.8	20.6	12.4
Adet	08/21/1986	85.3	30.6	2.8	11.0	19.4	13.3
Adet	08/22/1986	81.4	30.7	2.5	21.2	20.0	13.1
Adet	08/23/1986	81.9	31.8	2.9	21.4	19.0	12.2
Adet	08/24/1986	85.4	30.5	2.0	26.2	21.2	10.7
Adet	08/25/1986	86.8	31.8	3.8	35.1	20.4	15.1
Adet	08/26/1986	87.5	31.3	3.7	22.3	19.4	13.0
Adet	08/27/1986	84.0	31.3	3.0	26.1	19.4	12.4
Adet	08/28/1986	85.7	30.7	3.2	19.6	19.7	11.6
Adet	08/29/1986	85.1	30.7	3.0	15.1	20.4	11.7
Adet	08/30/1986	84.4	30.0	2.8	24.0	20.7	12.3
Adet	08/31/1986	81.9	30.1	2.5	28.4	22.2	12.8
Adet	09/01/1986	75.8	28.7	1.5	21.4	23.6	12.6
Adet	09/02/1986	90.0	31.3	3.0	26.2	18.3	14.9
Adet	09/03/1986	84.6	31.0	2.0	8.6	20.7	14.2
Adet	09/04/1986	95.1	29.7	2.1	10.0	16.3	11.1
Adet	09/05/1986	83.7	30.0	3.3	8.3	19.4	11.1
Adet	09/06/1986	87.8	30.3	2.4	13.5	18.5	10.3
Adet	09/07/1986	84.7	30.5	2.3	14.0	22.0	10.3
Adet	09/08/1986	81.4	30.4	2.5	17.2	21.0	12.7
Adet	09/09/1986	88.0	31.0	3.4	13.2	20.7	14.3
Adet	09/10/1986	89.5	31.1	3.1	16.6	19.3	12.4
Adet	09/11/1986	82.2	30.4	2.1	5.3	21.9	11.8
Adet	09/12/1986	84.4	29.9	2.6	6.2	20.6	12.4
Adet	09/13/1986	83.2	29.5	2.6	9.9	20.1	11.7
Adet	09/14/1986	82.6	29.6	2.6	4.3	20.6	10.4
Adet	09/15/1986	79.3	30.2	3.0	10.0	20.4	12.2
Adet	09/16/1986	79.3	30.4	1.9	12.2	21.7	12.2
Adet	09/17/1986	79.2	31.0	2.1	11.7	22.2	13.4
Adet	09/18/1986	80.4	31.4	1.5	7.0	22.5	13.5
Adet	09/19/1986	83.8	30.1	1.2	5.6	20.6	14.2
Adet	09/20/1986	88.3	30.7	2.6	18.2	19.8	13.6
Adet	09/21/1986	77.9	30.6	1.1	10.6	21.8	11.6
Adet	09/22/1986	80.0	31.4	1.9	2.7	22.0	14.6
Adet	09/23/1986	76.3	29.8	1.0	1.3	23.3	13.1
Adet	09/24/1986	82.3	28.9	0.9	0.8	21.7	14.8
Adet	09/25/1986	77.5	29.0	1.1	0.3	22.2	13.6
Adet	09/26/1986	67.9	30.2	0.9	1.5	23.8	11.5
Adet	09/27/1986	79.9	32.3	1.4	10.2	23.1	12.2
Adet	09/28/1986	77.3	31.4	1.4	4.2	23.0	13.5
Adet	09/29/1986	73.0	31.7	1.6	7.0	22.1	11.2
Adet	09/30/1986	75.8	29.4	1.2	2.7	22.8	9.6
Adet	10/01/1986	91.7	31.5	1.8	0.9	18.9	15.5
Adet	10/02/1986	81.8	30.5	1.5	0.8	21.4	14.6
Adet	10/03/1986	77.8	29.6	1.1	21.1	23.5	15.1
Adet	10/04/1986	71.2	30.4	1.4	5.3	23.1	13.1
Adet	10/05/1986	67.3	29.3	1.2	6.0	22.6	11.4
Adet	10/06/1986	58.4	31.8	1.0	2.0	22.8	8.9
Adet	10/07/1986	58.0	28.2	1.5	0.0	22.7	8.5
Adet	10/08/1986	66.3	28.2	1.2	0.0	24.9	7.6
Adet	10/09/1986	59.7	27.1	1.9	0.0	24.4	9.2
Adet	10/10/1986	66.2	28.7	1.4	0.0	23.9	9.5
Adet	10/11/1986	52.7	29.3	2.3	0.0	24.7	10.5
Adet	10/12/1986	47.7	25.2	3.2	0.0	24.5	8.7
Adet	10/13/1986	50.6	26.2	2.5	0.0	24.6	9.7
Adet	10/14/1986	50.9	26.8	3.7	0.0	23.2	11.3
Adet	10/15/1986	43.1	26.2	2.4	0.0	24.5	9.7
Adet	10/16/1986	50.2	27.2	2.1	3.3	24.8	10.0
Adet	10/17/1986	53.0	30.1	1.9	0.0	24.2	12.2
Adet	10/18/1986	43.1	29.8	1.6	15.4	25.5	11.8
Adet	10/19/1986	38.7	29.5	1.6	0.0	25.7	10.6
Adet	10/20/1986	56.3	30.2	2.4	5.7	24.3	13.0
Adet	10/21/1986	66.6	29.9	2.6	0.0	22.6	12.7
Adet	10/22/1986	83.6	32.0	1.4	3.8	20.5	13.1
Adet	10/23/1986	85.1	31.0	1.8	0.8	21.5	14.6
Adet	10/24/1986	93.3	31.0	2.4	0.0	17.7	15.7
Adet	10/25/1986	82.8	30.8	1.6	0.0	22.3	13.8
Adet	10/26/1986	62.8	29.8	2.7	0.0	22.0	11.5
Adet	10/27/1986	59.3	27.8	1.9	0.0	22.5	9.3
Adet	10/28/1986	61.5	27.0	1.4	0.0	23.1	9.0
Adet	10/29/1986	61.5	27.5	2.3	0.0	22.7	10.4
Adet	10/30/1986	61.2	27.0	2.4	0.0	24.8	10.1
Adet	10/31/1986	62.8	26.6	1.6	0.0	23.8	9.9
Adet	11/01/1986	74.5	27.5	2.0	0.0	22.7	12.1
Adet	11/02/1986	73.8	27.2	1.7	0.0	23.3	13.0
Adet	11/03/1986	72.1	27.1	1.9	0.0	23.1	12.6
Adet	11/04/1986	71.3	26.8	1.3	0.0	22.4	12.3
Adet	11/05/1986	49.8	25.5	2.8	0.0	24.5	10.8
Adet	11/06/1986	46.9	26.6	1.9	0.0	25.1	9.6
Adet	11/07/1986	47.0	26.5	2.6	0.0	25.3	11.7
Adet	11/08/1986	69.3	28.5	1.7	0.0	23.4	12.2
Adet	11/09/1986	68.3	27.2	1.9	0.0	23.4	13.3
Adet	11/10/1986	48.1	26.4	2.1	0.0	25.7	13.1
Adet	11/11/1986	44.1	25.3	2.9	0.0	25.3	12.9
Adet	11/12/1986	47.0	27.1	2.8	0.0	24.3	13.2
Adet	11/13/1986	50.1	28.2	2.0	0.0	22.5	12.7
Adet	11/14/1986	54.1	27.7	3.5	0.0	23.5	13.4
Adet	11/15/1986	50.9	28.0	3.6	0.0	24.7	13.7
Adet	11/16/1986	44.3	28.5	2.5	0.0	24.8	13.0
Adet	11/17/1986	49.1	28.2	2.2	0.0	25.1	13.0
Adet	11/18/1986	51.0	29.6	2.3	0.0	24.1	13.9
Adet	11/19/1986	51.2	29.1	3.5	3.6	25.2	14.0
Adet	11/20/1986	57.6	28.6	2.3	17.1	25.3	13.5
Adet	11/21/1986	49.8	29.6	1.6	0.0	24.8	13.0
Adet	11/22/1986	43.4	26.0	2.4	0.0	25.7	12.7
Adet	11/23/1986	45.4	25.8	2.4	0.0	24.3	12.5
Adet	11/24/1986	38.7	24.5	2.6	0.0	25.0	12.6
Adet	11/25/1986	37.6	26.1	2.0	0.0	25.7	12.4
Adet	11/26/1986	43.3	25.6	3.8	0.0	25.9	13.9
Adet	11/27/1986	36.3	25.1	3.5	0.0	25.4	13.1
Adet	11/28/1986	38.1	27.1	3.6	0.0	25.3	11.6
Adet	11/29/1986	45.7	29.3	2.0	0.0	25.3	12.1
Adet	11/30/1986	45.3	27.7	2.3	0.6	25.9	14.5
Adet	12/01/1986	47.7	27.5	2.0	0.0	26.0	13.3
Adet	12/02/1986	47.7	27.3	1.7	0.0	26.1	14.4
Adet	12/03/1986	47.9	26.7	2.4	0.0	25.8	15.8
Adet	12/04/1986	54.4	28.3	2.6	0.0	23.0	14.9
Adet	12/05/1986	69.6	26.8	2.7	0.0	21.6	15.1
Adet	12/06/1986	69.8	26.9	2.4	0.0	21.8	13.0
Adet	12/07/1986	79.9	27.2	2.9	0.0	19.1	14.3
Adet	12/08/1986	71.3	27.3	2.1	0.0	21.1	14.0
Adet	12/09/1986	63.1	30.4	1.2	0.0	24.0	12.3
Adet	12/10/1986	69.4	27.9	1.3	0.0	22.5	13.5
Adet	12/11/1986	53.7	27.6	2.4	0.0	23.8	13.0
Adet	12/12/1986	44.7	28.9	2.9	0.0	25.0	13.3
Adet	12/13/1986	48.9	28.0	2.1	0.0	23.9	14.3
Adet	12/14/1986	41.5	25.2	2.9	0.0	24.5	14.9
Adet	12/15/1986	39.8	25.7	3.3	0.0	26.2	13.3
Adet	12/16/1986	37.5	25.7	2.8	0.0	24.5	13.6
Adet	12/17/1986	39.5	26.6	1.9	0.0	24.2	13.7
Adet	12/18/1986	36.8	25.9	1.8	0.0	23.7	14.0
Adet	12/19/1986	39.6	25.4	2.3	0.0	24.4	13.2
Adet	12/20/1986	56.1	25.9	2.7	0.0	23.8	14.5
Adet	12/21/1986	47.2	26.9	2.8	0.0	25.0	14.4
Adet	12/22/1986	47.3	26.3	2.0	0.0	23.6	14.2
Adet	12/23/1986	43.8	25.6	2.8	0.0	25.3	13.3
Adet	12/24/1986	42.2	24.7	3.2	0.0	25.7	13.2
Adet	12/25/1986	32.5	24.5	2.5	0.0	25.5	12.3
Adet	12/26/1986	30.9	24.4	2.1	0.0	25.9	13.2
Adet	12/27/1986	32.1	25.0	2.0	0.0	26.3	11.6
Adet	12/28/1986	36.5	25.6	1.9	0.0	26.0	13.5
Adet	12/29/1986	43.4	26.6	1.8	0.0	26.5	12.6
Adet	12/30/1986	40.6	26.3	2.4	0.0	26.7	15.5
Adet	12/31/1986	32.5	24.7	3.7	0.0	26.1	14.7
Adet	01/01/1987	39.3	26.8	2.9	0.0	25.3	14.2
Adet	01/02/1987	41.4	26.8	2.4	0.0	26.4	14.1
Adet	01/03/1987	45.1	26.6	1.8	0.0	25.2	15.2
Adet	01/04/1987	50.0	26.9	2.4	0.0	25.0	16.1
Adet	01/05/1987	48.2	27.3	2.5	0.0	25.6	16.4
Adet	01/06/1987	45.1	26.8	0.8	0.0	25.8	14.9
Adet	01/07/1987	45.0	26.7	1.7	0.0	25.2	14.4
Adet	01/08/1987	42.0	27.3	2.4	0.0	25.7	15.4
Adet	01/09/1987	37.1	26.1	2.6	0.0	25.5	16.0
Adet	01/10/1987	36.0	27.0	1.3	0.0	26.1	16.2
Adet	01/11/1987	35.9	27.3	2.6	0.0	25.7	17.3
Adet	01/12/1987	38.3	27.0	1.8	0.0	26.4	15.7
Adet	01/13/1987	35.8	26.6	2.9	0.0	26.2	17.1
Adet	01/14/1987	37.9	26.0	1.6	0.0	25.9	14.9
Adet	01/15/1987	41.8	26.5	3.2	0.0	25.0	15.1
Adet	01/16/1987	51.6	26.5	4.0	0.0	22.0	16.4
Adet	01/17/1987	46.9	27.0	3.2	0.0	23.5	13.4
Adet	01/18/1987	47.2	26.5	3.5	0.0	23.4	15.1
Adet	01/19/1987	32.7	25.0	4.3	0.0	25.6	13.2
Adet	01/20/1987	27.8	23.2	3.9	0.0	24.5	10.2
Adet	01/21/1987	30.3	23.5	2.5	0.0	24.6	11.2
Adet	01/22/1987	30.1	23.8	2.3	0.0	24.2	12.5
Adet	01/23/1987	32.1	24.2	1.2	0.0	23.7	12.5
Adet	01/24/1987	32.5	26.1	2.1	0.0	24.8	14.3
Adet	01/25/1987	32.0	25.8	1.8	0.0	25.8	13.5
Adet	01/26/1987	35.9	26.6	1.6	3.2	25.6	14.3
Adet	01/27/1987	42.8	29.0	2.3	0.0	24.6	14.9
Adet	01/28/1987	35.3	27.8	3.0	0.0	26.0	16.4
Adet	01/29/1987	36.7	29.3	3.7	0.0	25.2	16.3
Adet	01/30/1987	34.7	26.9	4.7	0.0	26.0	15.3
Adet	01/31/1987	43.3	25.5	4.9	0.0	24.1	13.9
Adet	02/01/1987	36.5	24.9	4.4	0.0	25.0	12.8
Adet	02/02/1987	33.8	25.0	3.0	0.0	24.8	13.1
Adet	02/03/1987	28.5	24.8	1.9	0.0	26.2	15.0
Adet	02/04/1987	22.7	24.6	2.6	0.0	26.4	15.1
Adet	02/05/1987	24.1	24.9	3.4	0.0	27.0	15.1
Adet	02/06/1987	29.8	25.8	3.1	0.0	25.1	15.8
Adet	02/07/1987	30.3	27.1	2.0	0.0	26.5	15.3
Adet	02/08/1987	28.3	27.1	2.6	0.0	26.7	16.9
Adet	02/09/1987	29.9	27.5	1.8	0.0	26.1	15.8
Adet	02/10/1987	35.2	27.9	2.1	0.0	25.6	15.6
Adet	02/11/1987	42.4	27.8	3.1	0.0	25.3	18.6
Adet	02/12/1987	53.8	28.9	2.6	0.0	24.3	15.7
Adet	02/13/1987	50.8	29.2	2.3	0.0	24.9	17.0
Adet	02/14/1987	39.9	28.0	2.7	0.0	26.4	17.0
Adet	02/15/1987	35.3	28.5	2.8	0.0	27.4	19.1
Adet	02/16/1987	39.6	34.1	2.6	0.0	27.5	19.5
Adet	02/17/1987	38.5	31.3	3.7	0.0	27.2	20.0
Adet	02/18/1987	61.8	31.0	3.9	0.0	23.5	17.2
Adet	02/19/1987	64.8	29.6	1.4	0.0	23.0	15.1
Adet	02/20/1987	43.6	30.0	2.3	0.0	26.3	15.0
Adet	02/21/1987	35.9	28.2	1.8	0.0	26.2	18.3
Adet	02/22/1987	31.7	29.7	3.2	0.0	27.5	18.5
Adet	02/23/1987	33.1	27.4	2.2	0.0	25.0	16.3
Adet	02/24/1987	35.3	27.0	1.9	0.0	26.6	14.2
Adet	02/25/1987	28.5	31.9	2.0	0.0	27.3	19.2
Adet	02/26/1987	24.7	30.9	2.0	0.0	26.4	16.6
Adet	02/27/1987	25.8	31.0	1.6	0.0	27.4	17.7
Adet	02/28/1987	39.1	30.4	4.5	0.0	27.7	20.0
Adet	03/01/1987	60.2	32.3	3.8	3.8	22.9	18.8
Adet	03/02/1987	57.8	32.5	1.9	0.0	23.4	16.6
Adet	03/03/1987	53.0	32.8	2.3	22.1	24.5	16.9
Adet	03/04/1987	43.3	32.5	1.7	0.0	27.3	18.2
Adet	03/05/1987	53.0	32.7	2.3	0.0	26.1	19.0
Adet	03/06/1987	47.4	31.5	3.6	3.1	28.2	17.1
Adet	03/07/1987	38.6	29.7	3.0	0.0	27.5	19.4
Adet	03/08/1987	52.7	32.3	3.0	0.0	27.4	17.5
Adet	03/09/1987	73.7	30.7	2.0	0.0	22.1	15.9
Adet	03/10/1987	66.9	29.2	2.7	0.0	24.3	15.6
Adet	03/11/1987	45.0	29.7	2.2	0.0	27.2	15.3
Adet	03/12/1987	48.6	30.1	1.8	0.0	26.3	18.6
Adet	03/13/1987	73.0	30.4	2.3	0.0	23.7	17.0
Adet	03/14/1987	70.4	30.5	2.4	0.0	22.5	14.6
Adet	03/15/1987	78.1	28.9	2.7	0.0	23.0	15.3
Adet	03/16/1987	76.6	29.7	3.2	0.0	22.5	15.6
Adet	03/17/1987	58.3	27.1	2.1	0.0	23.8	15.4
Adet	03/18/1987	43.4	26.7	2.1	0.0	26.4	14.5
Adet	03/19/1987	38.5	27.8	2.7	0.0	27.7	16.7
Adet	03/20/1987	50.0	27.7	1.9	0.0	24.6	16.7
Adet	03/21/1987	36.7	27.9	1.6	0.0	27.8	17.5
Adet	03/22/1987	30.0	28.9	2.6	0.0	28.8	20.1
Adet	03/23/1987	29.9	31.9	2.9	0.0	28.9	19.9
Adet	03/24/1987	35.2	32.9	4.3	0.0	25.7	20.2
Adet	03/25/1987	38.9	32.4	1.9	0.0	26.6	20.9
Adet	03/26/1987	46.9	33.7	2.2	0.0	27.3	17.7
Adet	03/27/1987	49.8	31.2	2.6	0.0	27.5	17.4
Adet	03/28/1987	46.6	28.5	2.4	0.0	28.4	17.4
Adet	03/29/1987	40.4	28.4	3.1	0.0	27.3	19.6
Adet	03/30/1987	25.8	26.2	1.4	0.0	28.2	18.0
Adet	03/31/1987	32.9	26.4	2.4	0.0	28.7	16.2
Adet	04/01/1987	37.1	28.0	2.6	0.0	28.1	16.2
Adet	04/02/1987	43.9	30.4	3.2	0.0	26.7	20.7
Adet	04/03/1987	66.2	32.7	3.2	0.0	24.4	17.9
Adet	04/04/1987	86.2	32.2	3.3	2.0	22.3	16.2
Adet	04/05/1987	80.7	30.9	1.8	0.0	22.3	15.2
Adet	04/06/1987	80.6	32.3	1.3	0.0	21.5	15.7
Adet	04/07/1987	63.7	33.1	1.7	0.0	23.1	13.8
Adet	04/08/1987	42.1	33.0	0.8	0.0	23.9	14.6
Adet	04/09/1987	37.2	32.1	1.1	0.0	25.5	13.8
Adet	04/10/1987	53.2	33.8	2.7	0.0	24.7	14.7
Adet	04/11/1987	55.8	29.2	2.4	0.0	25.7	15.8
Adet	04/12/1987	46.2	28.6	3.4	0.0	27.0	17.2
Adet	04/13/1987	37.0	32.7	3.3	0.0	27.7	17.7
Adet	04/14/1987	41.7	34.6	2.8	0.0	27.8	18.6
Adet	04/15/1987	36.7	33.1	2.5	0.0	28.1	18.9
Adet	04/16/1987	38.9	33.6	1.2	0.0	28.1	19.7
Adet	04/17/1987	36.9	33.8	1.2	12.4	28.6	20.1
Adet	04/18/1987	45.6	32.3	1.4	0.0	27.0	19.3
Adet	04/19/1987	35.5	32.2	2.1	0.0	28.9	18.8
Adet	04/20/1987	30.1	33.7	2.5	13.2	29.3	15.3
Adet	04/21/1987	24.0	32.2	3.5	0.0	29.6	19.1
Adet	04/22/1987	19.5	28.0	4.0	0.0	28.6	18.2
Adet	04/23/1987	21.0	29.2	4.4	0.0	28.4	17.1
Adet	04/24/1987	23.0	31.5	2.6	0.0	29.1	17.9
Adet	04/25/1987	28.0	33.1	2.3	0.0	28.8	19.5
Adet	04/26/1987	20.7	30.2	3.5	0.0	29.2	19.5
Adet	04/27/1987	23.2	29.8	3.0	0.0	28.0	19.0
Adet	04/28/1987	24.5	29.0	3.2	0.0	28.5	18.1
Adet	04/29/1987	20.6	29.9	3.9	0.0	29.6	18.7
Adet	04/30/1987	22.2	30.2	2.2	0.0	28.9	18.4
Adet	05/01/1987	23.9	35.2	2.0	0.0	29.4	19.1
Adet	05/02/1987	24.1	29.8	2.1	0.0	28.7	18.9
Adet	05/03/1987	22.8	30.5	2.7	0.0	30.1	17.6
Adet	05/04/1987	29.7	29.1	2.0	0.0	28.7	18.0
Adet	05/05/1987	27.2	32.8	1.8	0.0	29.0	19.9
Adet	05/06/1987	38.1	34.4	2.2	4.1	28.7	19.6
Adet	05/07/1987	63.7	33.0	1.8	0.0	26.9	16.9
Adet	05/08/1987	68.4	32.9	2.2	14.9	26.7	16.1
Adet	05/09/1987	81.4	32.0	2.3	2.9	23.5	16.4
Adet	05/10/1987	83.5	32.9	2.5	2.2	21.3	16.2
Adet	05/11/1987	75.5	33.2	2.1	22.6	23.4	15.7
Adet	05/12/1987	70.3	33.0	2.0	3.9	24.6	15.3
Adet	05/13/1987	75.3	31.2	1.5	23.1	22.9	16.0
Adet	05/14/1987	69.9	31.9	2.0	0.5	24.3	16.3
Adet	05/15/1987	69.8	32.3	1.9	0.5	24.7	17.0
Adet	05/16/1987	63.9	30.9	1.7	35.5	24.3	16.5
Adet	05/17/1987	39.2	32.5	2.1	19.6	26.3	13.6
Adet	05/18/1987	37.5	32.7	4.0	1.8	28.2	14.6
Adet	05/19/1987	30.7	31.1	2.8	10.0	27.0	17.4
Adet	05/20/1987	34.7	33.9	2.8	22.3	27.0	17.5
Adet	05/21/1987	31.0	30.6	3.0	0.0	25.8	20.2
Adet	05/22/1987	45.9	32.3	1.5	1.2	24.9	17.1
Adet	05/23/1987	38.6	32.0	1.9	3.0	25.0	16.8
Adet	05/24/1987	81.8	32.1	2.0	0.0	20.9	16.6
Adet	05/25/1987	82.8	32.5	1.7	8.7	22.5	16.5
Adet	05/26/1987	72.7	31.9	1.8	11.7	23.6	12.9
Adet	05/27/1987	62.5	31.7	2.4	2.8	27.2	15.9
Adet	05/28/1987	86.2	31.4	2.4	12.1	22.1	16.0
Adet	05/29/1987	88.1	31.9	3.2	1.4	21.6	16.3
Adet	05/30/1987	89.1	32.1	3.4	0.0	20.5	15.8
Adet	05/31/1987	85.4	30.7	3.7	8.1	21.8	15.7
Adet	06/01/1987	91.9	31.0	4.9	1.4	19.4	15.3
Adet	06/02/1987	88.7	30.3	3.9	9.7	20.6	14.7
Adet	06/03/1987	86.6	29.1	2.9	0.0	21.0	14.2
Adet	06/04/1987	87.9	30.7	2.8	0.0	22.1	14.4
Adet	06/05/1987	86.7	30.1	2.8	0.0	20.0	14.1
Adet	06/06/1987	87.9	31.2	2.8	5.8	22.0	13.9
Adet	06/07/1987	88.5	31.5	2.8	0.0	21.4	15.4
Adet	06/08/1987	85.2	31.9	4.4	4.9	22.0	15.9
Adet	06/09/1987	87.7	31.4	4.2	1.9	20.4	14.8
Adet	06/10/1987	83.3	30.4	3.8	19.4	22.0	15.2
Adet	06/11/1987	84.1	31.1	3.2	0.0	22.9	15.0
Adet	06/12/1987	87.0	30.7	3.9	0.4	21.8	15.5
Adet	06/13/1987	85.9	30.8	3.8	13.5	22.0	15.3
Adet	06/14/1987	81.9	30.2	3.4	0.9	22.2	14.7
Adet	06/15/1987	83.2	31.9	3.8	0.0	21.7	13.4
Adet	06/16/1987	80.2	31.3	4.3	3.4	22.4	14.4
Adet	06/17/1987	83.1	31.6	4.1	1.6	22.1	14.8
Adet	06/18/1987	89.3	31.5	3.5	41.4	20.4	15.8
Adet	06/19/1987	85.5	31.5	2.9	0.0	21.7	15.0
Adet	06/20/1987	83.2	30.6	2.5	0.0	22.0	14.2
Adet	06/21/1987	82.6	30.9	2.9	7.4	23.2	14.6
Adet	06/22/1987	80.2	29.1	2.6	3.4	23.3	14.3
Adet	06/23/1987	81.1	29.2	2.3	12.0	22.0	11.9
Adet	06/24/1987	82.3	28.9	2.8	0.0	21.2	14.4
Adet	06/25/1987	83.4	29.9	3.3	0.0	21.2	13.9
Adet	06/26/1987	81.8	29.6	2.6	0.0	21.8	14.4
Adet	06/27/1987	78.2	28.8	2.2	0.0	22.8	13.9
Adet	06/28/1987	82.7	30.1	2.3	2.5	21.0	13.7
Adet	06/29/1987	83.5	30.4	2.5	3.9	20.5	14.6
Adet	06/30/1987	83.1	31.1	2.6	0.0	20.9	13.8
Adet	07/01/1987	87.4	29.9	3.4	3.9	20.1	14.0
Adet	07/02/1987	85.5	29.5	2.9	5.3	21.9	13.9
Adet	07/03/1987	86.0	29.8	2.8	27.7	21.2	14.3
Adet	07/04/1987	86.1	30.6	3.7	0.0	22.9	13.8
Adet	07/05/1987	78.0	29.9	2.6	0.0	21.4	14.8
Adet	07/06/1987	84.8	30.1	2.9	1.4	21.7	13.9
Adet	07/07/1987	83.8	31.6	2.4	11.0	22.3	14.7
Adet	07/08/1987	86.4	31.9	3.3	0.0	20.6	15.2
Adet	07/09/1987	85.7	32.4	3.9	0.0	20.9	14.3
Adet	07/10/1987	85.4	31.0	3.9	0.0	21.9	15.2
Adet	07/11/1987	84.0	32.2	3.5	0.0	22.1	14.6
Adet	07/12/1987	87.6	31.5	3.4	16.2	21.5	14.9
Adet	07/13/1987	85.0	31.0	4.1	30.5	21.9	15.0
Adet	07/14/1987	87.5	29.9	3.7	2.3	20.0	14.8
Adet	07/15/1987	82.2	30.4	3.4	13.4	22.7	13.8
Adet	07/16/1987	80.9	31.0	3.4	9.3	21.4	15.4
Adet	07/17/1987	79.2	30.1	3.4	42.4	20.5	14.6
Adet	07/18/1987	77.5	29.6	3.1	0.0	21.3	13.2
Adet	07/19/1987	79.7	29.9	2.6	0.8	21.1	13.9
Adet	07/20/1987	77.8	30.7	2.6	0.0	22.4	13.8
Adet	07/21/1987	81.6	30.6	2.4	0.5	22.8	12.2
Adet	07/22/1987	77.8	29.7	2.0	0.0	22.6	14.4
Adet	07/23/1987	83.8	30.1	3.0	0.0	22.6	14.2
Adet	07/24/1987	81.4	31.5	3.1	1.0	22.3	15.0
Adet	07/25/1987	79.9	29.2	2.8	3.1	22.7	14.3
Adet	07/26/1987	81.1	29.7	2.7	5.2	22.9	14.4
Adet	07/27/1987	84.2	29.8	2.9	0.0	21.1	15.0
Adet	07/28/1987	85.8	30.9	3.6	1.3	21.0	14.5
Adet	07/29/1987	80.7	30.9	2.5	11.2	21.9	13.6
Adet	07/30/1987	85.6	31.1	2.7	2.8	22.3	11.5
Adet	07/31/1987	85.9	31.9	3.4	6.9	22.0	15.2
Adet	08/01/1987	85.2	30.5	3.4	1.5	21.8	14.4
Adet	08/02/1987	82.0	31.6	2.4	8.7	22.3	14.2
Adet	08/03/1987	83.9	31.0	3.0	9.7	22.0	15.0
Adet	08/04/1987	85.9	31.7	3.6	6.0	21.0	15.2
Adet	08/05/1987	84.3	31.1	3.4	14.4	21.7	15.9
Adet	08/06/1987	89.6	30.3	2.7	35.8	20.4	14.1
Adet	08/07/1987	84.7	31.5	2.2	1.6	21.3	14.1
Adet	08/08/1987	84.7	30.9	1.6	2.4	20.5	13.1
Adet	08/09/1987	84.3	30.6	3.1	16.8	20.5	13.2
Adet	08/10/1987	89.2	31.0	3.2	0.0	19.6	14.4
Adet	08/11/1987	88.9	31.3	3.8	28.5	20.0	14.6
Adet	08/12/1987	83.4	32.0	4.5	11.5	20.5	14.6
Adet	08/13/1987	83.8	30.9	3.9	9.4	20.3	13.9
Adet	08/14/1987	86.1	31.5	3.8	6.3	20.7	13.9
Adet	08/15/1987	80.5	31.7	3.9	11.7	20.5	13.3
Adet	08/16/1987	80.7	30.9	4.1	0.4	21.2	14.1
Adet	08/17/1987	84.4	29.3	3.9	0.8	20.7	13.7
Adet	08/18/1987	87.7	30.4	4.2	15.0	20.7	13.6
Adet	08/19/1987	92.6	30.7	3.8	24.8	18.4	15.3
Adet	08/20/1987	86.0	30.8	3.1	15.1	20.4	14.9
Adet	08/21/1987	85.0	32.3	3.7	21.3	20.7	14.8
Adet	08/22/1987	86.6	30.2	3.7	0.3	19.9	13.6
Adet	08/23/1987	81.8	30.3	3.1	8.2	21.4	13.8
Adet	08/24/1987	83.0	29.7	3.2	0.0	20.6	13.1
Adet	08/25/1987	80.5	29.6	3.2	0.0	22.3	13.4
Adet	08/26/1987	82.3	30.7	2.9	33.1	22.5	14.1
Adet	08/27/1987	86.8	32.6	2.9	1.4	21.3	11.8
Adet	08/28/1987	83.0	32.3	3.3	1.4	21.4	14.5
Adet	08/29/1987	86.9	31.9	3.2	0.5	20.7	13.8
Adet	08/30/1987	85.0	31.0	3.2	0.7	21.2	14.9
Adet	08/31/1987	78.5	30.5	2.8	16.0	22.3	15.2
Adet	09/01/1987	76.6	29.8	3.0	19.1	23.6	13.3
Adet	09/02/1987	84.7	31.9	2.7	3.9	21.0	14.7
Adet	09/03/1987	81.5	30.3	2.6	0.5	22.4	15.0
Adet	09/04/1987	77.1	30.2	1.9	2.8	24.0	12.8
Adet	09/05/1987	79.1	30.9	2.1	6.0	23.7	14.2
Adet	09/06/1987	75.4	31.1	1.3	0.0	24.4	13.8
Adet	09/07/1987	76.2	30.5	1.1	3.2	23.6	13.4
Adet	09/08/1987	80.7	31.5	1.0	0.8	22.1	15.0
Adet	09/09/1987	82.0	31.1	1.9	2.2	24.3	14.7
Adet	09/10/1987	85.5	31.4	2.6	42.6	22.6	16.1
Adet	09/11/1987	83.4	30.0	2.5	1.1	21.8	14.3
Adet	09/12/1987	80.5	29.6	1.9	2.2	23.2	13.1
Adet	09/13/1987	75.0	30.1	1.6	0.3	24.1	12.4
Adet	09/14/1987	75.5	29.8	2.2	0.6	24.3	11.2
Adet	09/15/1987	76.2	30.4	1.9	11.6	24.4	13.0
Adet	09/16/1987	73.2	30.4	1.9	1.9	25.1	13.8
Adet	09/17/1987	76.4	31.1	1.6	0.0	24.6	12.8
Adet	09/18/1987	71.9	31.0	2.1	0.5	25.5	13.0
Adet	09/19/1987	71.8	29.3	1.7	0.0	24.4	10.8
Adet	09/20/1987	76.4	30.3	2.5	0.0	23.7	14.5
Adet	09/21/1987	73.9	29.2	2.0	26.0	23.4	14.4
Adet	09/22/1987	76.9	31.1	1.9	9.6	23.4	13.6
Adet	09/23/1987	73.0	31.2	1.9	4.3	24.2	12.7
Adet	09/24/1987	69.1	31.3	1.3	0.0	25.4	13.0
Adet	09/25/1987	69.7	32.0	1.0	0.6	26.0	12.6
Adet	09/26/1987	51.6	28.1	1.9	0.0	25.4	10.7
Adet	09/27/1987	42.3	25.4	2.2	0.0	25.9	9.8
Adet	09/28/1987	58.3	30.3	1.5	0.0	26.1	8.8
Adet	09/29/1987	74.4	31.3	1.5	0.0	24.0	14.5
Adet	09/30/1987	64.8	30.1	1.1	1.3	25.3	11.7
Adet	10/01/1987	65.0	31.6	2.0	19.0	24.5	13.0
Adet	10/02/1987	60.7	31.3	1.5	10.6	24.6	11.2
Adet	10/03/1987	52.1	29.5	1.5	16.9	24.9	11.0
Adet	10/04/1987	52.6	30.1	1.4	21.6	25.3	10.0
Adet	10/05/1987	50.3	32.6	1.7	3.9	27.1	11.9
Adet	10/06/1987	44.6	29.7	2.1	7.2	26.9	11.6
Adet	10/07/1987	42.6	30.0	1.4	28.8	26.4	11.6
Adet	10/08/1987	43.7	30.9	1.4	0.0	26.9	12.7
Adet	10/09/1987	58.1	31.9	1.1	3.0	24.5	13.6
Adet	10/10/1987	47.6	32.6	2.4	0.0	26.5	14.2
Adet	10/11/1987	34.3	32.8	1.6	9.5	25.7	10.9
Adet	10/12/1987	39.5	30.8	1.8	3.9	26.0	10.6
Adet	10/13/1987	41.3	31.2	2.1	0.0	26.6	12.6
Adet	10/14/1987	34.7	30.3	2.2	0.0	26.6	12.0
Adet	10/15/1987	34.2	30.5	3.7	0.0	26.6	14.7
Adet	10/16/1987	34.2	32.2	3.7	0.0	27.2	14.5
Adet	10/17/1987	36.2	28.9	2.1	0.0	25.8	13.6
Adet	10/18/1987	33.7	26.0	2.0	0.0	25.7	12.9
Adet	10/19/1987	36.0	28.7	1.6	0.0	26.4	13.0
Adet	10/20/1987	40.2	28.8	1.3	0.0	26.3	13.3
Adet	10/21/1987	38.4	30.3	1.7	0.0	26.5	13.7
Adet	10/22/1987	37.4	30.5	1.4	2.8	27.4	13.8
Adet	10/23/1987	48.7	30.0	1.5	0.3	25.3	12.8
Adet	10/24/1987	41.3	28.6	1.4	0.0	27.9	12.4
Adet	10/25/1987	41.5	28.8	1.8	0.0	27.0	14.7
Adet	10/26/1987	44.0	29.2	1.7	19.4	26.2	15.7
Adet	10/27/1987	52.3	31.6	1.1	6.7	26.4	14.7
Adet	10/28/1987	45.9	32.4	1.7	18.5	26.8	15.0
Adet	10/29/1987	50.9	30.9	2.4	4.1	25.0	15.7
Adet	10/30/1987	43.1	30.0	1.7	13.3	27.1	14.9
Adet	10/31/1987	44.9	31.9	2.5	2.1	26.9	15.2
Adet	11/01/1987	50.5	32.8	1.7	0.0	26.4	15.1
Adet	11/02/1987	42.4	32.2	1.7	2.6	26.6	15.2
Adet	11/03/1987	38.0	29.9	2.8	0.0	26.2	14.9
Adet	11/04/1987	32.1	26.8	4.2	0.0	26.2	15.2
Adet	11/05/1987	30.7	28.6	3.1	6.2	26.3	14.4
Adet	11/06/1987	29.6	30.1	1.7	0.0	26.0	12.7
Adet	11/07/1987	38.2	27.7	1.9	0.0	26.3	12.0
Adet	11/08/1987	34.6	26.0	2.5	0.0	26.1	14.0
Adet	11/09/1987	31.1	25.5	3.4	0.0	26.7	14.1
Adet	11/10/1987	39.1	28.2	2.1	0.0	25.9	14.8
Adet	11/11/1987	47.8	29.6	1.5	0.0	24.5	15.7
Adet	11/12/1987	41.7	29.6	1.8	0.0	25.8	14.9
Adet	11/13/1987	35.6	29.0	1.9	0.0	25.5	13.7
Adet	11/14/1987	26.7	24.2	2.1	0.0	26.0	11.4
Adet	11/15/1987	24.5	23.7	3.1	0.0	24.8	12.4
Adet	11/16/1987	28.7	24.3	2.4	0.0	25.0	11.7
Adet	11/17/1987	36.3	25.7	3.2	0.0	25.9	13.0
Adet	11/18/1987	35.5	27.3	2.5	0.0	26.2	13.5
Adet	11/19/1987	38.7	28.9	2.5	0.0	25.9	15.6
Adet	11/20/1987	37.1	27.0	2.2	0.0	26.4	16.7
Adet	11/21/1987	45.4	27.3	3.0	0.0	25.6	17.0
Adet	11/22/1987	37.5	27.0	2.3	0.0	26.5	12.6
Adet	11/23/1987	38.2	26.9	3.0	0.0	27.3	16.8
Adet	11/24/1987	33.8	25.3	2.7	0.0	26.2	16.5
Adet	11/25/1987	35.6	26.0	2.5	0.0	26.1	14.8
Adet	11/26/1987	43.1	26.5	2.6	0.0	25.1	16.1
Adet	11/27/1987	48.0	27.4	2.8	0.0	24.2	15.7
Adet	11/28/1987	46.3	28.8	3.4	0.0	25.0	17.1
Adet	11/29/1987	46.0	28.7	2.3	1.2	25.6	17.7
Adet	11/30/1987	45.9	30.3	2.2	0.0	24.3	16.3
Adet	12/01/1987	42.7	29.5	1.9	0.0	25.4	15.7
Adet	12/02/1987	44.4	28.8	2.5	0.0	24.9	16.1
Adet	12/03/1987	47.6	28.3	2.4	0.0	24.4	16.5
Adet	12/04/1987	52.9	28.8	2.3	0.3	22.8	16.9
Adet	12/05/1987	71.2	30.4	3.0	0.0	22.8	15.7
Adet	12/06/1987	75.2	27.7	1.7	0.0	22.5	13.1
Adet	12/07/1987	75.4	28.4	1.9	0.0	23.7	13.7
Adet	12/08/1987	73.8	27.9	2.9	0.0	23.7	14.3
Adet	12/09/1987	65.8	27.9	2.8	0.0	23.6	15.3
Adet	12/10/1987	61.2	28.6	2.4	0.0	22.9	15.5
Adet	12/11/1987	53.6	27.0	1.9	0.0	23.1	15.3
Adet	12/12/1987	47.4	26.8	1.8	0.0	24.5	14.6
Adet	12/13/1987	46.3	26.5	1.1	0.0	24.9	14.7
Adet	12/14/1987	38.4	25.6	1.7	0.0	26.1	13.9
Adet	12/15/1987	32.7	26.6	3.2	0.0	27.0	15.7
Adet	12/16/1987	31.6	27.5	2.3	0.0	26.1	15.7
Adet	12/17/1987	35.5	27.7	1.7	0.0	25.9	12.6
Adet	12/18/1987	38.2	28.4	1.7	0.0	25.0	14.1
Adet	12/19/1987	36.9	27.1	2.2	0.0	25.4	15.2
Adet	12/20/1987	38.7	26.5	2.5	0.0	24.4	15.3
Adet	12/21/1987	35.4	25.3	2.8	0.0	27.0	13.7
Adet	12/22/1987	38.1	27.2	2.3	0.0	24.9	14.7
Adet	12/23/1987	39.0	26.6	1.9	0.0	25.4	15.3
Adet	12/24/1987	38.2	26.8	2.4	0.0	26.4	15.9
Adet	12/25/1987	36.3	26.5	3.8	0.0	26.6	16.5
Adet	12/26/1987	32.7	27.8	3.9	0.0	27.0	13.6
Adet	12/27/1987	33.9	25.5	4.3	0.0	25.4	13.0
Adet	12/28/1987	36.8	26.0	3.5	0.0	25.5	13.1
Adet	12/29/1987	45.3	27.4	3.8	0.0	25.5	14.3
Adet	12/30/1987	46.3	27.1	3.4	0.0	25.4	16.4
Adet	12/31/1987	41.9	26.7	2.4	0.0	25.8	14.1
Adet	01/01/1988	47.5	28.0	2.7	0.0	24.9	18.2
Adet	01/02/1988	53.4	28.3	2.1	0.0	24.4	17.9
Adet	01/03/1988	51.7	29.4	2.9	0.0	24.9	16.2
Adet	01/04/1988	49.4	29.8	3.2	0.0	25.3	16.7
Adet	01/05/1988	43.0	28.6	2.3	0.0	25.5	17.2
Adet	01/06/1988	36.3	28.0	1.5	0.0	27.1	15.3
Adet	01/07/1988	43.2	29.2	2.1	0.0	26.9	16.2
Adet	01/08/1988	56.3	29.6	3.1	0.0	24.6	16.8
Adet	01/09/1988	48.1	29.6	2.9	0.0	25.0	16.5
Adet	01/10/1988	38.4	28.9	3.1	0.0	27.4	16.5
Adet	01/11/1988	40.5	28.4	2.6	0.0	26.2	17.7
Adet	01/12/1988	47.1	28.3	1.5	0.0	25.9	17.0
Adet	01/13/1988	49.6	30.2	2.2	0.0	26.9	17.7
Adet	01/14/1988	44.7	30.3	3.0	0.0	28.5	17.9
Adet	01/15/1988	48.2	28.9	2.4	0.0	27.0	16.3
Adet	01/16/1988	43.6	30.2	2.4	0.0	25.9	16.9
Adet	01/17/1988	42.8	28.2	2.2	0.0	26.3	16.2
Adet	01/18/1988	43.1	27.4	2.6	0.0	25.3	16.8
Adet	01/19/1988	45.1	27.6	2.1	0.0	24.9	18.3
Adet	01/20/1988	52.4	28.3	2.3	0.0	23.8	18.4
Adet	01/21/1988	49.3	27.3	2.3	0.0	25.5	16.7
Adet	01/22/1988	43.3	27.1	2.1	0.0	26.1	16.9
Adet	01/23/1988	48.0	28.0	2.7	0.0	27.8	17.2
Adet	01/24/1988	46.9	27.8	2.0	0.0	27.2	17.4
Adet	01/25/1988	28.7	28.3	3.5	0.0	29.4	16.4
Adet	01/26/1988	17.3	23.9	2.5	0.0	28.7	15.1
Adet	01/27/1988	17.6	23.7	2.3	0.0	27.9	15.1
Adet	01/28/1988	26.3	24.7	2.7	0.0	27.7	13.3
Adet	01/29/1988	33.2	26.0	2.3	0.0	25.9	14.6
Adet	01/30/1988	35.6	26.6	2.9	0.0	27.7	15.6
Adet	01/31/1988	38.9	27.0	2.4	0.0	27.4	16.6
Adet	02/01/1988	49.8	32.4	2.2	0.0	24.4	18.0
Adet	02/02/1988	48.3	31.0	1.5	0.0	23.8	15.0
Adet	02/03/1988	38.1	28.8	3.2	0.0	26.8	18.1
Adet	02/04/1988	37.4	31.7	4.0	0.0	25.7	19.3
Adet	02/05/1988	36.7	30.2	3.1	0.0	25.0	17.9
Adet	02/06/1988	36.9	30.6	3.3	0.4	23.7	18.9
Adet	02/07/1988	36.6	31.5	2.6	0.0	28.0	18.2
Adet	02/08/1988	33.7	28.6	2.5	0.0	28.3	18.0
Adet	02/09/1988	29.9	26.3	2.2	0.0	27.0	17.7
Adet	02/10/1988	28.5	26.2	1.1	0.0	27.6	17.5
Adet	02/11/1988	31.2	27.6	1.9	0.0	28.8	18.8
Adet	02/12/1988	32.7	27.8	2.9	0.0	28.8	19.4
Adet	02/13/1988	27.8	28.4	2.4	0.0	28.7	18.4
Adet	02/14/1988	29.6	27.3	1.9	0.0	26.8	16.4
Adet	02/15/1988	64.6	29.8	3.0	0.0	23.2	17.4
Adet	02/16/1988	60.0	28.2	2.8	0.0	23.6	16.3
Adet	02/17/1988	45.0	28.4	2.2	0.0	23.6	14.3
Adet	02/18/1988	41.1	28.6	1.8	0.0	24.8	17.3
Adet	02/19/1988	48.0	31.4	2.3	1.8	26.5	17.8
Adet	02/20/1988	60.9	33.0	3.7	0.0	25.3	16.9
Adet	02/21/1988	50.2	32.7	2.7	6.3	25.5	14.8
Adet	02/22/1988	37.4	32.9	2.9	7.5	26.2	15.1
Adet	02/23/1988	57.3	33.2	3.1	8.4	23.2	17.0
Adet	02/24/1988	74.4	28.7	1.6	0.0	21.4	15.0
Adet	02/25/1988	68.2	27.5	3.4	0.0	22.4	14.6
Adet	02/26/1988	55.5	28.8	3.7	0.0	25.9	14.7
Adet	02/27/1988	40.8	28.8	4.3	0.0	27.1	15.9
Adet	02/28/1988	32.5	27.8	3.5	0.0	27.5	15.1
Adet	02/29/1988	30.0	30.0	2.5	0.0	28.7	16.7
Adet	03/01/1988	30.3	30.6	2.4	0.0	28.9	19.2
Adet	03/02/1988	29.2	27.8	2.0	0.0	29.3	19.4
Adet	03/03/1988	28.4	26.9	2.4	0.0	29.0	18.9
Adet	03/04/1988	28.6	28.6	3.7	0.0	30.5	20.2
Adet	03/05/1988	30.7	29.1	3.4	0.0	29.4	21.1
Adet	03/06/1988	27.6	27.3	2.2	0.0	29.4	20.7
Adet	03/07/1988	30.8	30.8	2.8	0.0	29.9	18.5
Adet	03/08/1988	43.1	32.2	3.5	0.0	28.4	19.5
Adet	03/09/1988	70.9	32.8	3.4	1.9	24.8	17.9
Adet	03/10/1988	43.8	31.5	2.7	0.0	28.2	16.7
Adet	03/11/1988	34.1	27.6	2.2	0.0	28.7	17.4
Adet	03/12/1988	22.0	25.5	4.5	0.0	29.6	18.1
Adet	03/13/1988	19.6	27.3	4.0	0.0	28.7	16.0
Adet	03/14/1988	21.5	28.4	4.1	0.0	28.2	16.7
Adet	03/15/1988	25.0	25.9	4.0	0.0	27.8	16.7
Adet	03/16/1988	22.4	27.2	3.7	0.0	29.8	17.9
Adet	03/17/1988	24.2	29.7	2.8	0.0	29.6	18.3
Adet	03/18/1988	29.3	31.3	2.7	0.0	28.8	18.8
Adet	03/19/1988	29.7	28.9	2.5	0.0	29.5	20.6
Adet	03/20/1988	28.8	32.2	2.1	0.0	28.1	20.6
Adet	03/21/1988	29.1	33.3	2.0	0.0	28.6	20.3
Adet	03/22/1988	29.2	27.6	2.8	0.0	27.6	18.8
Adet	03/23/1988	30.3	29.1	2.1	0.0	28.1	19.7
Adet	03/24/1988	29.9	32.0	4.2	0.0	29.1	21.4
Adet	03/25/1988	29.8	30.6	3.8	0.0	28.9	19.6
Adet	03/26/1988	32.8	30.0	2.5	0.0	29.9	20.2
Adet	03/27/1988	27.9	29.4	1.9	0.0	30.1	21.6
Adet	03/28/1988	27.2	30.9	1.5	0.0	30.6	21.7
Adet	03/29/1988	15.0	30.0	4.0	0.0	31.0	21.9
Adet	03/30/1988	17.6	25.2	4.5	0.0	30.3	17.9
Adet	03/31/1988	16.8	24.1	4.9	0.0	31.7	17.9
Adet	04/01/1988	14.9	24.3	5.7	0.0	30.2	18.4
Adet	04/02/1988	12.9	24.5	4.2	0.0	31.3	17.0
Adet	04/03/1988	17.4	28.7	2.9	0.0	30.4	18.1
Adet	04/04/1988	23.1	30.3	3.1	0.0	29.8	18.8
Adet	04/05/1988	26.8	30.5	3.7	0.0	30.5	21.1
Adet	04/06/1988	34.9	30.6	2.6	0.0	28.2	21.2
Adet	04/07/1988	35.6	29.6	2.7	6.7	27.4	20.7
Adet	04/08/1988	45.8	33.4	2.5	0.0	25.9	19.5
Adet	04/09/1988	68.1	31.4	1.8	0.0	23.0	17.5
Adet	04/10/1988	52.8	31.3	3.2	0.0	26.1	16.3
Adet	04/11/1988	33.7	31.6	3.9	0.0	29.0	17.6
Adet	04/12/1988	27.7	28.4	3.1	0.0	29.9	16.4
Adet	04/13/1988	28.2	27.7	2.5	0.0	29.3	16.8
Adet	04/14/1988	20.4	25.9	3.6	0.0	30.2	17.8
Adet	04/15/1988	23.6	26.9	3.1	0.0	29.3	16.4
Adet	04/16/1988	31.0	30.8	2.3	0.0	28.6	16.9
Adet	04/17/1988	34.7	32.2	3.2	2.3	27.2	19.9
Adet	04/18/1988	30.9	34.1	3.6	0.0	29.7	19.5
Adet	04/19/1988	52.2	31.8	2.3	0.0	26.7	18.4
Adet	04/20/1988	84.7	31.6	2.3	0.0	21.0	17.4
Adet	04/21/1988	68.6	30.4	2.1	0.0	23.9	16.9
Adet	04/22/1988	61.9	29.6	2.4	0.0	27.2	17.7
Adet	04/23/1988	89.9	29.3	2.7	0.0	20.3	17.3
Adet	04/24/1988	86.8	28.4	2.1	0.0	19.1	16.4
Adet	04/25/1988	86.9	28.0	3.0	0.0	21.0	15.9
Adet	04/26/1988	88.6	28.7	2.7	0.0	20.8	16.6
Adet	04/27/1988	79.3	27.2	1.6	0.0	21.3	15.1
Adet	04/28/1988	76.8	28.0	1.4	0.0	22.1	14.8
Adet	04/29/1988	74.7	27.9	1.9	0.0	22.7	15.9
Adet	04/30/1988	53.9	28.8	3.3	0.0	26.4	16.9
Adet	05/01/1988	47.1	33.2	2.0	0.3	26.3	15.6
Adet	05/02/1988	54.2	32.3	1.6	0.9	28.0	16.9
Adet	05/03/1988	64.6	33.7	1.5	0.0	24.1	17.5
Adet	05/04/1988	37.4	33.3	2.3	0.7	29.0	14.9
Adet	05/05/1988	33.9	32.7	1.7	0.8	27.4	16.6
Adet	05/06/1988	31.5	35.5	1.5	26.0	28.8	16.1
Adet	05/07/1988	27.7	35.0	2.6	9.6	29.7	18.2
Adet	05/08/1988	20.6	28.7	2.9	0.0	29.1	17.4
Adet	05/09/1988	22.1	30.1	1.5	0.0	28.2	16.9
Adet	05/10/1988	28.1	28.3	1.7	0.0	28.4	16.7
Adet	05/11/1988	32.7	29.4	1.6	0.0	28.8	17.5
Adet	05/12/1988	46.4	29.7	1.9	0.0	27.5	19.8
Adet	05/13/1988	73.3	32.0	1.3	1.2	24.4	16.6
Adet	05/14/1988	90.6	32.6	1.9	0.0	20.9	16.8
Adet	05/15/1988	86.8	33.2	1.7	0.0	19.8	16.4
Adet	05/16/1988	69.2	31.4	0.8	0.0	23.4	16.0
Adet	05/17/1988	79.1	32.6	1.8	2.5	23.3	16.9
Adet	05/18/1988	86.7	32.2	2.0	12.2	21.7	16.6
Adet	05/19/1988	81.5	31.3	1.8	4.1	22.0	16.2
Adet	05/20/1988	77.3	30.6	2.4	0.0	22.7	16.0
Adet	05/21/1988	64.5	30.2	2.7	0.0	25.7	14.8
Adet	05/22/1988	46.0	30.2	2.6	0.0	27.7	14.1
Adet	05/23/1988	38.9	30.3	2.8	0.0	27.9	14.0
Adet	05/24/1988	39.1	29.8	2.7	0.0	29.3	14.6
Adet	05/25/1988	38.5	30.1	2.5	0.0	29.2	17.3
Adet	05/26/1988	56.6	31.7	1.8	0.0	27.0	17.7
Adet	05/27/1988	55.4	32.2	1.9	0.0	26.6	18.1
Adet	05/28/1988	59.2	32.4	1.5	0.0	26.0	18.0
Adet	05/29/1988	35.2	27.7	1.7	0.0	29.7	15.8
Adet	05/30/1988	61.8	31.1	2.1	0.0	27.2	17.9
Adet	05/31/1988	83.5	30.8	3.1	0.0	23.6	16.1
Adet	06/01/1988	87.7	30.8	3.2	26.3	21.7	15.9
Adet	06/02/1988	81.6	32.2	3.5	5.5	21.9	16.2
Adet	06/03/1988	81.2	31.8	3.1	0.0	22.1	14.8
Adet	06/04/1988	87.4	30.7	3.3	0.0	21.2	15.3
Adet	06/05/1988	84.1	30.7	2.3	0.0	22.2	15.3
Adet	06/06/1988	86.6	30.7	3.2	1.2	22.1	14.7
Adet	06/07/1988	84.7	31.2	2.5	0.8	20.4	14.8
Adet	06/08/1988	78.7	30.2	2.4	4.8	23.3	14.0
Adet	06/09/1988	81.9	29.4	2.3	0.0	22.2	14.7
Adet	06/10/1988	82.2	30.3	1.6	4.2	22.8	14.0
Adet	06/11/1988	86.5	31.1	3.0	76.1	20.8	15.1
Adet	06/12/1988	87.6	30.6	2.8	3.8	21.3	14.2
Adet	06/13/1988	81.0	32.3	2.2	6.1	22.7	14.5
Adet	06/14/1988	88.8	31.1	2.3	1.5	20.5	15.4
Adet	06/15/1988	78.9	30.5	1.4	0.0	23.1	14.1
Adet	06/16/1988	85.5	31.5	1.6	0.0	22.5	15.8
Adet	06/17/1988	89.7	32.3	3.1	3.3	20.7	16.0
Adet	06/18/1988	82.6	30.4	2.6	0.0	21.7	15.1
Adet	06/19/1988	81.1	30.3	2.2	0.0	23.8	15.3
Adet	06/20/1988	87.9	31.0	3.2	0.0	21.6	15.8
Adet	06/21/1988	81.1	31.0	2.6	2.3	22.3	15.0
[truncated: 37,083 more rows]
