# Supplementary material for: Climate change impact on wheat and maize growth in Ethiopia: A multi-model uncertainty analysis
Source: PLoS One. 2022 Jan 21;17(1):e0262951. doi: 10.1371/journal.pone.0262951 (PMC8782302; doi:10.1371/journal.pone.0262951)
Supplement: S2 Dataset — (CSV) [file pone.0262951.s011.csv]

Site	Model	Date	hurs	rsds	sfcWind	pr	tasmax	tasmin
Sinana	CNRM-CERFACS-CNRM-CM5	01/01/2021	64.7	23.9	4.4	0	21.4	9.4
Sinana	CNRM-CERFACS-CNRM-CM5	01/02/2021	62.8	23.3	4	0	21.1	9
Sinana	CNRM-CERFACS-CNRM-CM5	01/03/2021	64.8	20.3	3	2.3	20.5	9
Sinana	CNRM-CERFACS-CNRM-CM5	01/04/2021	64.7	18.8	3	3.3	20.4	10.8
Sinana	CNRM-CERFACS-CNRM-CM5	01/05/2021	77.6	9.5	3.4	12.8	17.4	11.4
Sinana	CNRM-CERFACS-CNRM-CM5	01/06/2021	75.1	10	4.9	0.9	17.3	10.6
Sinana	CNRM-CERFACS-CNRM-CM5	01/07/2021	67.9	15.1	5	0.6	18.3	9.9
Sinana	CNRM-CERFACS-CNRM-CM5	01/08/2021	61.8	23.5	4.6	0.1	19.6	8.5
Sinana	CNRM-CERFACS-CNRM-CM5	01/09/2021	58.2	24.5	4.4	0	19.5	7.5
Sinana	CNRM-CERFACS-CNRM-CM5	01/10/2021	48.2	24.9	3.7	0	20.2	6.6
Sinana	CNRM-CERFACS-CNRM-CM5	01/11/2021	50.9	25.9	3.8	0	20.2	6.4
Sinana	CNRM-CERFACS-CNRM-CM5	01/12/2021	61.5	24.8	4.9	0	20.1	7.7
Sinana	CNRM-CERFACS-CNRM-CM5	01/13/2021	56.7	25.3	5.5	0	20.9	8.3
Sinana	CNRM-CERFACS-CNRM-CM5	01/14/2021	52.2	26.4	6.4	0	20.2	7.8
Sinana	CNRM-CERFACS-CNRM-CM5	01/15/2021	54	25.3	6.2	0	20.7	8
Sinana	CNRM-CERFACS-CNRM-CM5	01/16/2021	45.1	25.6	6	0	20.1	7.6
Sinana	CNRM-CERFACS-CNRM-CM5	01/17/2021	53.2	25.4	5	0	20.4	7.3
Sinana	CNRM-CERFACS-CNRM-CM5	01/18/2021	52.2	24	4.7	0	21.7	8.7
Sinana	CNRM-CERFACS-CNRM-CM5	01/19/2021	50.7	22	4.8	0	22.4	10.2
Sinana	CNRM-CERFACS-CNRM-CM5	01/20/2021	56	20.4	4.1	10.3	22.7	11.1
Sinana	CNRM-CERFACS-CNRM-CM5	01/21/2021	54.8	24.4	3.8	0.1	22.7	9
Sinana	CNRM-CERFACS-CNRM-CM5	01/22/2021	49.9	25.7	3.7	0	23.8	8.2
Sinana	CNRM-CERFACS-CNRM-CM5	01/23/2021	47.5	25.7	3.6	0	23.6	7.9
Sinana	CNRM-CERFACS-CNRM-CM5	01/24/2021	42.1	26.1	3.3	0	23.2	6.6
Sinana	CNRM-CERFACS-CNRM-CM5	01/25/2021	45.5	26.1	3.4	0	23.3	6.6
Sinana	CNRM-CERFACS-CNRM-CM5	01/26/2021	54.8	24	4.2	0	22.4	8.8
Sinana	CNRM-CERFACS-CNRM-CM5	01/27/2021	46.2	25.9	3.6	0	23.3	8.3
Sinana	CNRM-CERFACS-CNRM-CM5	01/28/2021	49.1	26.2	3.1	0	24	7.1
Sinana	CNRM-CERFACS-CNRM-CM5	01/29/2021	51.4	25.9	2.9	0	23.7	8
Sinana	CNRM-CERFACS-CNRM-CM5	01/30/2021	48.3	26	3	0	24.4	8.7
Sinana	CNRM-CERFACS-CNRM-CM5	01/31/2021	45.9	23.7	3.4	0.1	23.9	11.1
Sinana	CNRM-CERFACS-CNRM-CM5	02/01/2021	49.5	18.2	2.6	0.9	21.6	12.8
Sinana	CNRM-CERFACS-CNRM-CM5	02/02/2021	52	17.1	2.4	1	21.7	13.1
Sinana	CNRM-CERFACS-CNRM-CM5	02/03/2021	56.4	12.1	2.7	1.5	20.3	12.9
Sinana	CNRM-CERFACS-CNRM-CM5	02/04/2021	54.2	15	3.4	0.3	20.9	12.9
Sinana	CNRM-CERFACS-CNRM-CM5	02/05/2021	81	8.6	4.2	13.6	16.2	12
Sinana	CNRM-CERFACS-CNRM-CM5	02/06/2021	62.9	18.5	4.8	0	19.6	11.2
Sinana	CNRM-CERFACS-CNRM-CM5	02/07/2021	59.9	19.3	4.3	0	20.2	10.5
Sinana	CNRM-CERFACS-CNRM-CM5	02/08/2021	48.3	26.8	4.8	0	22.8	9.8
Sinana	CNRM-CERFACS-CNRM-CM5	02/09/2021	37.3	26.9	5.1	0	23.3	9.5
Sinana	CNRM-CERFACS-CNRM-CM5	02/10/2021	34.6	27.3	4.5	0	22.8	9.2
Sinana	CNRM-CERFACS-CNRM-CM5	02/11/2021	36.1	26.8	5.1	0	22.5	9.2
Sinana	CNRM-CERFACS-CNRM-CM5	02/12/2021	30.9	27.9	5	0	22.7	9
Sinana	CNRM-CERFACS-CNRM-CM5	02/13/2021	36.4	26.6	4.3	0	22.1	8.8
Sinana	CNRM-CERFACS-CNRM-CM5	02/14/2021	38.7	25.5	3.7	0	22.7	8.9
Sinana	CNRM-CERFACS-CNRM-CM5	02/15/2021	36.4	19	2.6	0	22.5	11.1
Sinana	CNRM-CERFACS-CNRM-CM5	02/16/2021	34.6	23.6	2.7	0	23.9	11.4
Sinana	CNRM-CERFACS-CNRM-CM5	02/17/2021	32.8	25.1	3.2	0	23.9	11.3
Sinana	CNRM-CERFACS-CNRM-CM5	02/18/2021	33.5	27.1	2.9	0	24.7	10.1
Sinana	CNRM-CERFACS-CNRM-CM5	02/19/2021	31.3	27.4	2.8	0	24.6	10
Sinana	CNRM-CERFACS-CNRM-CM5	02/20/2021	32.2	27.3	3.1	0	24.7	10
Sinana	CNRM-CERFACS-CNRM-CM5	02/21/2021	29.6	27.6	3.2	0	24.5	10.6
Sinana	CNRM-CERFACS-CNRM-CM5	02/22/2021	30.6	27.2	3.2	0	24.5	9.6
Sinana	CNRM-CERFACS-CNRM-CM5	02/23/2021	31	28.2	3.3	0	24.2	8.6
Sinana	CNRM-CERFACS-CNRM-CM5	02/24/2021	29.6	27.6	3.6	0	23.6	10.2
Sinana	CNRM-CERFACS-CNRM-CM5	02/25/2021	34.9	27.5	3.3	0	24.2	9.7
Sinana	CNRM-CERFACS-CNRM-CM5	02/26/2021	32.3	27.3	3.5	0	23.8	10.7
Sinana	CNRM-CERFACS-CNRM-CM5	02/27/2021	33.2	28.4	3.6	0	24.5	9.8
Sinana	CNRM-CERFACS-CNRM-CM5	02/28/2021	35.1	27.3	4.2	0	24.3	10.1
Sinana	CNRM-CERFACS-CNRM-CM5	03/01/2021	30.8	27.7	4.8	0	22.5	10.1
Sinana	CNRM-CERFACS-CNRM-CM5	03/02/2021	23.7	28.9	4.9	0	22.8	10
Sinana	CNRM-CERFACS-CNRM-CM5	03/03/2021	26.5	28.1	4.6	0	23.1	10.1
Sinana	CNRM-CERFACS-CNRM-CM5	03/04/2021	27.9	27.7	3.6	0	23.2	10.5
Sinana	CNRM-CERFACS-CNRM-CM5	03/05/2021	31	27.8	3.4	0	23.3	11
Sinana	CNRM-CERFACS-CNRM-CM5	03/06/2021	41.1	28.2	3.4	0	23.6	10.1
Sinana	CNRM-CERFACS-CNRM-CM5	03/07/2021	33.6	28.7	3.6	0	23.3	9.5
Sinana	CNRM-CERFACS-CNRM-CM5	03/08/2021	34.3	29.2	3.5	0	23.3	8.7
Sinana	CNRM-CERFACS-CNRM-CM5	03/09/2021	37.9	28.4	3.2	0	22.7	9
Sinana	CNRM-CERFACS-CNRM-CM5	03/10/2021	46.4	28.5	3.5	1.1	23.4	10.2
Sinana	CNRM-CERFACS-CNRM-CM5	03/11/2021	42.6	26.8	4.9	0.3	23	11.7
Sinana	CNRM-CERFACS-CNRM-CM5	03/12/2021	39.6	28.6	5.5	0	22.2	11
Sinana	CNRM-CERFACS-CNRM-CM5	03/13/2021	34.5	28.6	4.4	0	23.2	9.7
Sinana	CNRM-CERFACS-CNRM-CM5	03/14/2021	34.4	29.1	3.2	0	23.3	9
Sinana	CNRM-CERFACS-CNRM-CM5	03/15/2021	28.7	28.9	3.1	0	24.4	8.9
Sinana	CNRM-CERFACS-CNRM-CM5	03/16/2021	25.7	29.5	3.5	0	24.6	10.7
Sinana	CNRM-CERFACS-CNRM-CM5	03/17/2021	25.6	27.6	2.7	0	24.3	12.1
Sinana	CNRM-CERFACS-CNRM-CM5	03/18/2021	30.7	28.6	4.4	0	24.6	12.2
Sinana	CNRM-CERFACS-CNRM-CM5	03/19/2021	38.4	28.9	4.4	0	24.2	10.9
Sinana	CNRM-CERFACS-CNRM-CM5	03/20/2021	35.8	28.8	4.2	0	22.9	9.9
Sinana	CNRM-CERFACS-CNRM-CM5	03/21/2021	33.7	28.9	3.4	0	23.9	9.8
Sinana	CNRM-CERFACS-CNRM-CM5	03/22/2021	37.1	20.8	3	3.3	22	12.2
Sinana	CNRM-CERFACS-CNRM-CM5	03/23/2021	80.2	9.7	2.1	31.4	17.2	11.4
Sinana	CNRM-CERFACS-CNRM-CM5	03/24/2021	87.9	5.9	2	27.2	15.7	11.3
Sinana	CNRM-CERFACS-CNRM-CM5	03/25/2021	64.2	24.8	3.3	0	19.3	10
Sinana	CNRM-CERFACS-CNRM-CM5	03/26/2021	52.9	28.3	3.6	0	19.6	9.3
Sinana	CNRM-CERFACS-CNRM-CM5	03/27/2021	48.3	28.6	3.6	0	20.4	9.5
Sinana	CNRM-CERFACS-CNRM-CM5	03/28/2021	45.3	28.8	3.7	0	21.2	10.1
Sinana	CNRM-CERFACS-CNRM-CM5	03/29/2021	43.2	30.1	3.9	0	21.8	9.5
Sinana	CNRM-CERFACS-CNRM-CM5	03/30/2021	44	29.8	3.7	0	22.4	9.2
Sinana	CNRM-CERFACS-CNRM-CM5	03/31/2021	45.8	29.1	3.6	0	22.6	9.3
Sinana	CNRM-CERFACS-CNRM-CM5	04/01/2021	44.4	28.5	3.7	0	23	10.5
Sinana	CNRM-CERFACS-CNRM-CM5	04/02/2021	43.6	27.7	3.5	0.1	22.9	11.3
Sinana	CNRM-CERFACS-CNRM-CM5	04/03/2021	41.7	27.2	3.8	0	23.3	11.5
Sinana	CNRM-CERFACS-CNRM-CM5	04/04/2021	43.9	27.6	3.7	0.2	23.3	11.5
Sinana	CNRM-CERFACS-CNRM-CM5	04/05/2021	41.4	24.6	3.8	0	23.2	12.6
Sinana	CNRM-CERFACS-CNRM-CM5	04/06/2021	41.5	22.4	3.3	0	22.9	13.3
Sinana	CNRM-CERFACS-CNRM-CM5	04/07/2021	29.2	28.8	4.3	0	23.7	12.7
Sinana	CNRM-CERFACS-CNRM-CM5	04/08/2021	39.6	25.1	4.9	0	23	12.2
Sinana	CNRM-CERFACS-CNRM-CM5	04/09/2021	34.9	26.4	5.3	0	23	12.2
Sinana	CNRM-CERFACS-CNRM-CM5	04/10/2021	32.7	29.4	5.7	0	23.2	11.9
Sinana	CNRM-CERFACS-CNRM-CM5	04/11/2021	27.5	29.7	5.1	0	23.2	11.5
Sinana	CNRM-CERFACS-CNRM-CM5	04/12/2021	36.6	24	4.1	0	21.7	11.2
Sinana	CNRM-CERFACS-CNRM-CM5	04/13/2021	37	27.2	3.4	0	22.8	11.4
Sinana	CNRM-CERFACS-CNRM-CM5	04/14/2021	35.8	21.8	3.3	0	22.6	13.3
Sinana	CNRM-CERFACS-CNRM-CM5	04/15/2021	40.4	14.4	3	0.1	21.8	13.9
Sinana	CNRM-CERFACS-CNRM-CM5	04/16/2021	45.1	12.9	3.4	0.4	21.5	13.6
Sinana	CNRM-CERFACS-CNRM-CM5	04/17/2021	72.3	9.2	3	8.4	19	12.8
Sinana	CNRM-CERFACS-CNRM-CM5	04/18/2021	84.9	5.7	2	14.7	18.6	12.5
Sinana	CNRM-CERFACS-CNRM-CM5	04/19/2021	76.1	12.3	2.2	5.2	19.7	12.2
Sinana	CNRM-CERFACS-CNRM-CM5	04/20/2021	65.8	15.3	2.7	1.7	20.1	12.3
Sinana	CNRM-CERFACS-CNRM-CM5	04/21/2021	67	13.3	2.8	2.8	19.6	12.4
Sinana	CNRM-CERFACS-CNRM-CM5	04/22/2021	55.6	22.6	3.6	0.3	21.7	12.4
Sinana	CNRM-CERFACS-CNRM-CM5	04/23/2021	47.2	26.8	4.4	0	21.7	12.4
Sinana	CNRM-CERFACS-CNRM-CM5	04/24/2021	44.9	26.7	4.3	0	21.8	12.4
Sinana	CNRM-CERFACS-CNRM-CM5	04/25/2021	43.7	25.9	3.7	0	22.1	12.4
Sinana	CNRM-CERFACS-CNRM-CM5	04/26/2021	41.1	27.7	3.6	0	22.7	11.4
Sinana	CNRM-CERFACS-CNRM-CM5	04/27/2021	39.9	25.7	3.5	0	22.8	11.8
Sinana	CNRM-CERFACS-CNRM-CM5	04/28/2021	44.8	19.2	2.6	0	22.3	13.3
Sinana	CNRM-CERFACS-CNRM-CM5	04/29/2021	47.8	19.7	2.4	0.4	22.4	12.5
Sinana	CNRM-CERFACS-CNRM-CM5	04/30/2021	72.4	17.3	2.3	10.1	21.3	11.7
Sinana	CNRM-CERFACS-CNRM-CM5	05/01/2021	73.4	22	3.3	4.7	23.6	11.9
Sinana	CNRM-CERFACS-CNRM-CM5	05/02/2021	83.5	16.7	2.1	7.6	21.1	11.6
Sinana	CNRM-CERFACS-CNRM-CM5	05/03/2021	61.3	23	2.5	0	23.9	11.5
Sinana	CNRM-CERFACS-CNRM-CM5	05/04/2021	74.4	15.8	1.8	5.8	21.7	12.5
Sinana	CNRM-CERFACS-CNRM-CM5	05/05/2021	82	11.1	2.5	5.8	21	12.3
Sinana	CNRM-CERFACS-CNRM-CM5	05/06/2021	88.1	9.2	2.1	8.3	19.9	11.9
Sinana	CNRM-CERFACS-CNRM-CM5	05/07/2021	76.4	19.3	2.7	0.7	21.8	11
Sinana	CNRM-CERFACS-CNRM-CM5	05/08/2021	70	26.2	2.7	0	23.6	10.8
Sinana	CNRM-CERFACS-CNRM-CM5	05/09/2021	72.6	24.6	2.6	0.3	22.8	10.6
Sinana	CNRM-CERFACS-CNRM-CM5	05/10/2021	76.7	23.7	2.5	0.3	22.2	11.5
Sinana	CNRM-CERFACS-CNRM-CM5	05/11/2021	80.3	18.2	2.3	4.1	20.8	11.9
Sinana	CNRM-CERFACS-CNRM-CM5	05/12/2021	82.1	18	2.3	11	21.2	12.1
Sinana	CNRM-CERFACS-CNRM-CM5	05/13/2021	84.4	15.9	2.2	17.9	20.4	12.1
Sinana	CNRM-CERFACS-CNRM-CM5	05/14/2021	86.9	12.7	2.5	16.1	20	12
Sinana	CNRM-CERFACS-CNRM-CM5	05/15/2021	85.2	17.4	2.4	18.5	20.4	11.7
Sinana	CNRM-CERFACS-CNRM-CM5	05/16/2021	82.5	17.3	2.3	4.2	21.5	10.9
Sinana	CNRM-CERFACS-CNRM-CM5	05/17/2021	72.5	23.7	2.6	0	22.1	9.9
Sinana	CNRM-CERFACS-CNRM-CM5	05/18/2021	72.5	26.1	2.9	0	22	9.8
Sinana	CNRM-CERFACS-CNRM-CM5	05/19/2021	71.2	26.7	2.9	0	22.2	9.4
Sinana	CNRM-CERFACS-CNRM-CM5	05/20/2021	74.9	24.9	3.2	0.6	21.8	8.9
Sinana	CNRM-CERFACS-CNRM-CM5	05/21/2021	80.4	16.5	2.9	5	20.7	11
Sinana	CNRM-CERFACS-CNRM-CM5	05/22/2021	84.3	14.3	3	8	19.2	11
Sinana	CNRM-CERFACS-CNRM-CM5	05/23/2021	74	23.9	3.2	1.2	21.8	10.7
Sinana	CNRM-CERFACS-CNRM-CM5	05/24/2021	76.4	17.9	2.6	0.8	22.1	10.9
Sinana	CNRM-CERFACS-CNRM-CM5	05/25/2021	67.1	24.7	2.7	0	23.2	10.7
Sinana	CNRM-CERFACS-CNRM-CM5	05/26/2021	69.5	24.9	2.5	0.4	23.1	10.9
Sinana	CNRM-CERFACS-CNRM-CM5	05/27/2021	64.2	25.1	2.6	0	24.1	10.9
Sinana	CNRM-CERFACS-CNRM-CM5	05/28/2021	67.6	24.1	2.4	0.1	23.6	10.3
Sinana	CNRM-CERFACS-CNRM-CM5	05/29/2021	68.7	24.2	3	3	23.3	11.1
Sinana	CNRM-CERFACS-CNRM-CM5	05/30/2021	75.1	16.1	3.4	5.5	22.4	12.3
Sinana	CNRM-CERFACS-CNRM-CM5	05/31/2021	73.4	16.9	3.4	3.4	21.8	11.6
Sinana	CNRM-CERFACS-CNRM-CM5	06/01/2021	75.7	13.2	3.1	7.1	21.6	11.2
Sinana	CNRM-CERFACS-CNRM-CM5	06/02/2021	74.7	18.8	3.3	19.1	22.8	11.1
Sinana	CNRM-CERFACS-CNRM-CM5	06/03/2021	80	10.2	3	14.8	19.9	10.6
Sinana	CNRM-CERFACS-CNRM-CM5	06/04/2021	78.9	12.7	2.9	6.9	20.1	10.6
Sinana	CNRM-CERFACS-CNRM-CM5	06/05/2021	78.7	16	3.6	10.9	20.8	10.3
Sinana	CNRM-CERFACS-CNRM-CM5	06/06/2021	83	13	4.1	6.9	19.6	10.4
Sinana	CNRM-CERFACS-CNRM-CM5	06/07/2021	77.6	13.6	4.1	8	20.1	10.5
Sinana	CNRM-CERFACS-CNRM-CM5	06/08/2021	80.4	14.6	2.7	7	21.4	9.6
Sinana	CNRM-CERFACS-CNRM-CM5	06/09/2021	81.7	11.5	2.6	4.6	20.1	10.3
Sinana	CNRM-CERFACS-CNRM-CM5	06/10/2021	80.8	14.5	2.5	2.9	19.9	10.1
Sinana	CNRM-CERFACS-CNRM-CM5	06/11/2021	76	14.1	3	2.1	20.7	10.8
Sinana	CNRM-CERFACS-CNRM-CM5	06/12/2021	77.3	14.9	2.9	0.7	20.2	10.5
Sinana	CNRM-CERFACS-CNRM-CM5	06/13/2021	75.5	14.8	3.3	0.8	20.6	10
Sinana	CNRM-CERFACS-CNRM-CM5	06/14/2021	73.6	15.2	3.2	0.7	20.9	9.9
Sinana	CNRM-CERFACS-CNRM-CM5	06/15/2021	72.6	15.4	3.5	1.2	20.4	10.2
Sinana	CNRM-CERFACS-CNRM-CM5	06/16/2021	74.1	12.6	3.6	1.6	20.8	10.8
Sinana	CNRM-CERFACS-CNRM-CM5	06/17/2021	74.8	13.3	3.7	3.5	20.3	11.7
Sinana	CNRM-CERFACS-CNRM-CM5	06/18/2021	70.7	13.6	4.6	0.9	20.3	11.9
Sinana	CNRM-CERFACS-CNRM-CM5	06/19/2021	70.6	14.8	4.7	2.3	20.2	11.8
Sinana	CNRM-CERFACS-CNRM-CM5	06/20/2021	79.6	8.8	4.4	8.6	18.6	11.3
Sinana	CNRM-CERFACS-CNRM-CM5	06/21/2021	82.3	7.6	4.3	3	16	10.8
Sinana	CNRM-CERFACS-CNRM-CM5	06/22/2021	84.6	6.3	3.5	4.7	16.5	10.5
Sinana	CNRM-CERFACS-CNRM-CM5	06/23/2021	84.5	7.4	3	8.7	17.2	10.3
Sinana	CNRM-CERFACS-CNRM-CM5	06/24/2021	80.9	10.2	3	3.5	17.9	8.9
Sinana	CNRM-CERFACS-CNRM-CM5	06/25/2021	78.7	16.1	2.8	3.9	20.6	8.1
Sinana	CNRM-CERFACS-CNRM-CM5	06/26/2021	67.1	21.2	3.3	0	21.3	9.2
Sinana	CNRM-CERFACS-CNRM-CM5	06/27/2021	73.1	16	3.4	8.5	19.4	10.5
Sinana	CNRM-CERFACS-CNRM-CM5	06/28/2021	83.8	9.7	4.1	3.3	16.4	9.8
Sinana	CNRM-CERFACS-CNRM-CM5	06/29/2021	80.8	10.4	3	2.6	18.1	9.4
Sinana	CNRM-CERFACS-CNRM-CM5	06/30/2021	79.6	11.3	3.2	3.6	19.5	9.4
Sinana	CNRM-CERFACS-CNRM-CM5	07/01/2021	78.8	11.1	3.2	7.9	19.3	8.9
Sinana	CNRM-CERFACS-CNRM-CM5	07/02/2021	77.9	13.6	3.6	13.5	20.6	9.8
Sinana	CNRM-CERFACS-CNRM-CM5	07/03/2021	78.4	9	3.9	9.4	18.6	10.7
Sinana	CNRM-CERFACS-CNRM-CM5	07/04/2021	74.2	12.3	3.8	10.9	19.7	10.5
Sinana	CNRM-CERFACS-CNRM-CM5	07/05/2021	76	11.1	3.5	5.4	19.2	10.3
Sinana	CNRM-CERFACS-CNRM-CM5	07/06/2021	75.8	11.4	3.3	7.3	19.5	10.8
Sinana	CNRM-CERFACS-CNRM-CM5	07/07/2021	78.5	11.5	2.9	13.5	19.1	10.1
Sinana	CNRM-CERFACS-CNRM-CM5	07/08/2021	76.8	10.6	3.3	10.9	19.6	9.5
Sinana	CNRM-CERFACS-CNRM-CM5	07/09/2021	77.4	12.2	3.3	9.6	19.1	9.8
Sinana	CNRM-CERFACS-CNRM-CM5	07/10/2021	73.8	10.3	3.6	2.6	19.2	10.1
Sinana	CNRM-CERFACS-CNRM-CM5	07/11/2021	71.2	11.3	4	0.2	19.7	10.7
Sinana	CNRM-CERFACS-CNRM-CM5	07/12/2021	67.1	14.7	3.3	4.4	21.1	10.8
Sinana	CNRM-CERFACS-CNRM-CM5	07/13/2021	70.2	14.7	3.1	4.3	20.8	10.7
Sinana	CNRM-CERFACS-CNRM-CM5	07/14/2021	62.8	22.1	3.4	0.4	21.9	9
Sinana	CNRM-CERFACS-CNRM-CM5	07/15/2021	57.2	24.4	3.6	0	22.8	8.1
Sinana	CNRM-CERFACS-CNRM-CM5	07/16/2021	61.1	21.8	3.6	1	22.4	8.4
Sinana	CNRM-CERFACS-CNRM-CM5	07/17/2021	67.8	15.1	3.8	6.9	21	9.8
Sinana	CNRM-CERFACS-CNRM-CM5	07/18/2021	65.2	12.7	3.8	2.1	19.7	10.2
Sinana	CNRM-CERFACS-CNRM-CM5	07/19/2021	60.6	17	3.8	0.4	21.1	9.8
Sinana	CNRM-CERFACS-CNRM-CM5	07/20/2021	64.2	18.7	3.3	2.6	21.8	8.9
Sinana	CNRM-CERFACS-CNRM-CM5	07/21/2021	64.5	14.6	4.7	1.2	20.5	9.9
Sinana	CNRM-CERFACS-CNRM-CM5	07/22/2021	64.6	15.7	3.8	0.6	20.8	10.2
Sinana	CNRM-CERFACS-CNRM-CM5	07/23/2021	65.3	15.2	3.4	1.6	21.6	9.9
Sinana	CNRM-CERFACS-CNRM-CM5	07/24/2021	69.5	15.3	4.1	14.7	22	10.8
Sinana	CNRM-CERFACS-CNRM-CM5	07/25/2021	77	10.9	5	12.3	18.8	10.8
Sinana	CNRM-CERFACS-CNRM-CM5	07/26/2021	67	15.7	4.9	0.6	20.7	11.4
Sinana	CNRM-CERFACS-CNRM-CM5	07/27/2021	70	14.8	4.5	3.2	21.9	10.6
Sinana	CNRM-CERFACS-CNRM-CM5	07/28/2021	69.2	14.6	4.2	1	20.7	10.9
Sinana	CNRM-CERFACS-CNRM-CM5	07/29/2021	72.2	8.4	4.5	0.5	18.2	11.4
Sinana	CNRM-CERFACS-CNRM-CM5	07/30/2021	70.6	13.1	4.2	0.9	20.6	11.4
Sinana	CNRM-CERFACS-CNRM-CM5	07/31/2021	72.1	13.5	4	4.6	21.1	11.1
Sinana	CNRM-CERFACS-CNRM-CM5	08/01/2021	73	12.2	3.7	7.9	20.7	10.2
Sinana	CNRM-CERFACS-CNRM-CM5	08/02/2021	73.8	7.2	4.3	3.6	18.5	10.2
Sinana	CNRM-CERFACS-CNRM-CM5	08/03/2021	70.9	10.5	3.8	7	19.9	10.6
Sinana	CNRM-CERFACS-CNRM-CM5	08/04/2021	73.5	12	3.8	5.5	20.2	10.1
Sinana	CNRM-CERFACS-CNRM-CM5	08/05/2021	67.8	11.6	4.1	5.2	20	10.5
Sinana	CNRM-CERFACS-CNRM-CM5	08/06/2021	64.6	18	3.8	3.2	21.1	10
Sinana	CNRM-CERFACS-CNRM-CM5	08/07/2021	63.4	16.3	3.4	1.7	21.3	9.4
Sinana	CNRM-CERFACS-CNRM-CM5	08/08/2021	62.3	12.2	3.9	2.3	20.7	10.1
Sinana	CNRM-CERFACS-CNRM-CM5	08/09/2021	67.7	9.3	4	7.3	19.8	10.3
Sinana	CNRM-CERFACS-CNRM-CM5	08/10/2021	75.3	10.2	3.6	20.4	20.2	9.7
Sinana	CNRM-CERFACS-CNRM-CM5	08/11/2021	73.8	9.3	3.8	7.7	18.9	9.8
Sinana	CNRM-CERFACS-CNRM-CM5	08/12/2021	66.1	15.3	3.5	4.5	21.3	11.1
Sinana	CNRM-CERFACS-CNRM-CM5	08/13/2021	67.3	9.7	3.5	1.4	19.7	11
Sinana	CNRM-CERFACS-CNRM-CM5	08/14/2021	71.7	11.4	3	9	20.6	10.7
Sinana	CNRM-CERFACS-CNRM-CM5	08/15/2021	71.5	9	3.2	10.9	19.9	11
Sinana	CNRM-CERFACS-CNRM-CM5	08/16/2021	73.9	9.4	4.6	6.8	19	10.6
Sinana	CNRM-CERFACS-CNRM-CM5	08/17/2021	67.2	14.4	3.8	3.3	21.3	11
Sinana	CNRM-CERFACS-CNRM-CM5	08/18/2021	65.6	12.7	2.9	5.3	21.3	11.3
Sinana	CNRM-CERFACS-CNRM-CM5	08/19/2021	69.9	9.8	3.3	12.6	20.8	10.9
Sinana	CNRM-CERFACS-CNRM-CM5	08/20/2021	73.4	7.4	3.6	8.1	20	11.2
Sinana	CNRM-CERFACS-CNRM-CM5	08/21/2021	61.2	16.6	4.1	1.6	21.8	11.4
Sinana	CNRM-CERFACS-CNRM-CM5	08/22/2021	63.9	13.7	3	1.4	20.9	10.7
Sinana	CNRM-CERFACS-CNRM-CM5	08/23/2021	65.7	9.8	3.5	1.8	20	11.4
Sinana	CNRM-CERFACS-CNRM-CM5	08/24/2021	66	8.3	3.2	2.1	19.9	11.1
Sinana	CNRM-CERFACS-CNRM-CM5	08/25/2021	63.5	12.9	3.4	7.3	22	10.5
Sinana	CNRM-CERFACS-CNRM-CM5	08/26/2021	61.7	16.6	4.4	3.6	21.6	11.1
Sinana	CNRM-CERFACS-CNRM-CM5	08/27/2021	65.1	15.8	4.6	2.7	20.4	10.5
Sinana	CNRM-CERFACS-CNRM-CM5	08/28/2021	78.5	10.3	2.6	14.5	19.7	10.1
Sinana	CNRM-CERFACS-CNRM-CM5	08/29/2021	68.4	14.5	2.6	2.7	22.5	10.2
Sinana	CNRM-CERFACS-CNRM-CM5	08/30/2021	58.7	18.9	3.8	1.5	22.7	11.3
Sinana	CNRM-CERFACS-CNRM-CM5	08/31/2021	57.3	16.8	3.3	0.1	22.2	11.6
Sinana	CNRM-CERFACS-CNRM-CM5	09/01/2021	56.2	17	3.1	0.4	21.7	12.3
Sinana	CNRM-CERFACS-CNRM-CM5	09/02/2021	58.8	14.1	3.8	1.3	20.9	12.4
Sinana	CNRM-CERFACS-CNRM-CM5	09/03/2021	79.3	6.5	3.2	10.8	18.2	11.4
Sinana	CNRM-CERFACS-CNRM-CM5	09/04/2021	76.8	9.8	4.5	5.9	19.4	10.6
Sinana	CNRM-CERFACS-CNRM-CM5	09/05/2021	76.8	15.1	5.1	3.1	20.6	10.8
Sinana	CNRM-CERFACS-CNRM-CM5	09/06/2021	71.3	20.2	4.1	0.7	21.3	10.1
Sinana	CNRM-CERFACS-CNRM-CM5	09/07/2021	77.3	10.7	3.2	5.7	19.6	10.1
Sinana	CNRM-CERFACS-CNRM-CM5	09/08/2021	68.4	16	4.1	3.8	20.2	10.9
Sinana	CNRM-CERFACS-CNRM-CM5	09/09/2021	68.9	10.9	4.7	1.5	18.8	10.6
Sinana	CNRM-CERFACS-CNRM-CM5	09/10/2021	73.5	11.5	4.3	1.6	18.8	10.5
Sinana	CNRM-CERFACS-CNRM-CM5	09/11/2021	71	11.3	4	0.8	19.1	10.6
Sinana	CNRM-CERFACS-CNRM-CM5	09/12/2021	62.1	10.7	3.3	0.2	19.7	11.1
Sinana	CNRM-CERFACS-CNRM-CM5	09/13/2021	61.2	16.6	3.1	2.1	20.5	11.9
Sinana	CNRM-CERFACS-CNRM-CM5	09/14/2021	80.6	10.9	2.6	13.6	19.7	10.6
Sinana	CNRM-CERFACS-CNRM-CM5	09/15/2021	91.3	5.7	1.8	21	17.2	10.6
Sinana	CNRM-CERFACS-CNRM-CM5	09/16/2021	88.7	9.4	2.4	17.2	19.8	10.3
Sinana	CNRM-CERFACS-CNRM-CM5	09/17/2021	90.6	6	2.7	17.3	17.5	10.7
Sinana	CNRM-CERFACS-CNRM-CM5	09/18/2021	88.4	9.7	3	15.1	18.6	10.7
Sinana	CNRM-CERFACS-CNRM-CM5	09/19/2021	83.6	11.3	3.6	3.2	19.1	10.1
Sinana	CNRM-CERFACS-CNRM-CM5	09/20/2021	79.4	17	3.2	2.1	19.9	7.6
Sinana	CNRM-CERFACS-CNRM-CM5	09/21/2021	79.4	19.9	3	2.4	20.7	9
Sinana	CNRM-CERFACS-CNRM-CM5	09/22/2021	78.8	14.9	2.6	4.7	20	8.1
Sinana	CNRM-CERFACS-CNRM-CM5	09/23/2021	88	9.4	2	17.8	19.1	9.8
Sinana	CNRM-CERFACS-CNRM-CM5	09/24/2021	92.8	8	2.1	17.1	18	10.3
Sinana	CNRM-CERFACS-CNRM-CM5	09/25/2021	87.6	13	3.2	12.1	19.4	10.2
Sinana	CNRM-CERFACS-CNRM-CM5	09/26/2021	88.2	9.4	3.2	5.8	18.4	10
Sinana	CNRM-CERFACS-CNRM-CM5	09/27/2021	87.8	11.1	2.4	15.4	18.6	8.1
Sinana	CNRM-CERFACS-CNRM-CM5	09/28/2021	91.4	6.8	2.3	9.8	18.1	9.7
Sinana	CNRM-CERFACS-CNRM-CM5	09/29/2021	84.3	13.2	3.4	1.9	20.1	7.9
Sinana	CNRM-CERFACS-CNRM-CM5	09/30/2021	71.3	28.2	3.7	0.1	21.2	6.7
Sinana	CNRM-CERFACS-CNRM-CM5	10/01/2021	71.9	24.3	2.9	0.1	20.9	8.6
Sinana	CNRM-CERFACS-CNRM-CM5	10/02/2021	77.8	19.9	2.9	0.5	19.4	11
Sinana	CNRM-CERFACS-CNRM-CM5	10/03/2021	79.1	22.7	2.7	2.8	20.6	10.2
Sinana	CNRM-CERFACS-CNRM-CM5	10/04/2021	66.5	28.2	3.5	0.9	21.3	11.2
Sinana	CNRM-CERFACS-CNRM-CM5	10/05/2021	74.7	18.8	3.4	1.5	19.5	9.5
Sinana	CNRM-CERFACS-CNRM-CM5	10/06/2021	58.7	28.6	3.7	0	21.4	8.9
Sinana	CNRM-CERFACS-CNRM-CM5	10/07/2021	42.3	29.3	4.1	0	21.8	8.7
Sinana	CNRM-CERFACS-CNRM-CM5	10/08/2021	54.7	25.1	3.2	0	20.8	8.7
Sinana	CNRM-CERFACS-CNRM-CM5	10/09/2021	64.8	16.6	3.5	0.3	19.9	9.8
Sinana	CNRM-CERFACS-CNRM-CM5	10/10/2021	59.7	25.6	4.7	0	21.6	10.3
Sinana	CNRM-CERFACS-CNRM-CM5	10/11/2021	50.2	28.6	4.7	0	21.4	10.7
Sinana	CNRM-CERFACS-CNRM-CM5	10/12/2021	57.8	28.2	4.5	3.2	21.1	10.5
Sinana	CNRM-CERFACS-CNRM-CM5	10/13/2021	75.7	12.6	5.7	1.3	17.9	11.5
Sinana	CNRM-CERFACS-CNRM-CM5	10/14/2021	71	19	4.9	5.4	20.4	11.2
Sinana	CNRM-CERFACS-CNRM-CM5	10/15/2021	75.6	22.4	4.1	3.7	21.1	11.4
Sinana	CNRM-CERFACS-CNRM-CM5	10/16/2021	62.6	28.6	3.9	0	21.6	9.7
Sinana	CNRM-CERFACS-CNRM-CM5	10/17/2021	65.6	27.4	3.7	0	21.2	9.4
Sinana	CNRM-CERFACS-CNRM-CM5	10/18/2021	72.5	19.7	3.1	0.4	20.6	9.9
Sinana	CNRM-CERFACS-CNRM-CM5	10/19/2021	74.4	18.2	3.2	0.8	20.8	10.1
Sinana	CNRM-CERFACS-CNRM-CM5	10/20/2021	70.1	21.6	2.9	0.1	20.6	9.6
Sinana	CNRM-CERFACS-CNRM-CM5	10/21/2021	69.7	20.2	2.6	0.3	20.6	9.1
Sinana	CNRM-CERFACS-CNRM-CM5	10/22/2021	69	19.9	2.9	0.4	20.4	9.3
Sinana	CNRM-CERFACS-CNRM-CM5	10/23/2021	72	21.3	2.7	1.7	20.4	9.4
Sinana	CNRM-CERFACS-CNRM-CM5	10/24/2021	65.3	25.3	2.6	0	21.7	9.7
Sinana	CNRM-CERFACS-CNRM-CM5	10/25/2021	60.9	22.9	2.2	0.1	21	8.9
Sinana	CNRM-CERFACS-CNRM-CM5	10/26/2021	54.2	24	2.5	0	21.3	9
Sinana	CNRM-CERFACS-CNRM-CM5	10/27/2021	82.1	16.1	2.2	9.9	19.8	10.8
Sinana	CNRM-CERFACS-CNRM-CM5	10/28/2021	86.8	10.1	2.5	9.9	18.1	11
Sinana	CNRM-CERFACS-CNRM-CM5	10/29/2021	81	18.1	3.3	2.4	19.7	10
Sinana	CNRM-CERFACS-CNRM-CM5	10/30/2021	90.9	5.4	2.8	7.7	17.1	10.3
Sinana	CNRM-CERFACS-CNRM-CM5	10/31/2021	75	13.3	3.7	2.2	20.4	9.6
Sinana	CNRM-CERFACS-CNRM-CM5	11/01/2021	63.5	26.1	4.3	0.3	21.4	9.2
Sinana	CNRM-CERFACS-CNRM-CM5	11/02/2021	71.8	19.3	3.8	0.7	21.1	10.8
Sinana	CNRM-CERFACS-CNRM-CM5	11/03/2021	51.1	23.9	4	0	21.5	8.4
Sinana	CNRM-CERFACS-CNRM-CM5	11/04/2021	41.7	26.6	4.5	0	21.5	7.8
Sinana	CNRM-CERFACS-CNRM-CM5	11/05/2021	37.7	26.9	5.2	0	20.8	7.5
Sinana	CNRM-CERFACS-CNRM-CM5	11/06/2021	51.9	26.3	4.6	0	20.5	7.2
Sinana	CNRM-CERFACS-CNRM-CM5	11/07/2021	57.4	15.2	4.6	0	19.5	10.1
Sinana	CNRM-CERFACS-CNRM-CM5	11/08/2021	53.1	24.3	4.7	0	20.9	9.7
Sinana	CNRM-CERFACS-CNRM-CM5	11/09/2021	46.7	26.7	5.2	0	20.8	8.9
Sinana	CNRM-CERFACS-CNRM-CM5	11/10/2021	50.3	26.1	5.2	0	20.9	8.3
Sinana	CNRM-CERFACS-CNRM-CM5	11/11/2021	42.5	26.5	4.3	0	21.5	6.9
Sinana	CNRM-CERFACS-CNRM-CM5	11/12/2021	42.9	26.5	3.4	0	21.5	6.2
Sinana	CNRM-CERFACS-CNRM-CM5	11/13/2021	47.6	26.3	3.2	0	21.3	6.8
Sinana	CNRM-CERFACS-CNRM-CM5	11/14/2021	49.5	23.6	3.3	0	21.6	8.2
Sinana	CNRM-CERFACS-CNRM-CM5	11/15/2021	39.2	24.7	3.7	0	22.1	8.5
Sinana	CNRM-CERFACS-CNRM-CM5	11/16/2021	36	26.3	4	0	21.8	7.6
Sinana	CNRM-CERFACS-CNRM-CM5	11/17/2021	32.6	26.2	4.4	0	21.8	6.9
Sinana	CNRM-CERFACS-CNRM-CM5	11/18/2021	35.3	26.1	5.3	0	21.4	7.6
Sinana	CNRM-CERFACS-CNRM-CM5	11/19/2021	48.4	25.5	4.9	0	21.2	7.8
Sinana	CNRM-CERFACS-CNRM-CM5	11/20/2021	55.6	25.9	4.5	0	21.2	7.4
Sinana	CNRM-CERFACS-CNRM-CM5	11/21/2021	53.9	25.9	4.5	0	21.9	7.9
Sinana	CNRM-CERFACS-CNRM-CM5	11/22/2021	46.1	25.5	4.4	0	22.2	8
Sinana	CNRM-CERFACS-CNRM-CM5	11/23/2021	40.6	25.4	4.3	0	22	7.8
Sinana	CNRM-CERFACS-CNRM-CM5	11/24/2021	36.4	25.7	4.5	0	22.3	7.6
Sinana	CNRM-CERFACS-CNRM-CM5	11/25/2021	36.2	25.6	4	0	22.3	7.5
Sinana	CNRM-CERFACS-CNRM-CM5	11/26/2021	34.1	25.2	3.3	0	21.9	6.7
Sinana	CNRM-CERFACS-CNRM-CM5	11/27/2021	36.1	25.3	3.4	0	21.9	6.9
Sinana	CNRM-CERFACS-CNRM-CM5	11/28/2021	49	25.4	2.9	0	21.8	6.6
Sinana	CNRM-CERFACS-CNRM-CM5	11/29/2021	43.9	24	2.7	0	21.5	8
Sinana	CNRM-CERFACS-CNRM-CM5	11/30/2021	44.1	21.7	2.5	0	21.4	9.8
Sinana	CNRM-CERFACS-CNRM-CM5	12/01/2021	46.6	16.2	3	0	21.2	12.3
Sinana	CNRM-CERFACS-CNRM-CM5	12/02/2021	45.6	20.7	3.7	0	21.9	9.5
Sinana	CNRM-CERFACS-CNRM-CM5	12/03/2021	43.7	25.1	4.1	0	22.8	8.2
Sinana	CNRM-CERFACS-CNRM-CM5	12/04/2021	44.5	24.5	3.9	0	22.5	7
Sinana	CNRM-CERFACS-CNRM-CM5	12/05/2021	42.6	24.7	4.8	0	22.8	7.6
Sinana	CNRM-CERFACS-CNRM-CM5	12/06/2021	37.8	25.2	5.2	0	22.6	8.4
Sinana	CNRM-CERFACS-CNRM-CM5	12/07/2021	37.6	24.6	4.8	0	22.3	7.8
Sinana	CNRM-CERFACS-CNRM-CM5	12/08/2021	46.9	21.3	4.2	0.7	21.9	7.3
Sinana	CNRM-CERFACS-CNRM-CM5	12/09/2021	71.8	13.5	4.4	2.9	20	11.1
Sinana	CNRM-CERFACS-CNRM-CM5	12/10/2021	63.3	19.5	4.8	0.1	21.6	9.1
Sinana	CNRM-CERFACS-CNRM-CM5	12/11/2021	60.1	24.2	4.4	0	22.1	8.4
Sinana	CNRM-CERFACS-CNRM-CM5	12/12/2021	47.9	25	4.7	0	23.1	7.7
Sinana	CNRM-CERFACS-CNRM-CM5	12/13/2021	33.2	25.3	4.4	0	23.3	7.5
Sinana	CNRM-CERFACS-CNRM-CM5	12/14/2021	30.8	25.4	3.9	0	23.3	7.1
Sinana	CNRM-CERFACS-CNRM-CM5	12/15/2021	35.1	25.9	3.7	0	23.5	6.2
Sinana	CNRM-CERFACS-CNRM-CM5	12/16/2021	44	23.8	4.5	0	23.7	8.2
Sinana	CNRM-CERFACS-CNRM-CM5	12/17/2021	48.7	21.1	4.6	0	22.7	9.4
Sinana	CNRM-CERFACS-CNRM-CM5	12/18/2021	50.2	19.3	5.3	0	22.3	10.6
Sinana	CNRM-CERFACS-CNRM-CM5	12/19/2021	45.5	20.7	5.4	0	22.6	10.3
Sinana	CNRM-CERFACS-CNRM-CM5	12/20/2021	39.8	24.5	5.4	0	22.8	8.9
Sinana	CNRM-CERFACS-CNRM-CM5	12/21/2021	37.6	24	4.9	0	22.7	8.1
Sinana	CNRM-CERFACS-CNRM-CM5	12/22/2021	46.4	22.8	5.3	0	22.7	8.5
Sinana	CNRM-CERFACS-CNRM-CM5	12/23/2021	61.1	17	4.5	0.2	21.5	9.1
Sinana	CNRM-CERFACS-CNRM-CM5	12/24/2021	57.2	13.8	4.4	0	21.1	10.4
Sinana	CNRM-CERFACS-CNRM-CM5	12/25/2021	42.8	23.1	4.7	0	22.5	8.1
Sinana	CNRM-CERFACS-CNRM-CM5	12/26/2021	37.6	24.7	4.3	0	22	6.9
Sinana	CNRM-CERFACS-CNRM-CM5	12/27/2021	31.5	24.9	3.7	0	22.6	5.8
Sinana	CNRM-CERFACS-CNRM-CM5	12/28/2021	29.7	25	3.6	0	22.9	5.5
Sinana	CNRM-CERFACS-CNRM-CM5	12/29/2021	35.1	25.7	3.5	0	23.3	5.5
Sinana	CNRM-CERFACS-CNRM-CM5	12/30/2021	35.6	24.6	3.2	0	23.4	5.4
Sinana	CNRM-CERFACS-CNRM-CM5	12/31/2021	35.5	25	2.8	0	23.9	4.5
Sinana	CNRM-CERFACS-CNRM-CM5	01/01/2022	37.3	24.9	3	0	23.5	6.6
Sinana	CNRM-CERFACS-CNRM-CM5	01/02/2022	37.2	24.2	3.4	0	23.6	7.9
Sinana	CNRM-CERFACS-CNRM-CM5	01/03/2022	39.8	24.1	3.1	0	23.4	8.3
Sinana	CNRM-CERFACS-CNRM-CM5	01/04/2022	34.4	24.6	2.9	0	25.1	10.1
Sinana	CNRM-CERFACS-CNRM-CM5	01/05/2022	34.5	24.2	3	0	24.5	11.9
Sinana	CNRM-CERFACS-CNRM-CM5	01/06/2022	47.1	19.5	3.4	0	22.2	11.5
Sinana	CNRM-CERFACS-CNRM-CM5	01/07/2022	61.7	16.6	3	6.9	21.4	10.4
Sinana	CNRM-CERFACS-CNRM-CM5	01/08/2022	62.3	14.4	3.2	6.7	21.6	12.1
Sinana	CNRM-CERFACS-CNRM-CM5	01/09/2022	50.8	20.9	4.2	0	22.6	11.2
Sinana	CNRM-CERFACS-CNRM-CM5	01/10/2022	50.4	21.8	4.2	0	22.4	9.8
Sinana	CNRM-CERFACS-CNRM-CM5	01/11/2022	61.8	18.2	4.3	5.4	22.1	10.7
Sinana	CNRM-CERFACS-CNRM-CM5	01/12/2022	74.3	10.8	3.6	17.4	19	11.9
Sinana	CNRM-CERFACS-CNRM-CM5	01/13/2022	68.3	14.4	3.3	3.6	20.8	11.6
Sinana	CNRM-CERFACS-CNRM-CM5	01/14/2022	75	7.5	3.3	5.9	17.4	11.5
Sinana	CNRM-CERFACS-CNRM-CM5	01/15/2022	77.7	11.2	3.8	11.1	18.1	11.3
Sinana	CNRM-CERFACS-CNRM-CM5	01/16/2022	66.8	13.8	3.2	0.1	19.8	9.2
Sinana	CNRM-CERFACS-CNRM-CM5	01/17/2022	50.4	25.8	2.7	0	21.6	6.8
Sinana	CNRM-CERFACS-CNRM-CM5	01/18/2022	47.5	24.7	2.6	0	22.4	7.6
Sinana	CNRM-CERFACS-CNRM-CM5	01/19/2022	45.9	25.4	2.4	0	23	7.9
Sinana	CNRM-CERFACS-CNRM-CM5	01/20/2022	42.7	25.6	2.7	0	23.3	7.6
Sinana	CNRM-CERFACS-CNRM-CM5	01/21/2022	40.3	26.1	3.1	0	23.5	9.8
Sinana	CNRM-CERFACS-CNRM-CM5	01/22/2022	44.2	25.9	2.7	0	23.6	9.3
Sinana	CNRM-CERFACS-CNRM-CM5	01/23/2022	43.7	21.2	2.5	1	23.1	12.7
Sinana	CNRM-CERFACS-CNRM-CM5	01/24/2022	52.6	15.8	1.9	2.3	21.5	12.8
Sinana	CNRM-CERFACS-CNRM-CM5	01/25/2022	62.8	12.4	2	11.3	21.9	13.2
Sinana	CNRM-CERFACS-CNRM-CM5	01/26/2022	73	8.4	4.2	30.5	18.6	11.4
Sinana	CNRM-CERFACS-CNRM-CM5	01/27/2022	58.4	23.8	5.2	0	22.5	10.3
Sinana	CNRM-CERFACS-CNRM-CM5	01/28/2022	49.6	25.6	5.1	0	22.3	9.3
Sinana	CNRM-CERFACS-CNRM-CM5	01/29/2022	37.7	26.1	4.5	0	22.7	8.3
Sinana	CNRM-CERFACS-CNRM-CM5	01/30/2022	32.9	26.7	5.5	0	23.5	8.3
Sinana	CNRM-CERFACS-CNRM-CM5	01/31/2022	39.8	26.9	5.3	0	23.2	8.5
Sinana	CNRM-CERFACS-CNRM-CM5	02/01/2022	37.4	26.6	4.8	0	22.2	8.6
Sinana	CNRM-CERFACS-CNRM-CM5	02/02/2022	20.8	27.5	5	0	22.3	7.8
Sinana	CNRM-CERFACS-CNRM-CM5	02/03/2022	22.3	27.2	4.6	0	21.5	7.3
Sinana	CNRM-CERFACS-CNRM-CM5	02/04/2022	25.1	27	3.9	0	21.5	6.3
Sinana	CNRM-CERFACS-CNRM-CM5	02/05/2022	25.6	27.7	2.9	0	21.9	5
Sinana	CNRM-CERFACS-CNRM-CM5	02/06/2022	29.4	26.6	2.8	0	22.2	6.1
Sinana	CNRM-CERFACS-CNRM-CM5	02/07/2022	27.6	26.7	3.3	0	22.5	7.1
Sinana	CNRM-CERFACS-CNRM-CM5	02/08/2022	42.6	26.4	2.9	0	21.8	7.1
Sinana	CNRM-CERFACS-CNRM-CM5	02/09/2022	49.4	26.3	3	0	21.9	7.5
Sinana	CNRM-CERFACS-CNRM-CM5	02/10/2022	42.8	27.9	3.2	0	22	7.9
Sinana	CNRM-CERFACS-CNRM-CM5	02/11/2022	39	26.8	3.3	0	21.9	7
Sinana	CNRM-CERFACS-CNRM-CM5	02/12/2022	41.4	27	3.7	0	21.5	7.2
Sinana	CNRM-CERFACS-CNRM-CM5	02/13/2022	40.6	27.2	3.6	0	22.7	7.3
Sinana	CNRM-CERFACS-CNRM-CM5	02/14/2022	35.8	27	4.2	0	23.5	8
Sinana	CNRM-CERFACS-CNRM-CM5	02/15/2022	23.9	27.5	4.3	0	23.4	8.4
Sinana	CNRM-CERFACS-CNRM-CM5	02/16/2022	21.6	27.6	4.2	0	24.9	8.7
Sinana	CNRM-CERFACS-CNRM-CM5	02/17/2022	17.5	27.4	4.1	0	25.5	8.5
Sinana	CNRM-CERFACS-CNRM-CM5	02/18/2022	15.9	27.8	4.7	0	25	8.2
Sinana	CNRM-CERFACS-CNRM-CM5	02/19/2022	17.9	29	5.6	0	23.9	9.5
Sinana	CNRM-CERFACS-CNRM-CM5	02/20/2022	20.8	28.7	4.5	0	24.7	8.7
Sinana	CNRM-CERFACS-CNRM-CM5	02/21/2022	20.1	28.7	3.6	0	25.3	8.3
Sinana	CNRM-CERFACS-CNRM-CM5	02/22/2022	22.3	28.2	3.5	0	25.2	8.2
Sinana	CNRM-CERFACS-CNRM-CM5	02/23/2022	20.9	28.3	4.4	0	25.3	9.6
Sinana	CNRM-CERFACS-CNRM-CM5	02/24/2022	24.6	28.8	4	0	23.7	8
Sinana	CNRM-CERFACS-CNRM-CM5	02/25/2022	25.6	28.6	4.1	0	24.1	8.1
Sinana	CNRM-CERFACS-CNRM-CM5	02/26/2022	32.7	28.3	3.9	0	22.9	8.2
Sinana	CNRM-CERFACS-CNRM-CM5	02/27/2022	37.8	27.8	3.6	0	24.3	8.1
Sinana	CNRM-CERFACS-CNRM-CM5	02/28/2022	35.5	25	2.9	0	22.7	8.8
Sinana	CNRM-CERFACS-CNRM-CM5	03/01/2022	38.4	20.3	3.1	0.3	20.8	11.7
Sinana	CNRM-CERFACS-CNRM-CM5	03/02/2022	48.2	16.6	2.6	0.7	19.2	12
Sinana	CNRM-CERFACS-CNRM-CM5	03/03/2022	34.7	22.1	3.5	0	20.7	11.6
Sinana	CNRM-CERFACS-CNRM-CM5	03/04/2022	39.8	25.7	3.1	0.7	21.6	10.1
Sinana	CNRM-CERFACS-CNRM-CM5	03/05/2022	41.8	17.5	2.7	0.3	20	12.2
Sinana	CNRM-CERFACS-CNRM-CM5	03/06/2022	47.4	15.1	2.7	1.5	20.2	11.7
Sinana	CNRM-CERFACS-CNRM-CM5	03/07/2022	45.9	15.1	2.8	0.1	19.2	11.4
Sinana	CNRM-CERFACS-CNRM-CM5	03/08/2022	34.3	16.9	3.6	0	19.7	12.5
Sinana	CNRM-CERFACS-CNRM-CM5	03/09/2022	27.7	26.9	3.6	0	21.3	11.5
Sinana	CNRM-CERFACS-CNRM-CM5	03/10/2022	35.1	25.4	3.8	0	21.1	10.4
Sinana	CNRM-CERFACS-CNRM-CM5	03/11/2022	42.1	24.5	3.9	0	21.1	10.3
Sinana	CNRM-CERFACS-CNRM-CM5	03/12/2022	40.2	24.7	4	0	21	10
Sinana	CNRM-CERFACS-CNRM-CM5	03/13/2022	32.7	28.9	3.7	0	22.5	9.7
Sinana	CNRM-CERFACS-CNRM-CM5	03/14/2022	33.4	28.3	4.1	0	22.7	10.2
Sinana	CNRM-CERFACS-CNRM-CM5	03/15/2022	30.7	28.7	3.6	0	22.5	9.5
Sinana	CNRM-CERFACS-CNRM-CM5	03/16/2022	26.2	29.3	3	0	23.1	8.6
Sinana	CNRM-CERFACS-CNRM-CM5	03/17/2022	25.5	28.9	3.1	0	23.1	8.5
Sinana	CNRM-CERFACS-CNRM-CM5	03/18/2022	26	29.2	3.6	0	23.8	8.7
Sinana	CNRM-CERFACS-CNRM-CM5	03/19/2022	31.1	29	3.5	0	23.8	8.9
Sinana	CNRM-CERFACS-CNRM-CM5	03/20/2022	34	27.9	3.4	0	23.6	9.8
Sinana	CNRM-CERFACS-CNRM-CM5	03/21/2022	29.8	27.8	3.6	0	24.1	11.2
Sinana	CNRM-CERFACS-CNRM-CM5	03/22/2022	28.8	28.8	4	0	23.8	10
Sinana	CNRM-CERFACS-CNRM-CM5	03/23/2022	30.6	29	5.1	0	23.6	10.2
Sinana	CNRM-CERFACS-CNRM-CM5	03/24/2022	27	28.6	4.7	0	23.7	10.4
Sinana	CNRM-CERFACS-CNRM-CM5	03/25/2022	31	29.1	3.8	0	23.6	9.6
Sinana	CNRM-CERFACS-CNRM-CM5	03/26/2022	39	28.5	3.8	0.3	24.6	10.1
Sinana	CNRM-CERFACS-CNRM-CM5	03/27/2022	42.3	26	3.3	1.6	23.7	11.8
Sinana	CNRM-CERFACS-CNRM-CM5	03/28/2022	31.9	27.9	3	0	23.5	12
Sinana	CNRM-CERFACS-CNRM-CM5	03/29/2022	34.8	28.4	3.7	0	23.5	10.5
Sinana	CNRM-CERFACS-CNRM-CM5	03/30/2022	32.3	29.2	3.6	0	23.4	9.6
Sinana	CNRM-CERFACS-CNRM-CM5	03/31/2022	29.2	28.9	3.4	0	23.9	9.1
Sinana	CNRM-CERFACS-CNRM-CM5	04/01/2022	27.6	28.8	3	0	23.6	10
Sinana	CNRM-CERFACS-CNRM-CM5	04/02/2022	26.4	28.6	2.4	0	24.1	10.7
Sinana	CNRM-CERFACS-CNRM-CM5	04/03/2022	29.5	28.8	3.7	0	24	11.7
Sinana	CNRM-CERFACS-CNRM-CM5	04/04/2022	32	28.8	3.8	0	23.9	11.8
Sinana	CNRM-CERFACS-CNRM-CM5	04/05/2022	33.5	29.5	3.8	0	23.7	11
Sinana	CNRM-CERFACS-CNRM-CM5	04/06/2022	32.4	28.8	3.9	0	23.8	10.8
Sinana	CNRM-CERFACS-CNRM-CM5	04/07/2022	32.1	29.6	3.8	0	24	10.7
Sinana	CNRM-CERFACS-CNRM-CM5	04/08/2022	30.5	28.7	4	0	24.1	11.1
Sinana	CNRM-CERFACS-CNRM-CM5	04/09/2022	25.9	29.5	4.5	0	24.6	11.6
Sinana	CNRM-CERFACS-CNRM-CM5	04/10/2022	28.6	29.6	3.9	0	24.5	11.3
Sinana	CNRM-CERFACS-CNRM-CM5	04/11/2022	28.4	29.4	3.4	0	24.6	12.5
Sinana	CNRM-CERFACS-CNRM-CM5	04/12/2022	34.7	22	2.2	0.4	23.2	13.5
Sinana	CNRM-CERFACS-CNRM-CM5	04/13/2022	44.9	14.2	2.4	0.5	22.4	13.9
Sinana	CNRM-CERFACS-CNRM-CM5	04/14/2022	51.8	17.9	3.4	2.2	22.7	13.8
Sinana	CNRM-CERFACS-CNRM-CM5	04/15/2022	63.7	13.7	2	3	20.8	13.7
Sinana	CNRM-CERFACS-CNRM-CM5	04/16/2022	55.2	16.1	2.5	0.5	22.6	13.6
Sinana	CNRM-CERFACS-CNRM-CM5	04/17/2022	66.6	11.1	2.1	2.8	21.6	13
Sinana	CNRM-CERFACS-CNRM-CM5	04/18/2022	81.9	9.7	2.5	9.6	19.5	12.3
Sinana	CNRM-CERFACS-CNRM-CM5	04/19/2022	89.9	6.2	1.6	15.7	18	11.7
Sinana	CNRM-CERFACS-CNRM-CM5	04/20/2022	89.8	6	2.3	18.2	17.9	11.3
Sinana	CNRM-CERFACS-CNRM-CM5	04/21/2022	81.2	15	2.9	9.8	19.8	11
Sinana	CNRM-CERFACS-CNRM-CM5	04/22/2022	64	22.2	3.8	0	20.8	11.2
Sinana	CNRM-CERFACS-CNRM-CM5	04/23/2022	55.7	20.2	3.5	0	21.2	12.2
Sinana	CNRM-CERFACS-CNRM-CM5	04/24/2022	51.8	21.3	3.1	0	21.6	13
Sinana	CNRM-CERFACS-CNRM-CM5	04/25/2022	62.6	14.5	3	3	20.4	12.6
Sinana	CNRM-CERFACS-CNRM-CM5	04/26/2022	63.5	16	2.6	0.4	20.7	12.5
Sinana	CNRM-CERFACS-CNRM-CM5	04/27/2022	79.9	9.6	2	15.1	19.5	12.6
Sinana	CNRM-CERFACS-CNRM-CM5	04/28/2022	74.2	17.6	2.8	4.1	20	11.9
Sinana	CNRM-CERFACS-CNRM-CM5	04/29/2022	58.8	29.2	2.3	0	22.4	10.6
Sinana	CNRM-CERFACS-CNRM-CM5	04/30/2022	53.7	29	2	0	22.4	10.4
Sinana	CNRM-CERFACS-CNRM-CM5	05/01/2022	64.8	24.8	2.1	0	24	9.9
Sinana	CNRM-CERFACS-CNRM-CM5	05/02/2022	80.9	20.7	2.4	6.2	21.7	10.1
Sinana	CNRM-CERFACS-CNRM-CM5	05/03/2022	77.2	24.1	2.3	3	23.1	11.7
Sinana	CNRM-CERFACS-CNRM-CM5	05/04/2022	76.3	25	2.7	4.1	23.7	11.7
Sinana	CNRM-CERFACS-CNRM-CM5	05/05/2022	76.9	21.3	2.9	5.4	22.7	11.8
Sinana	CNRM-CERFACS-CNRM-CM5	05/06/2022	78.7	21.5	3.4	0.4	21.5	10.9
Sinana	CNRM-CERFACS-CNRM-CM5	05/07/2022	71.1	23.8	3.2	0.1	22.7	10.5
Sinana	CNRM-CERFACS-CNRM-CM5	05/08/2022	80.3	17.8	2.7	4.7	21.6	10.1
Sinana	CNRM-CERFACS-CNRM-CM5	05/09/2022	86.8	14.7	2.4	9.7	19.7	10.4
Sinana	CNRM-CERFACS-CNRM-CM5	05/10/2022	83.6	17.1	2.6	7.3	20.9	11.2
Sinana	CNRM-CERFACS-CNRM-CM5	05/11/2022	85.7	15.1	2.8	7	19.9	11
Sinana	CNRM-CERFACS-CNRM-CM5	05/12/2022	83.5	13.4	2.6	0.6	19.9	10.9
Sinana	CNRM-CERFACS-CNRM-CM5	05/13/2022	67.7	28.5	3	0	22.9	8.8
Sinana	CNRM-CERFACS-CNRM-CM5	05/14/2022	63.3	28.5	2.7	0	22.6	7.7
Sinana	CNRM-CERFACS-CNRM-CM5	05/15/2022	63	27.5	2.9	0	22.2	7.6
Sinana	CNRM-CERFACS-CNRM-CM5	05/16/2022	70.1	24.7	3.2	0.9	22	9.2
Sinana	CNRM-CERFACS-CNRM-CM5	05/17/2022	78.3	16.5	3.2	4	21.1	10.6
Sinana	CNRM-CERFACS-CNRM-CM5	05/18/2022	77.1	15.7	3.1	2.2	21.7	10.9
Sinana	CNRM-CERFACS-CNRM-CM5	05/19/2022	79.5	19	3.3	16.7	22.1	11.5
Sinana	CNRM-CERFACS-CNRM-CM5	05/20/2022	81	19.2	3.3	9.1	21.1	11.9
Sinana	CNRM-CERFACS-CNRM-CM5	05/21/2022	79.5	16.5	3.1	6.3	20.9	12.3
Sinana	CNRM-CERFACS-CNRM-CM5	05/22/2022	79.7	18.1	3.2	6.4	21.2	12.2
Sinana	CNRM-CERFACS-CNRM-CM5	05/23/2022	69.2	25.2	3.1	0.6	23.1	11.8
Sinana	CNRM-CERFACS-CNRM-CM5	05/24/2022	75.4	20.6	2.7	5.3	23	11.8
Sinana	CNRM-CERFACS-CNRM-CM5	05/25/2022	77.8	19.8	3	5	22.1	11.3
Sinana	CNRM-CERFACS-CNRM-CM5	05/26/2022	77.4	22.4	2.6	1.3	22.5	10.4
Sinana	CNRM-CERFACS-CNRM-CM5	05/27/2022	69.8	22.9	2.8	0	22.8	10.9
Sinana	CNRM-CERFACS-CNRM-CM5	05/28/2022	73.2	19	2.6	3.6	22.3	10.3
Sinana	CNRM-CERFACS-CNRM-CM5	05/29/2022	64.8	24.2	3	0	23.8	11.3
Sinana	CNRM-CERFACS-CNRM-CM5	05/30/2022	66.8	25.1	2.7	0.1	23.4	11.6
Sinana	CNRM-CERFACS-CNRM-CM5	05/31/2022	78.3	15.2	2.6	3.6	22.4	11.3
Sinana	CNRM-CERFACS-CNRM-CM5	06/01/2022	72	20.9	2.7	4	22.7	8.9
Sinana	CNRM-CERFACS-CNRM-CM5	06/02/2022	82.4	12.8	2.3	3.8	21	8.9
Sinana	CNRM-CERFACS-CNRM-CM5	06/03/2022	78.5	12.3	2.9	3	20.1	9.3
Sinana	CNRM-CERFACS-CNRM-CM5	06/04/2022	81.8	13	2.8	7.1	19.8	9.4
Sinana	CNRM-CERFACS-CNRM-CM5	06/05/2022	77.2	15.1	3.2	6.8	20.8	10.4
Sinana	CNRM-CERFACS-CNRM-CM5	06/06/2022	74.9	19.9	3	7.5	20.6	9.7
Sinana	CNRM-CERFACS-CNRM-CM5	06/07/2022	78.3	14	3.2	7.9	20.2	9.8
Sinana	CNRM-CERFACS-CNRM-CM5	06/08/2022	80.8	16.5	3.3	6.3	21.4	9.1
Sinana	CNRM-CERFACS-CNRM-CM5	06/09/2022	81.9	11.5	3.8	4.9	18.7	10.4
Sinana	CNRM-CERFACS-CNRM-CM5	06/10/2022	71	16.2	4.3	0	20.3	10.9
Sinana	CNRM-CERFACS-CNRM-CM5	06/11/2022	72.6	16.8	3.7	1	21.5	11.1
Sinana	CNRM-CERFACS-CNRM-CM5	06/12/2022	68.9	20.8	3.7	2.3	23.2	10.9
Sinana	CNRM-CERFACS-CNRM-CM5	06/13/2022	71.1	21.7	3.3	2.5	23.8	11.1
Sinana	CNRM-CERFACS-CNRM-CM5	06/14/2022	76.5	13.7	2.9	3.8	22	10.3
Sinana	CNRM-CERFACS-CNRM-CM5	06/15/2022	78.7	13.1	2.9	7.4	21	10.7
Sinana	CNRM-CERFACS-CNRM-CM5	06/16/2022	77	12.5	3.5	15.2	21	11.5
Sinana	CNRM-CERFACS-CNRM-CM5	06/17/2022	73.3	14.4	3.7	9	20.8	11.4
Sinana	CNRM-CERFACS-CNRM-CM5	06/18/2022	76.7	12.8	3.7	5.9	20.5	11.6
Sinana	CNRM-CERFACS-CNRM-CM5	06/19/2022	71.3	15.3	3.8	3.4	20.6	11.7
Sinana	CNRM-CERFACS-CNRM-CM5	06/20/2022	75.8	12.3	3.2	2.7	20	10.6
Sinana	CNRM-CERFACS-CNRM-CM5	06/21/2022	68.8	18.8	3.5	1.1	21.9	9.4
Sinana	CNRM-CERFACS-CNRM-CM5	06/22/2022	70.7	16.1	3.4	0.4	21	11
Sinana	CNRM-CERFACS-CNRM-CM5	06/23/2022	69.2	19.1	3.2	1.4	22.2	10.8
Sinana	CNRM-CERFACS-CNRM-CM5	06/24/2022	73.4	17.2	3.3	6.3	21.9	10.8
Sinana	CNRM-CERFACS-CNRM-CM5	06/25/2022	75.4	12.2	3.6	6.5	20.5	10.9
Sinana	CNRM-CERFACS-CNRM-CM5	06/26/2022	75.2	15.6	3.8	5	20.4	11.3
Sinana	CNRM-CERFACS-CNRM-CM5	06/27/2022	70.1	17.6	3.2	3.3	20.9	11.6
Sinana	CNRM-CERFACS-CNRM-CM5	06/28/2022	67.6	18.8	3.4	1.3	21.8	11.5
Sinana	CNRM-CERFACS-CNRM-CM5	06/29/2022	73.5	14.2	3.5	8.4	21.5	10.7
Sinana	CNRM-CERFACS-CNRM-CM5	06/30/2022	75.1	14.5	4.4	5.8	20.4	11.1
Sinana	CNRM-CERFACS-CNRM-CM5	07/01/2022	75.7	16.5	5.1	12.4	19.5	10.6
Sinana	CNRM-CERFACS-CNRM-CM5	07/02/2022	76.6	12.7	4.5	3.4	18.9	10.4
Sinana	CNRM-CERFACS-CNRM-CM5	07/03/2022	76.9	10	4.1	1.1	18.2	10.7
Sinana	CNRM-CERFACS-CNRM-CM5	07/04/2022	73.8	11.5	3.6	9.7	19.6	10.9
Sinana	CNRM-CERFACS-CNRM-CM5	07/05/2022	74.9	14.5	3.9	3.1	20.4	9.8
Sinana	CNRM-CERFACS-CNRM-CM5	07/06/2022	71.9	16	4.1	3.2	20.7	9.7
Sinana	CNRM-CERFACS-CNRM-CM5	07/07/2022	67.2	16.4	3.9	0.4	20.8	10.2
Sinana	CNRM-CERFACS-CNRM-CM5	07/08/2022	64.4	15.6	3.3	0.1	21.5	10.4
Sinana	CNRM-CERFACS-CNRM-CM5	07/09/2022	64.5	18.2	3.1	2.1	22.2	11
Sinana	CNRM-CERFACS-CNRM-CM5	07/10/2022	65.7	14.5	3.9	2.4	22	11.5
Sinana	CNRM-CERFACS-CNRM-CM5	07/11/2022	60.6	19.3	4.6	0.3	22.4	10.4
Sinana	CNRM-CERFACS-CNRM-CM5	07/12/2022	56.5	19.7	4.5	0	22.6	9.7
Sinana	CNRM-CERFACS-CNRM-CM5	07/13/2022	62.1	18.8	4.4	4.7	22.3	11
Sinana	CNRM-CERFACS-CNRM-CM5	07/14/2022	69.8	13.4	4.4	11.6	21.3	11.5
Sinana	CNRM-CERFACS-CNRM-CM5	07/15/2022	68.7	14.1	4.9	3	20.8	11.7
Sinana	CNRM-CERFACS-CNRM-CM5	07/16/2022	66.9	15	4.7	3	21.3	11.3
Sinana	CNRM-CERFACS-CNRM-CM5	07/17/2022	67.9	14.3	4.4	4	21.2	11.3
Sinana	CNRM-CERFACS-CNRM-CM5	07/18/2022	73	9	4.6	6.8	20	11.5
Sinana	CNRM-CERFACS-CNRM-CM5	07/19/2022	72.8	12.4	4.6	15.7	20.3	11
Sinana	CNRM-CERFACS-CNRM-CM5	07/20/2022	77	10.7	4.1	7.3	19.9	11
Sinana	CNRM-CERFACS-CNRM-CM5	07/21/2022	77.2	13	3.6	7.8	20.4	10.8
Sinana	CNRM-CERFACS-CNRM-CM5	07/22/2022	75.7	13.7	4.1	10.9	20.5	10.8
Sinana	CNRM-CERFACS-CNRM-CM5	07/23/2022	76.5	14.2	4.4	21.6	21.2	11.1
Sinana	CNRM-CERFACS-CNRM-CM5	07/24/2022	74.7	14	4.2	3.8	20.9	11.3
Sinana	CNRM-CERFACS-CNRM-CM5	07/25/2022	74.8	11.6	3.4	11.3	21.4	11.4
Sinana	CNRM-CERFACS-CNRM-CM5	07/26/2022	72	13.6	4	8.7	21.7	11.4
Sinana	CNRM-CERFACS-CNRM-CM5	07/27/2022	67.8	16.6	3.6	2.7	22.7	11.3
Sinana	CNRM-CERFACS-CNRM-CM5	07/28/2022	62.9	15.9	4	2.2	22.7	10.9
Sinana	CNRM-CERFACS-CNRM-CM5	07/29/2022	69.6	11.7	5.1	10.7	20.5	11.6
Sinana	CNRM-CERFACS-CNRM-CM5	07/30/2022	76.5	10	5.1	6.7	19.4	11.2
Sinana	CNRM-CERFACS-CNRM-CM5	07/31/2022	70.6	11.7	4.9	1.9	19.7	10.7
Sinana	CNRM-CERFACS-CNRM-CM5	08/01/2022	69.7	11.1	3.9	5.5	20.8	11.4
Sinana	CNRM-CERFACS-CNRM-CM5	08/02/2022	68.2	9.2	4	2.3	20.1	11.7
Sinana	CNRM-CERFACS-CNRM-CM5	08/03/2022	67.4	12.1	4.1	4.6	20.3	11.8
Sinana	CNRM-CERFACS-CNRM-CM5	08/04/2022	63.4	14.5	3.9	1.9	20.1	10.5
Sinana	CNRM-CERFACS-CNRM-CM5	08/05/2022	67.8	9.7	3.4	4.8	20	11.3
Sinana	CNRM-CERFACS-CNRM-CM5	08/06/2022	73	13.2	3.7	12.5	20.3	10.7
Sinana	CNRM-CERFACS-CNRM-CM5	08/07/2022	74.4	8.6	4.3	7.3	19	10.6
Sinana	CNRM-CERFACS-CNRM-CM5	08/08/2022	74.2	11.7	3.8	12.4	19.7	10.4
Sinana	CNRM-CERFACS-CNRM-CM5	08/09/2022	75.8	9.3	3.3	13.5	19.7	10.4
Sinana	CNRM-CERFACS-CNRM-CM5	08/10/2022	79.3	9	3.2	23	19.8	10.6
Sinana	CNRM-CERFACS-CNRM-CM5	08/11/2022	78.6	9.3	3.1	19.7	19.8	10.2
Sinana	CNRM-CERFACS-CNRM-CM5	08/12/2022	74.2	12	2.8	9.5	20.2	10
Sinana	CNRM-CERFACS-CNRM-CM5	08/13/2022	66.3	16.3	3.9	7.4	21.4	10.8
Sinana	CNRM-CERFACS-CNRM-CM5	08/14/2022	60.8	16.4	4.5	2.1	21.6	11.2
Sinana	CNRM-CERFACS-CNRM-CM5	08/15/2022	61.9	16	3.6	0.2	21	10.4
Sinana	CNRM-CERFACS-CNRM-CM5	08/16/2022	54.4	22.3	3.1	0	22.6	10.1
Sinana	CNRM-CERFACS-CNRM-CM5	08/17/2022	60.9	15.8	2.5	4	22.4	11.9
Sinana	CNRM-CERFACS-CNRM-CM5	08/18/2022	67.5	11.5	3.1	8.8	21.3	12
Sinana	CNRM-CERFACS-CNRM-CM5	08/19/2022	70.6	10.6	3.6	12.1	20.5	11.9
Sinana	CNRM-CERFACS-CNRM-CM5	08/20/2022	69.4	8.9	3.6	15.4	21.7	11.8
Sinana	CNRM-CERFACS-CNRM-CM5	08/21/2022	64.7	12.3	4.2	9.1	21.8	11.2
Sinana	CNRM-CERFACS-CNRM-CM5	08/22/2022	49.7	21.5	4.2	0	22.8	11.1
Sinana	CNRM-CERFACS-CNRM-CM5	08/23/2022	47.7	20.8	4	0.1	22.6	11.3
Sinana	CNRM-CERFACS-CNRM-CM5	08/24/2022	70.2	14.6	3.6	11.2	21.3	10.7
Sinana	CNRM-CERFACS-CNRM-CM5	08/25/2022	77	8.2	3.4	5.9	18.7	10.7
Sinana	CNRM-CERFACS-CNRM-CM5	08/26/2022	75.3	12	3.5	10.1	20.3	11
Sinana	CNRM-CERFACS-CNRM-CM5	08/27/2022	73.7	10.2	3.4	5.2	20	10.8
Sinana	CNRM-CERFACS-CNRM-CM5	08/28/2022	79.6	6.7	3.6	17.1	19.2	10.9
Sinana	CNRM-CERFACS-CNRM-CM5	08/29/2022	80.4	10.2	3.9	22.4	19.4	10.6
Sinana	CNRM-CERFACS-CNRM-CM5	08/30/2022	76.6	15.9	3.5	13.9	20.4	10.2
Sinana	CNRM-CERFACS-CNRM-CM5	08/31/2022	74.2	14.3	3.5	11.3	21	10.3
Sinana	CNRM-CERFACS-CNRM-CM5	09/01/2022	75.5	9.6	3.6	2.3	18.8	11.6
Sinana	CNRM-CERFACS-CNRM-CM5	09/02/2022	72.6	13.3	2.9	4.1	19.9	11.4
Sinana	CNRM-CERFACS-CNRM-CM5	09/03/2022	72.3	11.9	3.3	3.1	19.3	11.3
Sinana	CNRM-CERFACS-CNRM-CM5	09/04/2022	74.5	10.4	3.3	5.7	19.3	11.5
Sinana	CNRM-CERFACS-CNRM-CM5	09/05/2022	79	11	4.1	3.2	18.2	11
Sinana	CNRM-CERFACS-CNRM-CM5	09/06/2022	70.1	14	3.8	1.8	19.8	11.3
Sinana	CNRM-CERFACS-CNRM-CM5	09/07/2022	70.8	12.4	3.7	3.3	19.3	11.9
Sinana	CNRM-CERFACS-CNRM-CM5	09/08/2022	74.9	11.5	3.7	2.1	19.2	11.4
Sinana	CNRM-CERFACS-CNRM-CM5	09/09/2022	64.6	14.8	3.3	0.4	20.8	11.7
Sinana	CNRM-CERFACS-CNRM-CM5	09/10/2022	56.5	22.6	3.6	0	22.2	10.3
Sinana	CNRM-CERFACS-CNRM-CM5	09/11/2022	57.3	20.4	3.4	0.7	22.5	11.1
Sinana	CNRM-CERFACS-CNRM-CM5	09/12/2022	55.7	20.4	3.6	0.1	22.9	12.1
Sinana	CNRM-CERFACS-CNRM-CM5	09/13/2022	64.3	15.3	3.5	3.4	22.1	11.4
Sinana	CNRM-CERFACS-CNRM-CM5	09/14/2022	78	10.3	2.5	6.1	19.8	11.4
Sinana	CNRM-CERFACS-CNRM-CM5	09/15/2022	79.2	10.9	2.8	11.5	20.4	11.3
Sinana	CNRM-CERFACS-CNRM-CM5	09/16/2022	82	9.5	2.1	5.1	19.6	11.2
Sinana	CNRM-CERFACS-CNRM-CM5	09/17/2022	80.7	12.2	1.9	3	20.5	10.5
Sinana	CNRM-CERFACS-CNRM-CM5	09/18/2022	78.8	11.4	2.7	7.7	20.5	9.6
Sinana	CNRM-CERFACS-CNRM-CM5	09/19/2022	69.2	19.2	3.5	2.2	21.4	9.9
Sinana	CNRM-CERFACS-CNRM-CM5	09/20/2022	66.2	17.9	3.1	1.4	21.3	9.1
Sinana	CNRM-CERFACS-CNRM-CM5	09/21/2022	66.3	18.9	2.7	1.1	21.5	9.7
Sinana	CNRM-CERFACS-CNRM-CM5	09/22/2022	54.5	21.4	3.3	0	22.1	11.8
Sinana	CNRM-CERFACS-CNRM-CM5	09/23/2022	62.9	19.3	3.5	1.8	21.5	11.4
Sinana	CNRM-CERFACS-CNRM-CM5	09/24/2022	66.3	15.6	3.4	9	20.8	11.6
Sinana	CNRM-CERFACS-CNRM-CM5	09/25/2022	88.8	9.4	2.8	25.7	19.4	10.8
Sinana	CNRM-CERFACS-CNRM-CM5	09/26/2022	85.2	10.8	2.4	6.9	18.9	9.6
Sinana	CNRM-CERFACS-CNRM-CM5	09/27/2022	66.4	28.5	3.3	0	21.5	5.6
Sinana	CNRM-CERFACS-CNRM-CM5	09/28/2022	47.5	28.8	3.7	0	21.9	5.1
Sinana	CNRM-CERFACS-CNRM-CM5	09/29/2022	45.9	28.5	3.3	0	22	4.7
Sinana	CNRM-CERFACS-CNRM-CM5	09/30/2022	49.7	28.1	2.7	0	22.4	4.8
Sinana	CNRM-CERFACS-CNRM-CM5	10/01/2022	53	24.4	2.8	0.3	22.2	9.7
Sinana	CNRM-CERFACS-CNRM-CM5	10/02/2022	81.8	14.8	2.9	9.1	20.5	11.4
Sinana	CNRM-CERFACS-CNRM-CM5	10/03/2022	79.7	14.5	3.1	6.5	20.6	11.1
Sinana	CNRM-CERFACS-CNRM-CM5	10/04/2022	85.5	10.2	2.9	7.9	19.5	11.8
Sinana	CNRM-CERFACS-CNRM-CM5	10/05/2022	90.9	6.1	2.3	13.9	17.8	11.2
Sinana	CNRM-CERFACS-CNRM-CM5	10/06/2022	87.1	7.7	2.5	6.4	18.1	11.1
Sinana	CNRM-CERFACS-CNRM-CM5	10/07/2022	84.8	11.5	2.9	6.5	19.7	11.6
Sinana	CNRM-CERFACS-CNRM-CM5	10/08/2022	84	11.2	2.9	9.7	20.3	11.7
Sinana	CNRM-CERFACS-CNRM-CM5	10/09/2022	91.2	7.4	1.7	13.2	19.1	11.5
Sinana	CNRM-CERFACS-CNRM-CM5	10/10/2022	86.6	11.4	2.6	3.6	19.1	11.3
Sinana	CNRM-CERFACS-CNRM-CM5	10/11/2022	87.1	10.7	2.5	2.9	18.2	11.3
Sinana	CNRM-CERFACS-CNRM-CM5	10/12/2022	89.6	11.1	2.5	3	19	11.5
Sinana	CNRM-CERFACS-CNRM-CM5	10/13/2022	89	9.5	2.3	6.9	19.1	11.8
Sinana	CNRM-CERFACS-CNRM-CM5	10/14/2022	87.9	11.7	2.5	11.5	18.9	11.7
Sinana	CNRM-CERFACS-CNRM-CM5	10/15/2022	81.5	16.9	2.7	1.1	19.4	10.1
Sinana	CNRM-CERFACS-CNRM-CM5	10/16/2022	81.8	21	2.6	2.4	20	9
Sinana	CNRM-CERFACS-CNRM-CM5	10/17/2022	68.8	24.8	3.4	0	20.7	10.5
Sinana	CNRM-CERFACS-CNRM-CM5	10/18/2022	68.4	25.2	3.6	0	20.6	9.7
Sinana	CNRM-CERFACS-CNRM-CM5	10/19/2022	81.6	11.3	3.1	3.3	18.2	10.2
Sinana	CNRM-CERFACS-CNRM-CM5	10/20/2022	75.7	16.5	2.8	0	19.8	10
Sinana	CNRM-CERFACS-CNRM-CM5	10/21/2022	64.2	20.2	2.9	0	19.5	9.8
Sinana	CNRM-CERFACS-CNRM-CM5	10/22/2022	55.5	27.1	3.3	0	20.5	9
Sinana	CNRM-CERFACS-CNRM-CM5	10/23/2022	50.6	27.6	3.2	0	20.6	8.4
Sinana	CNRM-CERFACS-CNRM-CM5	10/24/2022	41.7	27.2	3.5	0	20.6	8.1
Sinana	CNRM-CERFACS-CNRM-CM5	10/25/2022	40.7	27.4	3.9	0	21	8.4
Sinana	CNRM-CERFACS-CNRM-CM5	10/26/2022	47.8	27	4.1	0	20.6	8.3
Sinana	CNRM-CERFACS-CNRM-CM5	10/27/2022	49.3	27.8	4	0	20.6	8.4
Sinana	CNRM-CERFACS-CNRM-CM5	10/28/2022	51	26.7	4	0	21	9.1
Sinana	CNRM-CERFACS-CNRM-CM5	10/29/2022	43.7	27	4.3	0	21.7	9.5
Sinana	CNRM-CERFACS-CNRM-CM5	10/30/2022	40.1	26.7	5	0	21.5	9.7
Sinana	CNRM-CERFACS-CNRM-CM5	10/31/2022	41.5	27.2	4.6	0	21.3	9.3
Sinana	CNRM-CERFACS-CNRM-CM5	11/01/2022	40.9	26.9	4.1	0	21.7	7.6
Sinana	CNRM-CERFACS-CNRM-CM5	11/02/2022	44.2	26.6	3.7	0	21.8	7.2
Sinana	CNRM-CERFACS-CNRM-CM5	11/03/2022	40.5	26.4	3.6	0	21.8	7.4
Sinana	CNRM-CERFACS-CNRM-CM5	11/04/2022	40.5	26.9	3.4	0	22.1	7.1
Sinana	CNRM-CERFACS-CNRM-CM5	11/05/2022	44.1	26.7	2.4	0	22	6.9
Sinana	CNRM-CERFACS-CNRM-CM5	11/06/2022	42.4	25	2.6	0	21.9	8.5
Sinana	CNRM-CERFACS-CNRM-CM5	11/07/2022	47.1	26.2	3.3	0	22	7
Sinana	CNRM-CERFACS-CNRM-CM5	11/08/2022	43.5	26.3	3.9	0	22.4	6.7
Sinana	CNRM-CERFACS-CNRM-CM5	11/09/2022	43.6	26.3	4.9	0	22.1	8.1
Sinana	CNRM-CERFACS-CNRM-CM5	11/10/2022	44.3	27	5	0	22	8.6
Sinana	CNRM-CERFACS-CNRM-CM5	11/11/2022	45.2	26.1	4.3	0	22.3	8.3
Sinana	CNRM-CERFACS-CNRM-CM5	11/12/2022	41.9	26.2	3.9	0	22.7	9.3
Sinana	CNRM-CERFACS-CNRM-CM5	11/13/2022	41.3	25.9	3.2	0	22.9	8.8
Sinana	CNRM-CERFACS-CNRM-CM5	11/14/2022	37.8	26.4	3.4	0	23.2	7.4
Sinana	CNRM-CERFACS-CNRM-CM5	11/15/2022	36.2	26.2	3.8	0	23.3	7.5
Sinana	CNRM-CERFACS-CNRM-CM5	11/16/2022	36.5	26	4.5	0	22.7	8.1
Sinana	CNRM-CERFACS-CNRM-CM5	11/17/2022	46.8	26.5	5.8	0	22.4	9
Sinana	CNRM-CERFACS-CNRM-CM5	11/18/2022	48.3	25.9	5.3	0	22	8.6
Sinana	CNRM-CERFACS-CNRM-CM5	11/19/2022	33.9	26.4	5	0	22	7.9
Sinana	CNRM-CERFACS-CNRM-CM5	11/20/2022	30.5	26.6	4.8	0	22.3	7.6
Sinana	CNRM-CERFACS-CNRM-CM5	11/21/2022	23.7	26.8	4.6	0	22.7	7
Sinana	CNRM-CERFACS-CNRM-CM5	11/22/2022	21.8	26.6	4	0	22.4	6.3
Sinana	CNRM-CERFACS-CNRM-CM5	11/23/2022	25.3	26.1	3.1	0	22.8	5.9
Sinana	CNRM-CERFACS-CNRM-CM5	11/24/2022	26.8	26.1	2.5	0	22.7	6.3
Sinana	CNRM-CERFACS-CNRM-CM5	11/25/2022	32.7	26.1	2.4	0	22.7	5.7
Sinana	CNRM-CERFACS-CNRM-CM5	11/26/2022	35.9	25.4	3	0	22.1	6.4
Sinana	CNRM-CERFACS-CNRM-CM5	11/27/2022	43.1	24.8	4.1	0	22.1	7.2
Sinana	CNRM-CERFACS-CNRM-CM5	11/28/2022	51.9	22.9	4.6	0	21.6	8.4
Sinana	CNRM-CERFACS-CNRM-CM5	11/29/2022	53.5	23.3	4.1	0.2	22.1	9.5
Sinana	CNRM-CERFACS-CNRM-CM5	11/30/2022	49.4	18.5	3.6	0	21.7	10.4
Sinana	CNRM-CERFACS-CNRM-CM5	12/01/2022	44.7	18.9	4.4	0	22.9	10.1
Sinana	CNRM-CERFACS-CNRM-CM5	12/02/2022	33.2	25.8	5.9	0	24.3	9.1
Sinana	CNRM-CERFACS-CNRM-CM5	12/03/2022	29.6	25.9	5.6	0	23.4	8.2
Sinana	CNRM-CERFACS-CNRM-CM5	12/04/2022	36.1	23.1	5.3	0	23.2	8.3
Sinana	CNRM-CERFACS-CNRM-CM5	12/05/2022	45	23	5.2	0	22.8	8.8
Sinana	CNRM-CERFACS-CNRM-CM5	12/06/2022	45.4	22.3	4.9	0	23.2	10.8
Sinana	CNRM-CERFACS-CNRM-CM5	12/07/2022	43.5	20.2	5.4	0	22.8	11.3
Sinana	CNRM-CERFACS-CNRM-CM5	12/08/2022	44.9	19.2	4	0	22.4	10.5
Sinana	CNRM-CERFACS-CNRM-CM5	12/09/2022	53.4	13.4	3.8	0.1	21.5	11.9
Sinana	CNRM-CERFACS-CNRM-CM5	12/10/2022	41.7	22.3	3.4	0	23.3	11.5
Sinana	CNRM-CERFACS-CNRM-CM5	12/11/2022	36.6	24.2	3.3	0	23.2	8.5
Sinana	CNRM-CERFACS-CNRM-CM5	12/12/2022	40.5	24.6	3.2	0	22.7	6.8
Sinana	CNRM-CERFACS-CNRM-CM5	12/13/2022	39.4	25.4	3.5	0	22.8	7.9
Sinana	CNRM-CERFACS-CNRM-CM5	12/14/2022	41.2	23.4	3.7	0	22.7	8.9
Sinana	CNRM-CERFACS-CNRM-CM5	12/15/2022	38.9	25.3	4.1	0	22.6	8
Sinana	CNRM-CERFACS-CNRM-CM5	12/16/2022	40.2	24.3	4.7	0	22	7.3
Sinana	CNRM-CERFACS-CNRM-CM5	12/17/2022	39.5	24.2	4.8	0	22	7.4
Sinana	CNRM-CERFACS-CNRM-CM5	12/18/2022	38.8	23.5	3.6	0	22.8	7.7
Sinana	CNRM-CERFACS-CNRM-CM5	12/19/2022	31	24.2	3	0	23.7	9.5
Sinana	CNRM-CERFACS-CNRM-CM5	12/20/2022	40.5	22.6	3.2	0.1	23.7	10.3
Sinana	CNRM-CERFACS-CNRM-CM5	12/21/2022	41.5	21.2	3.6	0	23.3	10.7
Sinana	CNRM-CERFACS-CNRM-CM5	12/22/2022	35.6	24.8	4.4	0	24.4	9.1
Sinana	CNRM-CERFACS-CNRM-CM5	12/23/2022	44.2	21.3	4.5	0	24.5	11.4
Sinana	CNRM-CERFACS-CNRM-CM5	12/24/2022	53	14.7	3	0.6	22.8	12
Sinana	CNRM-CERFACS-CNRM-CM5	12/25/2022	81.7	10.3	2	10	20.2	11.5
Sinana	CNRM-CERFACS-CNRM-CM5	12/26/2022	77.8	11.5	2.1	3.8	20.7	11.3
Sinana	CNRM-CERFACS-CNRM-CM5	12/27/2022	87.7	10.7	2	9.2	18.4	11.8
Sinana	CNRM-CERFACS-CNRM-CM5	12/28/2022	89.5	8.1	2.1	26.3	19	11.5
Sinana	CNRM-CERFACS-CNRM-CM5	12/29/2022	89.5	8.9	3.8	9.6	17.5	9.3
Sinana	CNRM-CERFACS-CNRM-CM5	12/30/2022	74.4	19.7	3.6	0	20	8
Sinana	CNRM-CERFACS-CNRM-CM5	12/31/2022	69.9	21.5	3.9	0	20.4	8.4
Sinana	CNRM-CERFACS-CNRM-CM5	01/01/2023	73.4	16.2	4.1	0.3	18.4	9.6
Sinana	CNRM-CERFACS-CNRM-CM5	01/02/2023	62.9	22.5	3.9	0	19.9	8.9
Sinana	CNRM-CERFACS-CNRM-CM5	01/03/2023	68	18.5	3.6	1.3	18.7	9.7
Sinana	CNRM-CERFACS-CNRM-CM5	01/04/2023	68	19.6	3.1	3.2	19.8	9.7
Sinana	CNRM-CERFACS-CNRM-CM5	01/05/2023	63.2	20.7	2.6	1.3	20.7	10.1
Sinana	CNRM-CERFACS-CNRM-CM5	01/06/2023	56.9	17.2	3.3	0.4	20.6	10.9
Sinana	CNRM-CERFACS-CNRM-CM5	01/07/2023	49.2	21.2	4.4	0	20.9	9.1
Sinana	CNRM-CERFACS-CNRM-CM5	01/08/2023	41.3	24.8	4.3	0	21.8	7
Sinana	CNRM-CERFACS-CNRM-CM5	01/09/2023	41.7	25.2	3.2	0	21.3	5.1
Sinana	CNRM-CERFACS-CNRM-CM5	01/10/2023	46.1	25.1	3.4	0	21.8	5.7
Sinana	CNRM-CERFACS-CNRM-CM5	01/11/2023	49	25.7	3.9	0	21.4	7.1
Sinana	CNRM-CERFACS-CNRM-CM5	01/12/2023	44.2	26.1	3.9	0	22.6	7.1
Sinana	CNRM-CERFACS-CNRM-CM5	01/13/2023	35.6	26.4	3.7	0	23.3	6.3
Sinana	CNRM-CERFACS-CNRM-CM5	01/14/2023	35.1	26.5	3.9	0	23.5	7.3
Sinana	CNRM-CERFACS-CNRM-CM5	01/15/2023	47.5	26.6	3	0	23.3	8.6
Sinana	CNRM-CERFACS-CNRM-CM5	01/16/2023	48.4	23.4	2.7	0	23.7	9.9
Sinana	CNRM-CERFACS-CNRM-CM5	01/17/2023	49.1	23.1	3	0	23.6	10.6
Sinana	CNRM-CERFACS-CNRM-CM5	01/18/2023	53	19.7	4	0	21.7	10.6
Sinana	CNRM-CERFACS-CNRM-CM5	01/19/2023	50.4	23.7	4.9	0	22.6	9.9
Sinana	CNRM-CERFACS-CNRM-CM5	01/20/2023	49	25	5	0	23.3	9.5
Sinana	CNRM-CERFACS-CNRM-CM5	01/21/2023	42.6	25.2	4.4	0	22.7	9.3
Sinana	CNRM-CERFACS-CNRM-CM5	01/22/2023	40.4	26.1	3.1	0	23.1	8.3
Sinana	CNRM-CERFACS-CNRM-CM5	01/23/2023	41.1	25	2.4	0	22.4	7.8
Sinana	CNRM-CERFACS-CNRM-CM5	01/24/2023	46.6	21.8	3.8	0	22.1	10.2
Sinana	CNRM-CERFACS-CNRM-CM5	01/25/2023	59.9	19.5	5.2	0.1	21.7	10.7
Sinana	CNRM-CERFACS-CNRM-CM5	01/26/2023	50	24.5	5	0.1	22	9.5
Sinana	CNRM-CERFACS-CNRM-CM5	01/27/2023	52.3	21.9	4	0	20.6	8.2
Sinana	CNRM-CERFACS-CNRM-CM5	01/28/2023	43.2	25.5	4.6	0	22.4	8.8
Sinana	CNRM-CERFACS-CNRM-CM5	01/29/2023	32.7	25.9	4.9	0	23.5	9.2
Sinana	CNRM-CERFACS-CNRM-CM5	01/30/2023	27.9	26.5	4.2	0	24.2	8.7
Sinana	CNRM-CERFACS-CNRM-CM5	01/31/2023	30.2	26.2	3.8	0	24.3	8
Sinana	CNRM-CERFACS-CNRM-CM5	02/01/2023	39.1	25.7	4.2	0	23.1	9
Sinana	CNRM-CERFACS-CNRM-CM5	02/02/2023	43.8	26	4.8	0	22.6	9.2
Sinana	CNRM-CERFACS-CNRM-CM5	02/03/2023	45.9	26	4.5	0	22.5	9.8
Sinana	CNRM-CERFACS-CNRM-CM5	02/04/2023	46.9	27.3	3.7	0	23.1	8.5
Sinana	CNRM-CERFACS-CNRM-CM5	02/05/2023	41.4	27.1	3.2	0	22.9	7.4
Sinana	CNRM-CERFACS-CNRM-CM5	02/06/2023	43.8	26.8	2.8	0	24.2	8.6
Sinana	CNRM-CERFACS-CNRM-CM5	02/07/2023	59.3	19.8	2.5	4.2	22.7	12.7
Sinana	CNRM-CERFACS-CNRM-CM5	02/08/2023	59.4	22.7	2.3	1.8	22.6	11.8
Sinana	CNRM-CERFACS-CNRM-CM5	02/09/2023	45.6	25.9	3	0	24.2	10.9
Sinana	CNRM-CERFACS-CNRM-CM5	02/10/2023	43.9	25.5	3.7	0	23.8	10.4
Sinana	CNRM-CERFACS-CNRM-CM5	02/11/2023	58.4	22.3	4.5	2.4	22.6	11
Sinana	CNRM-CERFACS-CNRM-CM5	02/12/2023	45.1	26.5	5.2	0	23	10.8
Sinana	CNRM-CERFACS-CNRM-CM5	02/13/2023	40.2	27	5.2	0	22.9	10
Sinana	CNRM-CERFACS-CNRM-CM5	02/14/2023	21.9	27.6	4.6	0	23.8	9.1
Sinana	CNRM-CERFACS-CNRM-CM5	02/15/2023	19.3	27.5	4.2	0	25	9.4
Sinana	CNRM-CERFACS-CNRM-CM5	02/16/2023	19.1	27	4.4	0	25.7	10.2
Sinana	CNRM-CERFACS-CNRM-CM5	02/17/2023	19	27.5	3.6	0	25.9	10.4
Sinana	CNRM-CERFACS-CNRM-CM5	02/18/2023	21.7	28	2.9	0	25.1	9.3
Sinana	CNRM-CERFACS-CNRM-CM5	02/19/2023	27	27.8	2.5	0	24.3	8.5
Sinana	CNRM-CERFACS-CNRM-CM5	02/20/2023	26.5	27.7	2.7	0	24.2	7.6
Sinana	CNRM-CERFACS-CNRM-CM5	02/21/2023	28.6	27.6	3.3	0	24.9	8.9
Sinana	CNRM-CERFACS-CNRM-CM5	02/22/2023	33.4	27.3	3.7	0	24.3	9.3
Sinana	CNRM-CERFACS-CNRM-CM5	02/23/2023	38.1	26.3	3.4	0	24.2	9.5
Sinana	CNRM-CERFACS-CNRM-CM5	02/24/2023	42.7	17.3	2.7	0.5	21.8	12.8
Sinana	CNRM-CERFACS-CNRM-CM5	02/25/2023	56.6	15.2	2.6	4.1	21	12.8
Sinana	CNRM-CERFACS-CNRM-CM5	02/26/2023	72	9.6	2.8	9.4	19.7	12.2
Sinana	CNRM-CERFACS-CNRM-CM5	02/27/2023	58.6	15.5	3.6	2.7	21.5	12.9
Sinana	CNRM-CERFACS-CNRM-CM5	02/28/2023	50.7	21.2	3.8	0.3	22.6	12.7
Sinana	CNRM-CERFACS-CNRM-CM5	03/01/2023	44.5	22.2	3.6	0	20.9	11.8
Sinana	CNRM-CERFACS-CNRM-CM5	03/02/2023	48.1	17.7	3.7	0.1	20.8	12.2
Sinana	CNRM-CERFACS-CNRM-CM5	03/03/2023	44.1	20.7	3.8	0.1	21.4	12.4
Sinana	CNRM-CERFACS-CNRM-CM5	03/04/2023	38.5	26.3	4.2	0	21.8	12.1
Sinana	CNRM-CERFACS-CNRM-CM5	03/05/2023	37.9	26.7	4.4	0	21.7	12
Sinana	CNRM-CERFACS-CNRM-CM5	03/06/2023	39.6	25.9	3.9	0	21.8	11.7
Sinana	CNRM-CERFACS-CNRM-CM5	03/07/2023	37.7	26.9	3.1	0	22.8	12.3
Sinana	CNRM-CERFACS-CNRM-CM5	03/08/2023	39.1	24.5	4	0	21.4	11.5
Sinana	CNRM-CERFACS-CNRM-CM5	03/09/2023	39.4	22.3	4.4	0	20.9	11.1
Sinana	CNRM-CERFACS-CNRM-CM5	03/10/2023	33.8	26.7	5.7	0	22.7	10.8
Sinana	CNRM-CERFACS-CNRM-CM5	03/11/2023	13.9	30.4	5.7	0	22.3	9.7
Sinana	CNRM-CERFACS-CNRM-CM5	03/12/2023	16.6	29.5	4	0	22	8.4
Sinana	CNRM-CERFACS-CNRM-CM5	03/13/2023	23.3	29.6	3.5	0	23.5	8.4
Sinana	CNRM-CERFACS-CNRM-CM5	03/14/2023	27.1	29.2	3.8	0	24.3	9.2
Sinana	CNRM-CERFACS-CNRM-CM5	03/15/2023	27.5	29.3	3.8	0	24.6	9.4
Sinana	CNRM-CERFACS-CNRM-CM5	03/16/2023	24.4	29.9	4.2	0	25.3	10.2
Sinana	CNRM-CERFACS-CNRM-CM5	03/17/2023	24.8	29.5	4.3	0	24.5	9.5
Sinana	CNRM-CERFACS-CNRM-CM5	03/18/2023	35.4	29.7	4.1	0	24	9.6
Sinana	CNRM-CERFACS-CNRM-CM5	03/19/2023	35.4	28.6	4.2	0	24.2	10.1
Sinana	CNRM-CERFACS-CNRM-CM5	03/20/2023	37.2	28.9	3.9	0	23.5	9.9
Sinana	CNRM-CERFACS-CNRM-CM5	03/21/2023	35.7	28.8	3.7	0	23.4	9.8
Sinana	CNRM-CERFACS-CNRM-CM5	03/22/2023	33.2	29	4.1	0	23.5	10.4
Sinana	CNRM-CERFACS-CNRM-CM5	03/23/2023	31.9	28.7	5.3	0	23.5	10.7
Sinana	CNRM-CERFACS-CNRM-CM5	03/24/2023	30.3	28.8	5.3	0	23.2	10.5
Sinana	CNRM-CERFACS-CNRM-CM5	03/25/2023	20.9	29.6	5	0	23.6	10.3
Sinana	CNRM-CERFACS-CNRM-CM5	03/26/2023	16	29.4	4.4	0	23.6	9.7
Sinana	CNRM-CERFACS-CNRM-CM5	03/27/2023	19.1	29.3	3.2	0	24.1	8.8
Sinana	CNRM-CERFACS-CNRM-CM5	03/28/2023	30.1	29.4	3.1	0	24.4	8.5
Sinana	CNRM-CERFACS-CNRM-CM5	03/29/2023	30.5	29.5	3.9	0	24.9	9.8
Sinana	CNRM-CERFACS-CNRM-CM5	03/30/2023	34.7	28.6	4	0	25.2	10.3
Sinana	CNRM-CERFACS-CNRM-CM5	03/31/2023	33.1	29	3.8	0	25.3	10.2
Sinana	CNRM-CERFACS-CNRM-CM5	04/01/2023	26.9	29	4.1	0	24	11.1
Sinana	CNRM-CERFACS-CNRM-CM5	04/02/2023	26.1	29.5	4	0	23.8	10.5
Sinana	CNRM-CERFACS-CNRM-CM5	04/03/2023	24	30	4.2	0	23.5	10.5
Sinana	CNRM-CERFACS-CNRM-CM5	04/04/2023	20.5	29.6	4.1	0	23.4	10.4
Sinana	CNRM-CERFACS-CNRM-CM5	04/05/2023	18.8	29	2.9	0	23.2	9.5
Sinana	CNRM-CERFACS-CNRM-CM5	04/06/2023	26.3	25.4	3.4	0	23.1	11.6
Sinana	CNRM-CERFACS-CNRM-CM5	04/07/2023	33.1	27.9	4.7	0	23	12.6
Sinana	CNRM-CERFACS-CNRM-CM5	04/08/2023	32.7	29.4	4.8	0	22.9	11.9
Sinana	CNRM-CERFACS-CNRM-CM5	04/09/2023	27.9	29.9	4.5	0	23.2	10.8
Sinana	CNRM-CERFACS-CNRM-CM5	04/10/2023	33.1	29.8	3.6	0	23.5	10
Sinana	CNRM-CERFACS-CNRM-CM5	04/11/2023	34.7	27.7	3.8	0	23.7	10.7
Sinana	CNRM-CERFACS-CNRM-CM5	04/12/2023	34.5	22.5	4.4	0	23.2	13.8
Sinana	CNRM-CERFACS-CNRM-CM5	04/13/2023	42.4	18.7	4.1	0.8	22.8	13.7
Sinana	CNRM-CERFACS-CNRM-CM5	04/14/2023	39.9	23.1	4.6	0	22.8	13.2
Sinana	CNRM-CERFACS-CNRM-CM5	04/15/2023	42.6	28	4.4	0	23.2	11.7
Sinana	CNRM-CERFACS-CNRM-CM5	04/16/2023	34.6	28.5	4.4	0	23.3	11.6
Sinana	CNRM-CERFACS-CNRM-CM5	04/17/2023	33.2	27.9	4.1	0	23.5	12.1
Sinana	CNRM-CERFACS-CNRM-CM5	04/18/2023	35.1	21.6	3.4	0.1	22.6	13.1
Sinana	CNRM-CERFACS-CNRM-CM5	04/19/2023	40.8	20.7	3.1	1	22.8	13.6
Sinana	CNRM-CERFACS-CNRM-CM5	04/20/2023	38.3	17.8	3	0.1	22.4	13.6
Sinana	CNRM-CERFACS-CNRM-CM5	04/21/2023	66	15.8	1.7	5.8	22.2	13.1
Sinana	CNRM-CERFACS-CNRM-CM5	04/22/2023	89.2	2.8	1.5	20.4	17.2	12.2
Sinana	CNRM-CERFACS-CNRM-CM5	04/23/2023	84.1	9	1.9	14.7	19.4	12.1
Sinana	CNRM-CERFACS-CNRM-CM5	04/24/2023	82.6	11.7	2.6	11	19.6	12.3
Sinana	CNRM-CERFACS-CNRM-CM5	04/25/2023	94.7	2.7	1.7	21.5	15.3	11.5
Sinana	CNRM-CERFACS-CNRM-CM5	04/26/2023	63.9	28.7	3.7	0	21.6	10.7
Sinana	CNRM-CERFACS-CNRM-CM5	04/27/2023	63.3	28.3	3.5	0.3	21.8	10.5
Sinana	CNRM-CERFACS-CNRM-CM5	04/28/2023	76.8	17.6	3.1	8.2	19.8	11.7
Sinana	CNRM-CERFACS-CNRM-CM5	04/29/2023	75.9	23.8	3.5	2.4	20.7	11.7
Sinana	CNRM-CERFACS-CNRM-CM5	04/30/2023	73.9	19.2	3.4	4.4	20.7	11.6
Sinana	CNRM-CERFACS-CNRM-CM5	05/01/2023	81.3	16.9	3	14.9	21.4	11.6
Sinana	CNRM-CERFACS-CNRM-CM5	05/02/2023	89.6	9.3	2.3	7.9	18.7	11.6
Sinana	CNRM-CERFACS-CNRM-CM5	05/03/2023	80	20.8	3.2	0.8	21.1	11.3
Sinana	CNRM-CERFACS-CNRM-CM5	05/04/2023	77	20.4	2.9	6	21.8	11.8
Sinana	CNRM-CERFACS-CNRM-CM5	05/05/2023	77.8	15.2	2.8	1.4	21	10.8
Sinana	CNRM-CERFACS-CNRM-CM5	05/06/2023	67	23.8	2.6	0	23.2	10
Sinana	CNRM-CERFACS-CNRM-CM5	05/07/2023	56	25.5	2.3	0	23.5	10.8
Sinana	CNRM-CERFACS-CNRM-CM5	05/08/2023	57.3	24.1	2.3	0	23.6	10.2
Sinana	CNRM-CERFACS-CNRM-CM5	05/09/2023	51.9	26.9	2.8	0	24.1	9.5
Sinana	CNRM-CERFACS-CNRM-CM5	05/10/2023	56.7	28.1	2.8	0	23.5	9.3
Sinana	CNRM-CERFACS-CNRM-CM5	05/11/2023	79.2	16.3	2.7	1.7	20.6	9.3
Sinana	CNRM-CERFACS-CNRM-CM5	05/12/2023	71.1	24.9	3.1	0.1	23.3	8.6
Sinana	CNRM-CERFACS-CNRM-CM5	05/13/2023	71.6	21.9	3	0.5	22.2	9.8
Sinana	CNRM-CERFACS-CNRM-CM5	05/14/2023	62.2	24.4	3.2	0	23.6	9
Sinana	CNRM-CERFACS-CNRM-CM5	05/15/2023	57.9	25.3	3.1	0	23.4	9.3
Sinana	CNRM-CERFACS-CNRM-CM5	05/16/2023	55.4	25.2	2.9	0	23.6	9.3
Sinana	CNRM-CERFACS-CNRM-CM5	05/17/2023	71.2	16.6	2.2	3.6	22.7	10.6
Sinana	CNRM-CERFACS-CNRM-CM5	05/18/2023	71.5	16.2	2.4	0.3	22.1	9.6
Sinana	CNRM-CERFACS-CNRM-CM5	05/19/2023	70	16.9	3.2	4.3	21.7	11
Sinana	CNRM-CERFACS-CNRM-CM5	05/20/2023	65.9	18	4	4.1	22	12.5
Sinana	CNRM-CERFACS-CNRM-CM5	05/21/2023	71.7	12.2	3.4	3.8	20.4	12.3
Sinana	CNRM-CERFACS-CNRM-CM5	05/22/2023	76.1	12.1	3.7	7.5	20	11.9
Sinana	CNRM-CERFACS-CNRM-CM5	05/23/2023	82.4	10.5	2.6	5	20.9	11.5
Sinana	CNRM-CERFACS-CNRM-CM5	05/24/2023	84.2	9.2	2.3	6.5	21.1	11.7
Sinana	CNRM-CERFACS-CNRM-CM5	05/25/2023	81.9	12	1.6	8.4	21.4	12.7
Sinana	CNRM-CERFACS-CNRM-CM5	05/26/2023	80.5	10.9	1.8	3.8	22.4	11.2
Sinana	CNRM-CERFACS-CNRM-CM5	05/27/2023	59	25.1	2.5	0	24.5	10.4
Sinana	CNRM-CERFACS-CNRM-CM5	05/28/2023	57.6	23.5	1.9	0	24.8	10
Sinana	CNRM-CERFACS-CNRM-CM5	05/29/2023	72.2	10.9	2	0.5	22.7	11.3
Sinana	CNRM-CERFACS-CNRM-CM5	05/30/2023	81	11.8	2.8	8.9	21.3	10.9
Sinana	CNRM-CERFACS-CNRM-CM5	05/31/2023	85.4	10.6	2.6	8.5	20.4	10.7
Sinana	CNRM-CERFACS-CNRM-CM5	06/01/2023	82.1	11.6	2.9	1.3	19.8	8.8
Sinana	CNRM-CERFACS-CNRM-CM5	06/02/2023	80.4	10.1	2.7	1.7	19.6	8.3
Sinana	CNRM-CERFACS-CNRM-CM5	06/03/2023	79.9	9.6	2.9	14.3	20.5	11.2
Sinana	CNRM-CERFACS-CNRM-CM5	06/04/2023	80.7	7.2	2.5	5.5	17.5	11.7
Sinana	CNRM-CERFACS-CNRM-CM5	06/05/2023	80	7.8	2.4	7.6	19.4	11.7
Sinana	CNRM-CERFACS-CNRM-CM5	06/06/2023	76.4	11.6	2.8	3.6	20	11.8
Sinana	CNRM-CERFACS-CNRM-CM5	06/07/2023	68.1	17.2	2.6	1.1	22	11.9
Sinana	CNRM-CERFACS-CNRM-CM5	06/08/2023	62.4	20.9	2.9	0.4	22.5	11.4
Sinana	CNRM-CERFACS-CNRM-CM5	06/09/2023	76.2	11.7	2.8	9.4	20.3	11.2
Sinana	CNRM-CERFACS-CNRM-CM5	06/10/2023	81.8	12.6	2.2	4.9	20.1	8.8
Sinana	CNRM-CERFACS-CNRM-CM5	06/11/2023	66.6	20.6	2.4	0	23.4	7.8
Sinana	CNRM-CERFACS-CNRM-CM5	06/12/2023	56.1	23.9	2.8	0	24.2	9.1
Sinana	CNRM-CERFACS-CNRM-CM5	06/13/2023	61	22.2	3.3	1.2	23.7	10.7
Sinana	CNRM-CERFACS-CNRM-CM5	06/14/2023	66.5	17.3	3.1	3.3	22.4	11.6
Sinana	CNRM-CERFACS-CNRM-CM5	06/15/2023	74.2	14.2	3.1	10.8	22.2	11.8
Sinana	CNRM-CERFACS-CNRM-CM5	06/16/2023	71.5	12.7	4	0	19.8	12.2
Sinana	CNRM-CERFACS-CNRM-CM5	06/17/2023	73.2	6.6	3.8	0.4	18.7	12.2
Sinana	CNRM-CERFACS-CNRM-CM5	06/18/2023	72.2	8.7	3.6	2.2	19.3	12.1
Sinana	CNRM-CERFACS-CNRM-CM5	06/19/2023	75.5	11.4	3.9	1.9	18.7	11.3
Sinana	CNRM-CERFACS-CNRM-CM5	06/20/2023	69.7	18.4	3	2	21.2	10
Sinana	CNRM-CERFACS-CNRM-CM5	06/21/2023	76.5	14	2.5	2.8	21.1	10.3
Sinana	CNRM-CERFACS-CNRM-CM5	06/22/2023	67.7	16.7	2.3	0	22.5	10.4
Sinana	CNRM-CERFACS-CNRM-CM5	06/23/2023	66.6	20.5	3.1	3.2	23.3	11.5
Sinana	CNRM-CERFACS-CNRM-CM5	06/24/2023	75.1	13.4	3.5	3.4	21.5	10.8
Sinana	CNRM-CERFACS-CNRM-CM5	06/25/2023	77.1	13.6	3.3	2.8	21.6	10.7
Sinana	CNRM-CERFACS-CNRM-CM5	06/26/2023	77	13.6	3.3	7.7	22.1	10
Sinana	CNRM-CERFACS-CNRM-CM5	06/27/2023	74.5	15.4	3.9	5.6	21.7	10.9
Sinana	CNRM-CERFACS-CNRM-CM5	06/28/2023	72.7	13.6	3.7	3.1	21.7	10.6
Sinana	CNRM-CERFACS-CNRM-CM5	06/29/2023	70.8	13.3	3.8	5.3	22.1	11.5
Sinana	CNRM-CERFACS-CNRM-CM5	06/30/2023	69.9	13.9	3.9	3	21.6	12
Sinana	CNRM-CERFACS-CNRM-CM5	07/01/2023	67.1	18	4	2	21.7	10.7
Sinana	CNRM-CERFACS-CNRM-CM5	07/02/2023	65.4	18.9	4.2	3.5	22	10.6
Sinana	CNRM-CERFACS-CNRM-CM5	07/03/2023	67.7	12.5	4	1.3	20	11.2
Sinana	CNRM-CERFACS-CNRM-CM5	07/04/2023	74.6	8.9	3.6	5.6	19.1	11.1
Sinana	CNRM-CERFACS-CNRM-CM5	07/05/2023	79.4	6	3.1	9.6	17.7	10.9
Sinana	CNRM-CERFACS-CNRM-CM5	07/06/2023	73.3	11.2	3.1	6.4	19.4	10.9
Sinana	CNRM-CERFACS-CNRM-CM5	07/07/2023	71.3	14	2.9	3.8	21	11.2
Sinana	CNRM-CERFACS-CNRM-CM5	07/08/2023	69.2	12.4	3.8	1.3	20.5	11.4
Sinana	CNRM-CERFACS-CNRM-CM5	07/09/2023	74.1	9.7	4.2	2.4	18.4	11.4
Sinana	CNRM-CERFACS-CNRM-CM5	07/10/2023	73.3	10	4	3.8	19.6	11
Sinana	CNRM-CERFACS-CNRM-CM5	07/11/2023	72.3	15.1	3.5	7.8	22	11.2
Sinana	CNRM-CERFACS-CNRM-CM5	07/12/2023	71.1	11.4	3.3	1	20.9	11.3
Sinana	CNRM-CERFACS-CNRM-CM5	07/13/2023	74	9	3.9	7.9	19.8	11.2
Sinana	CNRM-CERFACS-CNRM-CM5	07/14/2023	69.3	15.4	3.8	1.4	20.3	10.9
Sinana	CNRM-CERFACS-CNRM-CM5	07/15/2023	68.4	13.5	3.8	3.2	21.1	11.4
Sinana	CNRM-CERFACS-CNRM-CM5	07/16/2023	64.2	16.9	4.1	1.5	22.1	11.2
Sinana	CNRM-CERFACS-CNRM-CM5	07/17/2023	59.6	20.1	4.3	0.4	22.7	10.9
Sinana	CNRM-CERFACS-CNRM-CM5	07/18/2023	59.7	19.4	3.9	0.7	22.8	10.9
Sinana	CNRM-CERFACS-CNRM-CM5	07/19/2023	63.2	15.9	4.4	1.6	22.1	11.8
Sinana	CNRM-CERFACS-CNRM-CM5	07/20/2023	75.4	12.1	4.4	9	20.5	11.4
Sinana	CNRM-CERFACS-CNRM-CM5	07/21/2023	80.2	8.2	3.5	16.1	19.1	11.3
Sinana	CNRM-CERFACS-CNRM-CM5	07/22/2023	77	11.7	3.2	10.9	20.7	11
Sinana	CNRM-CERFACS-CNRM-CM5	07/23/2023	72.6	12.6	3	4.9	21.3	11.3
Sinana	CNRM-CERFACS-CNRM-CM5	07/24/2023	63.6	18.7	3.5	1.5	22.6	11
Sinana	CNRM-CERFACS-CNRM-CM5	07/25/2023	58.1	20.7	3.5	1.1	23.3	10.6
Sinana	CNRM-CERFACS-CNRM-CM5	07/26/2023	57.1	22.4	3.5	0	23.9	10.2
Sinana	CNRM-CERFACS-CNRM-CM5	07/27/2023	59.7	19	3.8	0.2	23	10.2
Sinana	CNRM-CERFACS-CNRM-CM5	07/28/2023	62.4	17.3	4	2.5	22.8	11.5
Sinana	CNRM-CERFACS-CNRM-CM5	07/29/2023	57.8	19.6	4.6	0	22.8	10.8
Sinana	CNRM-CERFACS-CNRM-CM5	07/30/2023	60.6	15.4	4.1	0.7	22.4	11.4
Sinana	CNRM-CERFACS-CNRM-CM5	07/31/2023	69.5	11.8	3.3	4.1	20	11.5
Sinana	CNRM-CERFACS-CNRM-CM5	08/01/2023	68.9	10.5	3.1	6.5	20.6	11.5
Sinana	CNRM-CERFACS-CNRM-CM5	08/02/2023	64.1	13.5	3.3	1.2	21.9	11.2
Sinana	CNRM-CERFACS-CNRM-CM5	08/03/2023	53.1	16.2	3.9	0	21.8	11
Sinana	CNRM-CERFACS-CNRM-CM5	08/04/2023	57.1	21	3.7	6	22.7	10.5
Sinana	CNRM-CERFACS-CNRM-CM5	08/05/2023	67.9	14.3	3.9	7.2	21.4	11
Sinana	CNRM-CERFACS-CNRM-CM5	08/06/2023	72	11.2	3.4	8.1	20.6	10.9
Sinana	CNRM-CERFACS-CNRM-CM5	08/07/2023	72.5	9.9	2.6	7.8	20.1	11.4
Sinana	CNRM-CERFACS-CNRM-CM5	08/08/2023	70.3	6.6	3.6	4.3	19.6	11.2
Sinana	CNRM-CERFACS-CNRM-CM5	08/09/2023	61.7	17.6	4.1	2.5	22	10.4
Sinana	CNRM-CERFACS-CNRM-CM5	08/10/2023	69.5	13.5	2.9	10.7	22.4	10.9
Sinana	CNRM-CERFACS-CNRM-CM5	08/11/2023	67.2	12.4	4	13	21.4	11.1
Sinana	CNRM-CERFACS-CNRM-CM5	08/12/2023	56.7	21.7	5.2	0.6	22.5	10.9
Sinana	CNRM-CERFACS-CNRM-CM5	08/13/2023	58.6	20.7	4	1.1	22.6	9
Sinana	CNRM-CERFACS-CNRM-CM5	08/14/2023	62.7	12.9	3.8	3.2	20.7	10.1
Sinana	CNRM-CERFACS-CNRM-CM5	08/15/2023	71.5	10.8	3.7	15.4	21.1	10.7
Sinana	CNRM-CERFACS-CNRM-CM5	08/16/2023	86.6	11.2	4.6	36.7	17.4	10.2
Sinana	CNRM-CERFACS-CNRM-CM5	08/17/2023	77.5	10.6	5.1	5.6	18.8	10.1
Sinana	CNRM-CERFACS-CNRM-CM5	08/18/2023	76.6	12.9	3.4	11.4	20.4	10.6
Sinana	CNRM-CERFACS-CNRM-CM5	08/19/2023	68.5	14.5	3.8	3	20.8	10.6
Sinana	CNRM-CERFACS-CNRM-CM5	08/20/2023	63.3	16.1	4.9	0.3	20.8	10.8
Sinana	CNRM-CERFACS-CNRM-CM5	08/21/2023	73.5	13.1	4.8	8.8	20.2	10.2
Sinana	CNRM-CERFACS-CNRM-CM5	08/22/2023	70.2	16	4.4	6.8	21.2	10.3
Sinana	CNRM-CERFACS-CNRM-CM5	08/23/2023	71.8	11.8	4	4.1	20	10.4
Sinana	CNRM-CERFACS-CNRM-CM5	08/24/2023	68	15.4	4	4	20.8	8.5
Sinana	CNRM-CERFACS-CNRM-CM5	08/25/2023	64.1	16.9	3.7	0.2	20.5	8.5
Sinana	CNRM-CERFACS-CNRM-CM5	08/26/2023	52.4	24.2	4.1	0	22.8	8.4
Sinana	CNRM-CERFACS-CNRM-CM5	08/27/2023	52	25.4	4.4	0	22.6	8.4
Sinana	CNRM-CERFACS-CNRM-CM5	08/28/2023	54.8	24.5	4.4	0.1	22.6	9.4
Sinana	CNRM-CERFACS-CNRM-CM5	08/29/2023	55.9	23.7	4.2	0.1	22.6	8.6
Sinana	CNRM-CERFACS-CNRM-CM5	08/30/2023	58.9	21.8	3.9	0.1	22.4	8.3
Sinana	CNRM-CERFACS-CNRM-CM5	08/31/2023	61.5	20	3.7	5.3	22.6	9.6
Sinana	CNRM-CERFACS-CNRM-CM5	09/01/2023	58.6	20.5	3.7	1.5	22.1	11.4
Sinana	CNRM-CERFACS-CNRM-CM5	09/02/2023	48.8	22.5	3.9	0	22	10.6
Sinana	CNRM-CERFACS-CNRM-CM5	09/03/2023	52.4	21.4	2.6	0.6	21.7	10.2
Sinana	CNRM-CERFACS-CNRM-CM5	09/04/2023	64	17.3	2.7	2.1	22.5	13.2
Sinana	CNRM-CERFACS-CNRM-CM5	09/05/2023	74.9	9.6	4	6.6	19.9	10.8
Sinana	CNRM-CERFACS-CNRM-CM5	09/06/2023	65.9	19.2	4.3	1	21.3	9.9
Sinana	CNRM-CERFACS-CNRM-CM5	09/07/2023	53.8	27.8	3.7	0	22.7	8.4
Sinana	CNRM-CERFACS-CNRM-CM5	09/08/2023	53.8	22.5	4	0.3	22.5	10.2
Sinana	CNRM-CERFACS-CNRM-CM5	09/09/2023	70.3	11.4	3.7	9.7	20.6	11.4
Sinana	CNRM-CERFACS-CNRM-CM5	09/10/2023	86.1	10.4	3.6	19.3	19.7	11.2
Sinana	CNRM-CERFACS-CNRM-CM5	09/11/2023	85.5	8.7	4	8.1	18.2	10.3
Sinana	CNRM-CERFACS-CNRM-CM5	09/12/2023	83.3	12.9	3	9.9	20	9.6
Sinana	CNRM-CERFACS-CNRM-CM5	09/13/2023	86.6	8.5	2.9	11	18.5	10.3
Sinana	CNRM-CERFACS-CNRM-CM5	09/14/2023	88.2	7.1	2.7	16.2	18.4	10.3
Sinana	CNRM-CERFACS-CNRM-CM5	09/15/2023	89.6	6.6	1.8	12.2	18.2	10.9
Sinana	CNRM-CERFACS-CNRM-CM5	09/16/2023	81.1	18	2.4	3.8	20.3	9.3
Sinana	CNRM-CERFACS-CNRM-CM5	09/17/2023	81.6	18.4	2.8	4.2	21.1	9.4
Sinana	CNRM-CERFACS-CNRM-CM5	09/18/2023	86.3	13.5	2.9	6.9	19.4	10.2
Sinana	CNRM-CERFACS-CNRM-CM5	09/19/2023	85.2	13.6	2.3	8.6	19.6	10.7
Sinana	CNRM-CERFACS-CNRM-CM5	09/20/2023	88.3	9.5	2	6.8	19.1	10.8
Sinana	CNRM-CERFACS-CNRM-CM5	09/21/2023	73.1	19.2	2.5	0.8	20.3	8.8
Sinana	CNRM-CERFACS-CNRM-CM5	09/22/2023	58.6	28.6	2.8	0	21.9	6.1
Sinana	CNRM-CERFACS-CNRM-CM5	09/23/2023	62.7	22.8	3.2	0	20.8	6.3
Sinana	CNRM-CERFACS-CNRM-CM5	09/24/2023	69.5	19	3.4	5.8	20.2	10
Sinana	CNRM-CERFACS-CNRM-CM5	09/25/2023	72.8	18.5	3.3	4	20.1	11.2
Sinana	CNRM-CERFACS-CNRM-CM5	09/26/2023	69.6	18.7	2.7	0.7	20.4	10.7
Sinana	CNRM-CERFACS-CNRM-CM5	09/27/2023	60.1	21.9	3.1	0.1	21.6	11.8
Sinana	CNRM-CERFACS-CNRM-CM5	09/28/2023	72.4	19	3.1	4.1	21.1	10.1
Sinana	CNRM-CERFACS-CNRM-CM5	09/29/2023	77	17.2	3.2	6.9	20.6	9.5
Sinana	CNRM-CERFACS-CNRM-CM5	09/30/2023	84.4	8.8	2.7	8.8	19	11.1
Sinana	CNRM-CERFACS-CNRM-CM5	10/01/2023	71.3	19.3	2.9	2.5	21	11.9
Sinana	CNRM-CERFACS-CNRM-CM5	10/02/2023	72	18.4	3.1	4.2	20.9	12.2
Sinana	CNRM-CERFACS-CNRM-CM5	10/03/2023	74.6	16.7	3.1	2.8	21.1	12.5
Sinana	CNRM-CERFACS-CNRM-CM5	10/04/2023	70	18	2.5	1.8	20.8	11.9
Sinana	CNRM-CERFACS-CNRM-CM5	10/05/2023	78	11.3	3.1	3.1	18.8	13
Sinana	CNRM-CERFACS-CNRM-CM5	10/06/2023	81.3	10.4	4.1	4.3	18.3	12.7
Sinana	CNRM-CERFACS-CNRM-CM5	10/07/2023	78	15.5	3.9	2.5	20.2	12.2
Sinana	CNRM-CERFACS-CNRM-CM5	10/08/2023	79.2	12.3	2.5	5.6	19.8	12.8
Sinana	CNRM-CERFACS-CNRM-CM5	10/09/2023	75.8	11.2	2.7	2.9	19.4	12.9
Sinana	CNRM-CERFACS-CNRM-CM5	10/10/2023	68.3	11	3.2	0.8	18.8	12.9
Sinana	CNRM-CERFACS-CNRM-CM5	10/11/2023	79.9	11.1	3.1	6	18.7	12.1
Sinana	CNRM-CERFACS-CNRM-CM5	10/12/2023	68.9	24.6	3.9	0.1	21.1	10.9
Sinana	CNRM-CERFACS-CNRM-CM5	10/13/2023	84.9	10.7	3.1	8.2	18.3	11.1
Sinana	CNRM-CERFACS-CNRM-CM5	10/14/2023	91.1	8.4	3.5	12.2	17.5	12.2
Sinana	CNRM-CERFACS-CNRM-CM5	10/15/2023	93.2	7.2	3.5	9.8	17.4	12.1
Sinana	CNRM-CERFACS-CNRM-CM5	10/16/2023	90.7	9.3	4.2	5.3	17.3	12
Sinana	CNRM-CERFACS-CNRM-CM5	10/17/2023	84	17	4	1.5	19.5	9.1
Sinana	CNRM-CERFACS-CNRM-CM5	10/18/2023	81.8	13.1	3.9	0.9	18.7	9.2
Sinana	CNRM-CERFACS-CNRM-CM5	10/19/2023	59	27.1	4.2	0	20.9	10.7
Sinana	CNRM-CERFACS-CNRM-CM5	10/20/2023	66.1	24.4	3.8	1.2	20.2	11
Sinana	CNRM-CERFACS-CNRM-CM5	10/21/2023	91.1	7.9	2.8	10.3	17.2	11.5
Sinana	CNRM-CERFACS-CNRM-CM5	10/22/2023	80.2	18.5	3.2	0.9	19.9	10.2
Sinana	CNRM-CERFACS-CNRM-CM5	10/23/2023	70.7	26.5	3.4	0.3	21	8.9
Sinana	CNRM-CERFACS-CNRM-CM5	10/24/2023	84.1	15.8	3.1	8.4	19.9	9.4
Sinana	CNRM-CERFACS-CNRM-CM5	10/25/2023	91.5	6.6	2.9	11.4	17.4	12.1
Sinana	CNRM-CERFACS-CNRM-CM5	10/26/2023	87.3	10	3.1	3.1	19.2	11.6
Sinana	CNRM-CERFACS-CNRM-CM5	10/27/2023	84.1	19	3.3	6.1	20.1	11.2
Sinana	CNRM-CERFACS-CNRM-CM5	10/28/2023	78.7	15.2	3.9	2.2	19.5	12.1
Sinana	CNRM-CERFACS-CNRM-CM5	10/29/2023	67.6	27.2	4	0	20.8	9.3
Sinana	CNRM-CERFACS-CNRM-CM5	10/30/2023	66.3	25.8	3.3	0	21	8.8
Sinana	CNRM-CERFACS-CNRM-CM5	10/31/2023	68.8	23.2	2.8	0.7	21.3	11.9
Sinana	CNRM-CERFACS-CNRM-CM5	11/01/2023	76.4	15.3	3.7	1.7	21	11.8
Sinana	CNRM-CERFACS-CNRM-CM5	11/02/2023	71.9	17.9	3.9	0	20.9	10.9
Sinana	CNRM-CERFACS-CNRM-CM5	11/03/2023	68.7	19.8	3.8	0	20.8	9.4
Sinana	CNRM-CERFACS-CNRM-CM5	11/04/2023	64.6	23	4.3	0	21.4	9
Sinana	CNRM-CERFACS-CNRM-CM5	11/05/2023	54.4	20.9	4.6	0	21.9	11.2
Sinana	CNRM-CERFACS-CNRM-CM5	11/06/2023	50	26.7	4.1	0	21.7	9
Sinana	CNRM-CERFACS-CNRM-CM5	11/07/2023	53.1	26.3	3.9	0	21.8	8.4
Sinana	CNRM-CERFACS-CNRM-CM5	11/08/2023	54.9	26.9	3.7	0	22.1	8
Sinana	CNRM-CERFACS-CNRM-CM5	11/09/2023	56.2	25.5	4	0	21.9	9
Sinana	CNRM-CERFACS-CNRM-CM5	11/10/2023	63.5	20.8	4.4	3	21.5	9.5
Sinana	CNRM-CERFACS-CNRM-CM5	11/11/2023	84.9	10.2	4	6	18.8	11.5
Sinana	CNRM-CERFACS-CNRM-CM5	11/12/2023	64.2	18	3.9	0.1	21	9.5
Sinana	CNRM-CERFACS-CNRM-CM5	11/13/2023	47	26.1	4.1	0	21.4	8.3
Sinana	CNRM-CERFACS-CNRM-CM5	11/14/2023	41.1	26.1	4.1	0	21.3	7.4
Sinana	CNRM-CERFACS-CNRM-CM5	11/15/2023	43.6	26.1	3.6	0	21.4	6.7
Sinana	CNRM-CERFACS-CNRM-CM5	11/16/2023	46.2	26.1	4.4	0	21.3	7.8
Sinana	CNRM-CERFACS-CNRM-CM5	11/17/2023	40.5	26.6	5	0	21	7.9
Sinana	CNRM-CERFACS-CNRM-CM5	11/18/2023	44.2	26.3	4.9	0	20.9	7.6
Sinana	CNRM-CERFACS-CNRM-CM5	11/19/2023	48.7	25.9	4.4	0	21.2	7.7
Sinana	CNRM-CERFACS-CNRM-CM5	11/20/2023	46.7	25.3	3.6	0	21.4	7.2
Sinana	CNRM-CERFACS-CNRM-CM5	11/21/2023	46.8	25.6	3.5	0	21.5	7.2
Sinana	CNRM-CERFACS-CNRM-CM5	11/22/2023	46.5	25.6	3.9	0	21.8	7.4
Sinana	CNRM-CERFACS-CNRM-CM5	11/23/2023	40.4	25.6	4	0	21.5	6.3
Sinana	CNRM-CERFACS-CNRM-CM5	11/24/2023	32.8	26	4.1	0	21.4	5.7
Sinana	CNRM-CERFACS-CNRM-CM5	11/25/2023	31.5	26.5	3.9	0	21.4	5.1
Sinana	CNRM-CERFACS-CNRM-CM5	11/26/2023	32.2	26.6	4.1	0	21.6	5.9
Sinana	CNRM-CERFACS-CNRM-CM5	11/27/2023	36.2	26.2	3.8	0	22	6.7
Sinana	CNRM-CERFACS-CNRM-CM5	11/28/2023	41.6	24.7	3.2	0	21.7	7.9
Sinana	CNRM-CERFACS-CNRM-CM5	11/29/2023	47.2	19	3.9	0	21.6	10.7
Sinana	CNRM-CERFACS-CNRM-CM5	11/30/2023	52.7	15.7	4.5	0	20.5	10.8
Sinana	CNRM-CERFACS-CNRM-CM5	12/01/2023	51.8	12.2	3.6	0.1	20.4	10.2
Sinana	CNRM-CERFACS-CNRM-CM5	12/02/2023	49.1	13.7	2.7	0	20.6	9.8
Sinana	CNRM-CERFACS-CNRM-CM5	12/03/2023	45	15.1	2.9	0	21.5	10.2
Sinana	CNRM-CERFACS-CNRM-CM5	12/04/2023	42.7	21.7	3.4	0	23	9.4
Sinana	CNRM-CERFACS-CNRM-CM5	12/05/2023	45.7	20.9	3.3	0	22.3	8.6
Sinana	CNRM-CERFACS-CNRM-CM5	12/06/2023	51.7	24.8	4.1	0	23.1	7.9
Sinana	CNRM-CERFACS-CNRM-CM5	12/07/2023	49	21.9	3.3	0	22.5	8.3
Sinana	CNRM-CERFACS-CNRM-CM5	12/08/2023	43.2	22.7	3	0	22.9	8.7
Sinana	CNRM-CERFACS-CNRM-CM5	12/09/2023	42	20.4	2.6	0	22.5	10.5
Sinana	CNRM-CERFACS-CNRM-CM5	12/10/2023	43.2	21.9	3.2	0	23.2	10
Sinana	CNRM-CERFACS-CNRM-CM5	12/11/2023	44.4	23	4.6	0	22.9	9.9
Sinana	CNRM-CERFACS-CNRM-CM5	12/12/2023	37.3	23.4	3.9	0	22.9	9
Sinana	CNRM-CERFACS-CNRM-CM5	12/13/2023	34.6	22.4	2.8	0	22.1	8.5
Sinana	CNRM-CERFACS-CNRM-CM5	12/14/2023	31.7	23.2	2.6	0	22.7	9
Sinana	CNRM-CERFACS-CNRM-CM5	12/15/2023	33.4	21.4	2.9	0	22	8.8
Sinana	CNRM-CERFACS-CNRM-CM5	12/16/2023	44.3	16.5	3.1	0	20.5	8.7
Sinana	CNRM-CERFACS-CNRM-CM5	12/17/2023	52.4	15.9	3.1	0.6	20.5	10.6
Sinana	CNRM-CERFACS-CNRM-CM5	12/18/2023	56	15.9	2.3	1	20.7	10.2
Sinana	CNRM-CERFACS-CNRM-CM5	12/19/2023	51.9	12.1	2.3	0.5	20.8	12.2
Sinana	CNRM-CERFACS-CNRM-CM5	12/20/2023	42.1	19.4	3.1	0	22.3	12.2
Sinana	CNRM-CERFACS-CNRM-CM5	12/21/2023	45.9	14.6	3.6	0	21	10.1
Sinana	CNRM-CERFACS-CNRM-CM5	12/22/2023	44.4	17.7	3.7	0	21.5	9.6
Sinana	CNRM-CERFACS-CNRM-CM5	12/23/2023	49.8	11.2	2.2	0.9	20.7	10.6
Sinana	CNRM-CERFACS-CNRM-CM5	12/24/2023	43.7	16.5	3.6	0	21.2	11.1
Sinana	CNRM-CERFACS-CNRM-CM5	12/25/2023	53.1	18.9	3.1	0	21.9	8.8
Sinana	CNRM-CERFACS-CNRM-CM5	12/26/2023	59.5	13.5	2	0.6	20.9	10.6
Sinana	CNRM-CERFACS-CNRM-CM5	12/27/2023	60.8	10	2.8	0.5	19.8	11.9
Sinana	CNRM-CERFACS-CNRM-CM5	12/28/2023	72.2	9.2	3.3	1.2	19.1	11
Sinana	CNRM-CERFACS-CNRM-CM5	12/29/2023	59.7	20	4.3	0	21.9	9.6
Sinana	CNRM-CERFACS-CNRM-CM5	12/30/2023	55.6	22.7	4.7	0	22.4	8.6
Sinana	CNRM-CERFACS-CNRM-CM5	12/31/2023	52	23.5	4.6	0	22.3	8.2
Sinana	CNRM-CERFACS-CNRM-CM5	01/01/2024	45	24.3	4.1	0	22.4	8
Sinana	CNRM-CERFACS-CNRM-CM5	01/02/2024	33.2	25	4.3	0	22.4	6.7
Sinana	CNRM-CERFACS-CNRM-CM5	01/03/2024	37.4	24.9	4.5	0	22.4	7.2
Sinana	CNRM-CERFACS-CNRM-CM5	01/04/2024	35.6	25	4.7	0	24	7.6
Sinana	CNRM-CERFACS-CNRM-CM5	01/05/2024	28.7	25.7	5.9	0	22.5	8.2
Sinana	CNRM-CERFACS-CNRM-CM5	01/06/2024	33.1	25.5	5.5	0	21.3	7.5
Sinana	CNRM-CERFACS-CNRM-CM5	01/07/2024	37.8	25.1	5.3	0	21.1	7.2
Sinana	CNRM-CERFACS-CNRM-CM5	01/08/2024	39.9	25.7	4.9	0	20.2	6.9
Sinana	CNRM-CERFACS-CNRM-CM5	01/09/2024	38.3	25.7	4.4	0	20.5	5.7
Sinana	CNRM-CERFACS-CNRM-CM5	01/10/2024	34.7	25.2	3.5	0	20.9	5.1
Sinana	CNRM-CERFACS-CNRM-CM5	01/11/2024	36.3	26	2.7	0	21.3	4.4
Sinana	CNRM-CERFACS-CNRM-CM5	01/12/2024	45.5	24.9	2.3	0	21.6	4.6
Sinana	CNRM-CERFACS-CNRM-CM5	01/13/2024	48	24.9	2.6	0	22.3	6.1
Sinana	CNRM-CERFACS-CNRM-CM5	01/14/2024	43.7	24.6	2.3	0	22.9	7.3
Sinana	CNRM-CERFACS-CNRM-CM5	01/15/2024	38.1	20.7	2.5	0	22.5	12.5
Sinana	CNRM-CERFACS-CNRM-CM5	01/16/2024	47.6	16.9	2.8	1.6	21.5	12.4
Sinana	CNRM-CERFACS-CNRM-CM5	01/17/2024	49.3	14.8	3.2	1.3	20.6	12.3
Sinana	CNRM-CERFACS-CNRM-CM5	01/18/2024	50.2	17.3	3.1	1.5	21.3	11.8
Sinana	CNRM-CERFACS-CNRM-CM5	01/19/2024	67.5	13.2	3	23.1	18.3	11.3
Sinana	CNRM-CERFACS-CNRM-CM5	01/20/2024	75.5	11.4	3.2	28.6	16.4	10.5
Sinana	CNRM-CERFACS-CNRM-CM5	01/21/2024	64.9	17	2.4	5.6	18.9	11
Sinana	CNRM-CERFACS-CNRM-CM5	01/22/2024	52.6	19.9	1.9	0	22	10.2
Sinana	CNRM-CERFACS-CNRM-CM5	01/23/2024	44.6	22.7	2.2	0	23.4	9.4
Sinana	CNRM-CERFACS-CNRM-CM5	01/24/2024	45.4	22.2	2.9	0	22.3	9.7
Sinana	CNRM-CERFACS-CNRM-CM5	01/25/2024	43.6	24.7	4.1	0	22.8	9.8
Sinana	CNRM-CERFACS-CNRM-CM5	01/26/2024	41.4	25.1	4.1	0	22	8.7
Sinana	CNRM-CERFACS-CNRM-CM5	01/27/2024	38.5	24.8	3.1	0	22.4	7.8
Sinana	CNRM-CERFACS-CNRM-CM5	01/28/2024	36.5	25.6	2.4	0	23.3	6.9
Sinana	CNRM-CERFACS-CNRM-CM5	01/29/2024	41.7	25.2	2.9	0	22.7	8.2
Sinana	CNRM-CERFACS-CNRM-CM5	01/30/2024	43.6	24.3	2.8	0	23	8.5
Sinana	CNRM-CERFACS-CNRM-CM5	01/31/2024	42.7	20.3	3.4	0	21.5	10.2
Sinana	CNRM-CERFACS-CNRM-CM5	02/01/2024	45.4	23.5	4.4	0	20.8	10.3
Sinana	CNRM-CERFACS-CNRM-CM5	02/02/2024	54.1	20.4	4	0	19.8	10
Sinana	CNRM-CERFACS-CNRM-CM5	02/03/2024	50.5	24	3.5	0	20.8	9.4
Sinana	CNRM-CERFACS-CNRM-CM5	02/04/2024	40	26.4	3.3	0	21.2	8.2
Sinana	CNRM-CERFACS-CNRM-CM5	02/05/2024	40.9	25.9	2.9	0	21.1	8.4
Sinana	CNRM-CERFACS-CNRM-CM5	02/06/2024	36.4	25.2	3.3	0	21.7	11.7
Sinana	CNRM-CERFACS-CNRM-CM5	02/07/2024	41.2	20.4	2.4	1.2	20.8	12.7
Sinana	CNRM-CERFACS-CNRM-CM5	02/08/2024	60.2	14.4	2	5.6	20	12
Sinana	CNRM-CERFACS-CNRM-CM5	02/09/2024	81.4	11.9	1.5	11.9	18.9	12.4
Sinana	CNRM-CERFACS-CNRM-CM5	02/10/2024	58.6	14.9	2	3.2	19.2	11.2
Sinana	CNRM-CERFACS-CNRM-CM5	02/11/2024	41.1	27	4	0	22.8	9.5
Sinana	CNRM-CERFACS-CNRM-CM5	02/12/2024	37.2	27.7	4.3	0	23.5	9.1
Sinana	CNRM-CERFACS-CNRM-CM5	02/13/2024	36.9	27.2	3.7	0	23.2	8.2
Sinana	CNRM-CERFACS-CNRM-CM5	02/14/2024	38.7	27	4.3	0	23.7	9.3
Sinana	CNRM-CERFACS-CNRM-CM5	02/15/2024	38	26.8	5.4	0	23.8	10.6
Sinana	CNRM-CERFACS-CNRM-CM5	02/16/2024	29.5	27.7	5.6	0	23.4	10.3
Sinana	CNRM-CERFACS-CNRM-CM5	02/17/2024	22.7	28.7	5.6	0	22.8	9.1
Sinana	CNRM-CERFACS-CNRM-CM5	02/18/2024	25.4	29.5	4.6	0	23.9	8.5
Sinana	CNRM-CERFACS-CNRM-CM5	02/19/2024	26.4	28.9	2.7	0	24.7	7.6
Sinana	CNRM-CERFACS-CNRM-CM5	02/20/2024	25.3	28.4	1.6	0	25.1	7.2
Sinana	CNRM-CERFACS-CNRM-CM5	02/21/2024	25.9	27.6	3	0	24.3	10.5
Sinana	CNRM-CERFACS-CNRM-CM5	02/22/2024	51.9	21.6	3.1	2.9	22.9	11.6
Sinana	CNRM-CERFACS-CNRM-CM5	02/23/2024	50.7	16.7	3.7	0	20.4	12.8
Sinana	CNRM-CERFACS-CNRM-CM5	02/24/2024	38.2	28.2	4.7	0	23.5	11.1
Sinana	CNRM-CERFACS-CNRM-CM5	02/25/2024	35.8	28.4	3.6	0	23.9	9.3
Sinana	CNRM-CERFACS-CNRM-CM5	02/26/2024	43	23.7	3.3	0	22.6	11.6
Sinana	CNRM-CERFACS-CNRM-CM5	02/27/2024	37	25.1	3.8	0	24	12.6
Sinana	CNRM-CERFACS-CNRM-CM5	02/28/2024	40.2	23.2	4.3	0.2	23.1	13
Sinana	CNRM-CERFACS-CNRM-CM5	02/29/2024	46.1	18.4	4.1	0.2	22.7	12.6
Sinana	CNRM-CERFACS-CNRM-CM5	03/01/2024	42.4	21.8	3.9	0.1	21.6	12
Sinana	CNRM-CERFACS-CNRM-CM5	03/02/2024	56.5	13	3.3	4.2	18.9	12.1
Sinana	CNRM-CERFACS-CNRM-CM5	03/03/2024	68.3	13.8	4	6.7	18.4	11.9
Sinana	CNRM-CERFACS-CNRM-CM5	03/04/2024	57.5	21.6	3.8	2.2	20.4	11.7
Sinana	CNRM-CERFACS-CNRM-CM5	03/05/2024	51.3	21.5	4	0.5	20.1	11.7
Sinana	CNRM-CERFACS-CNRM-CM5	03/06/2024	42.8	24.4	3.9	0	20.5	10.2
Sinana	CNRM-CERFACS-CNRM-CM5	03/07/2024	37.3	28.4	4	0	21.3	9.6
Sinana	CNRM-CERFACS-CNRM-CM5	03/08/2024	26.8	29.7	4.4	0	21.7	9.1
Sinana	CNRM-CERFACS-CNRM-CM5	03/09/2024	22.8	29.2	4.5	0	22.5	8.9
Sinana	CNRM-CERFACS-CNRM-CM5	03/10/2024	23.3	29.6	3.8	0	22.9	8.4
Sinana	CNRM-CERFACS-CNRM-CM5	03/11/2024	26.1	29.5	3.1	0	23.4	7.8
Sinana	CNRM-CERFACS-CNRM-CM5	03/12/2024	33.3	28.8	2.8	0	23.5	8
Sinana	CNRM-CERFACS-CNRM-CM5	03/13/2024	30.2	28.3	3.6	0	23.5	9.6
Sinana	CNRM-CERFACS-CNRM-CM5	03/14/2024	22.1	28.9	4.7	0	24.1	9.9
Sinana	CNRM-CERFACS-CNRM-CM5	03/15/2024	21.1	28.9	5	0	23.8	9.7
Sinana	CNRM-CERFACS-CNRM-CM5	03/16/2024	22.9	29.4	5.1	0	22.8	9
Sinana	CNRM-CERFACS-CNRM-CM5	03/17/2024	24.5	29.3	4	0	22.1	7.9
Sinana	CNRM-CERFACS-CNRM-CM5	03/18/2024	28	29.6	3.3	0	24.4	7.6
Sinana	CNRM-CERFACS-CNRM-CM5	03/19/2024	27	29.5	4	0	25.3	8.3
Sinana	CNRM-CERFACS-CNRM-CM5	03/20/2024	27.5	29	4.2	0	23.9	8.7
Sinana	CNRM-CERFACS-CNRM-CM5	03/21/2024	28.3	29.1	4.4	0	23.5	8.8
Sinana	CNRM-CERFACS-CNRM-CM5	03/22/2024	30.3	29.4	4.2	0	23.7	8.8
Sinana	CNRM-CERFACS-CNRM-CM5	03/23/2024	26.3	29.3	4.5	0	24.1	9.3
Sinana	CNRM-CERFACS-CNRM-CM5	03/24/2024	25.7	29.8	4.4	0	24.3	9.3
Sinana	CNRM-CERFACS-CNRM-CM5	03/25/2024	28.8	29.8	3.7	0	24.7	8.9
Sinana	CNRM-CERFACS-CNRM-CM5	03/26/2024	40.2	28	3.9	0.7	24.6	10
Sinana	CNRM-CERFACS-CNRM-CM5	03/27/2024	41.3	28.8	4.1	0.2	24.6	10.1
Sinana	CNRM-CERFACS-CNRM-CM5	03/28/2024	27.5	29.8	5.4	0	24.7	10.7
Sinana	CNRM-CERFACS-CNRM-CM5	03/29/2024	27.9	29	4.2	0	23.2	9.8
Sinana	CNRM-CERFACS-CNRM-CM5	03/30/2024	28.4	29.5	3.7	0	24	9.3
Sinana	CNRM-CERFACS-CNRM-CM5	03/31/2024	26.5	28.9	4.5	0	23.1	10.6
Sinana	CNRM-CERFACS-CNRM-CM5	04/01/2024	26.5	29.4	4.3	0	23.2	11.3
Sinana	CNRM-CERFACS-CNRM-CM5	04/02/2024	21.5	29.3	4.2	0	23.3	10.4
Sinana	CNRM-CERFACS-CNRM-CM5	04/03/2024	20.1	30.1	4	0	23	9.5
Sinana	CNRM-CERFACS-CNRM-CM5	04/04/2024	22.3	30	3.7	0	22.8	9.3
Sinana	CNRM-CERFACS-CNRM-CM5	04/05/2024	27	29.6	3.6	0	22.9	9.2
Sinana	CNRM-CERFACS-CNRM-CM5	04/06/2024	32.4	29.4	4.2	0	23.1	10.2
Sinana	CNRM-CERFACS-CNRM-CM5	04/07/2024	33	28.1	3.7	0	23.3	11.3
Sinana	CNRM-CERFACS-CNRM-CM5	04/08/2024	29.5	24.7	3.4	0	23.3	12.5
Sinana	CNRM-CERFACS-CNRM-CM5	04/09/2024	25	25	4	0	22.9	12.8
Sinana	CNRM-CERFACS-CNRM-CM5	04/10/2024	29.9	27.9	3.3	0	22.8	11.8
Sinana	CNRM-CERFACS-CNRM-CM5	04/11/2024	31.6	28.6	3.1	0	23.1	11.6
Sinana	CNRM-CERFACS-CNRM-CM5	04/12/2024	36.4	28.9	3.7	0	23.1	11.3
Sinana	CNRM-CERFACS-CNRM-CM5	04/13/2024	40.3	26	3.7	0	23.1	11
Sinana	CNRM-CERFACS-CNRM-CM5	04/14/2024	38.2	29.7	4.4	0	23.4	10.9
Sinana	CNRM-CERFACS-CNRM-CM5	04/15/2024	36.3	28.9	4.4	0	23.4	11.3
Sinana	CNRM-CERFACS-CNRM-CM5	04/16/2024	35.1	29	4.1	0	23.9	11.1
Sinana	CNRM-CERFACS-CNRM-CM5	04/17/2024	32.8	28.3	3.3	0	24	11
Sinana	CNRM-CERFACS-CNRM-CM5	04/18/2024	40.1	18.6	2	1	22.7	14.1
Sinana	CNRM-CERFACS-CNRM-CM5	04/19/2024	67	11.8	1.8	6.1	20.6	13
Sinana	CNRM-CERFACS-CNRM-CM5	04/20/2024	81	7.7	2.4	21.8	19.2	12.1
Sinana	CNRM-CERFACS-CNRM-CM5	04/21/2024	82.7	11.1	2.3	18.3	19.8	11.8
Sinana	CNRM-CERFACS-CNRM-CM5	04/22/2024	86.5	14.6	2.4	19.1	20.1	11.8
Sinana	CNRM-CERFACS-CNRM-CM5	04/23/2024	84.8	10.4	2.2	13	19.2	11.1
Sinana	CNRM-CERFACS-CNRM-CM5	04/24/2024	84.9	13.2	2.3	2.6	19.4	10.3
Sinana	CNRM-CERFACS-CNRM-CM5	04/25/2024	66.4	22.9	3.6	1.5	21	10.3
Sinana	CNRM-CERFACS-CNRM-CM5	04/26/2024	47	28.5	4.5	0	21.8	10.7
Sinana	CNRM-CERFACS-CNRM-CM5	04/27/2024	41.2	29.1	4.9	0	21.7	11.1
Sinana	CNRM-CERFACS-CNRM-CM5	04/28/2024	43	28.6	3.6	0	21.7	10.7
Sinana	CNRM-CERFACS-CNRM-CM5	04/29/2024	50.2	15.8	2.4	0	20.8	11.5
Sinana	CNRM-CERFACS-CNRM-CM5	04/30/2024	49.3	19.3	2.8	0	21.2	12.6
Sinana	CNRM-CERFACS-CNRM-CM5	05/01/2024	51.2	23.9	3.3	0	23.7	11.8
Sinana	CNRM-CERFACS-CNRM-CM5	05/02/2024	54.3	25.4	3	0	23.6	10.7
Sinana	CNRM-CERFACS-CNRM-CM5	05/03/2024	62.4	23.9	2.8	0	23.3	10
Sinana	CNRM-CERFACS-CNRM-CM5	05/04/2024	85.9	13.1	2.3	4.7	19.9	10
Sinana	CNRM-CERFACS-CNRM-CM5	05/05/2024	85	14.8	3.6	11.1	21.6	11.7
Sinana	CNRM-CERFACS-CNRM-CM5	05/06/2024	88.8	10.8	3.5	13.6	18.5	11.9
Sinana	CNRM-CERFACS-CNRM-CM5	05/07/2024	69.5	26	4.4	0	21.6	11.3
Sinana	CNRM-CERFACS-CNRM-CM5	05/08/2024	68.2	25.5	3.5	0	21.9	10.3
Sinana	CNRM-CERFACS-CNRM-CM5	05/09/2024	67.9	22.5	3	1.8	21.8	9.6
Sinana	CNRM-CERFACS-CNRM-CM5	05/10/2024	77.4	14.8	2.4	3.4	21.4	11.6
Sinana	CNRM-CERFACS-CNRM-CM5	05/11/2024	70.4	20.2	3.3	0.4	22.1	10.8
Sinana	CNRM-CERFACS-CNRM-CM5	05/12/2024	69.2	19.1	3.1	0.5	22.2	10.3
Sinana	CNRM-CERFACS-CNRM-CM5	05/13/2024	62.6	22.1	3.4	0	22.3	9.6
Sinana	CNRM-CERFACS-CNRM-CM5	05/14/2024	55.2	24.5	3.8	0	22.6	10.1
Sinana	CNRM-CERFACS-CNRM-CM5	05/15/2024	52.4	25.5	3.9	0	23.2	11.6
Sinana	CNRM-CERFACS-CNRM-CM5	05/16/2024	53.5	25.2	4	0	22.7	10.7
Sinana	CNRM-CERFACS-CNRM-CM5	05/17/2024	52.9	26.7	3.7	0	23.2	9.6
Sinana	CNRM-CERFACS-CNRM-CM5	05/18/2024	51.9	22	3	0	23.2	10.3
Sinana	CNRM-CERFACS-CNRM-CM5	05/19/2024	59.9	15.5	2.3	0.1	22.5	12.5
Sinana	CNRM-CERFACS-CNRM-CM5	05/20/2024	71.4	10.5	2.6	5.3	20.8	13.2
Sinana	CNRM-CERFACS-CNRM-CM5	05/21/2024	87.1	8.5	1.8	8.2	17.7	12.5
Sinana	CNRM-CERFACS-CNRM-CM5	05/22/2024	89.3	3.8	1.4	11.4	17	12.5
Sinana	CNRM-CERFACS-CNRM-CM5	05/23/2024	92.2	1.5	2.1	31.3	16	12.4
Sinana	CNRM-CERFACS-CNRM-CM5	05/24/2024	85.7	8.3	2.8	19.8	18.6	12.2
Sinana	CNRM-CERFACS-CNRM-CM5	05/25/2024	86.2	11.1	2.3	19.2	19.4	11.5
Sinana	CNRM-CERFACS-CNRM-CM5	05/26/2024	89.7	6	2.6	30.7	19	12.5
Sinana	CNRM-CERFACS-CNRM-CM5	05/27/2024	90	7.4	2.1	22.5	18.4	11.8
Sinana	CNRM-CERFACS-CNRM-CM5	05/28/2024	86.2	11.4	2.1	4.4	20.3	11.1
Sinana	CNRM-CERFACS-CNRM-CM5	05/29/2024	75.8	22.2	2.3	0.6	21.9	11
Sinana	CNRM-CERFACS-CNRM-CM5	05/30/2024	87.5	11.6	1.9	4.8	20.7	10.9
Sinana	CNRM-CERFACS-CNRM-CM5	05/31/2024	85.6	11.9	2.3	12.7	20.8	10.8
Sinana	CNRM-CERFACS-CNRM-CM5	06/01/2024	85	8.5	2.9	13.5	19.2	10.4
Sinana	CNRM-CERFACS-CNRM-CM5	06/02/2024	82.6	10.2	2.8	13	19.7	10.6
Sinana	CNRM-CERFACS-CNRM-CM5	06/03/2024	81.9	14.1	3.1	14.1	20.4	9.8
Sinana	CNRM-CERFACS-CNRM-CM5	06/04/2024	83.3	11.3	3.4	8.9	19.3	10.5
Sinana	CNRM-CERFACS-CNRM-CM5	06/05/2024	84.7	10.4	3.7	18.8	18.6	11
Sinana	CNRM-CERFACS-CNRM-CM5	06/06/2024	75.9	17.1	3.6	0.7	20.6	10.3
Sinana	CNRM-CERFACS-CNRM-CM5	06/07/2024	81.7	13.3	3.1	9.2	19.7	9.7
Sinana	CNRM-CERFACS-CNRM-CM5	06/08/2024	79.4	8.6	3.3	7.5	18.3	11.4
Sinana	CNRM-CERFACS-CNRM-CM5	06/09/2024	79.2	6.7	3.7	2.9	17.4	10.4
Sinana	CNRM-CERFACS-CNRM-CM5	06/10/2024	78.2	11.9	2.5	8.6	19.5	10.5
Sinana	CNRM-CERFACS-CNRM-CM5	06/11/2024	78.5	10.6	2.4	9	19.8	11.2
Sinana	CNRM-CERFACS-CNRM-CM5	06/12/2024	74.7	15.3	2.7	6.1	21.5	10.6
Sinana	CNRM-CERFACS-CNRM-CM5	06/13/2024	73.7	17.2	3.1	7.8	22.1	11.1
Sinana	CNRM-CERFACS-CNRM-CM5	06/14/2024	70.4	16.9	3.3	3.7	21.5	10.9
Sinana	CNRM-CERFACS-CNRM-CM5	06/15/2024	62.2	23.2	3.5	0	22.2	10.8
Sinana	CNRM-CERFACS-CNRM-CM5	06/16/2024	59.5	25.3	3.7	0	22.2	11.1
Sinana	CNRM-CERFACS-CNRM-CM5	06/17/2024	62.9	24.2	3.2	0.4	21.8	10.9
Sinana	CNRM-CERFACS-CNRM-CM5	06/18/2024	60.4	23.8	3.2	0	22.1	10.2
Sinana	CNRM-CERFACS-CNRM-CM5	06/19/2024	61.9	22.9	3	0	22.2	11.1
Sinana	CNRM-CERFACS-CNRM-CM5	06/20/2024	65.8	19.7	2.8	1.8	21.7	10.1
Sinana	CNRM-CERFACS-CNRM-CM5	06/21/2024	78	13	2.6	1.1	21	9.7
Sinana	CNRM-CERFACS-CNRM-CM5	06/22/2024	76.9	15.7	2.8	2	21.9	9.7
Sinana	CNRM-CERFACS-CNRM-CM5	06/23/2024	69.4	19.7	3.1	0.3	22.3	9.5
Sinana	CNRM-CERFACS-CNRM-CM5	06/24/2024	62.3	26.1	3.3	0	23	9.3
Sinana	CNRM-CERFACS-CNRM-CM5	06/25/2024	68.5	17.8	2.6	0	22.4	9.3
Sinana	CNRM-CERFACS-CNRM-CM5	06/26/2024	67.4	17.5	3.1	2.5	22.7	10.1
Sinana	CNRM-CERFACS-CNRM-CM5	06/27/2024	63.2	17.6	4.3	0.3	22.1	11.5
Sinana	CNRM-CERFACS-CNRM-CM5	06/28/2024	52.8	23.2	4	0	22.7	10.2
Sinana	CNRM-CERFACS-CNRM-CM5	06/29/2024	56.9	23.9	4	0.2	22.9	10.4
Sinana	CNRM-CERFACS-CNRM-CM5	06/30/2024	64.1	16.6	4.2	4.4	21.5	11.4
Sinana	CNRM-CERFACS-CNRM-CM5	07/01/2024	70.5	13.2	4.3	17.7	21.4	10.9
Sinana	CNRM-CERFACS-CNRM-CM5	07/02/2024	74	15.4	4.3	11.8	20.9	10.6
Sinana	CNRM-CERFACS-CNRM-CM5	07/03/2024	65.6	18	5	0	21.5	11.3
Sinana	CNRM-CERFACS-CNRM-CM5	07/04/2024	63.9	20.4	5.4	0.4	22	11.6
Sinana	CNRM-CERFACS-CNRM-CM5	07/05/2024	61.1	21.2	5.1	0	22.6	11.4
Sinana	CNRM-CERFACS-CNRM-CM5	07/06/2024	64.1	17.2	4.7	0.9	21.3	11.9
Sinana	CNRM-CERFACS-CNRM-CM5	07/07/2024	69.8	13.1	3.6	9.6	21.7	11.6
Sinana	CNRM-CERFACS-CNRM-CM5	07/08/2024	77.8	7.7	3.2	10.7	19	11.4
Sinana	CNRM-CERFACS-CNRM-CM5	07/09/2024	66.2	12.1	3.1	1.2	21.6	11.1
Sinana	CNRM-CERFACS-CNRM-CM5	07/10/2024	64	17.2	3.3	2	22.3	10.4
Sinana	CNRM-CERFACS-CNRM-CM5	07/11/2024	64.4	15.9	3.4	2.2	22.3	10.9
Sinana	CNRM-CERFACS-CNRM-CM5	07/12/2024	63.3	12.6	4.4	1.2	21.3	11.5
Sinana	CNRM-CERFACS-CNRM-CM5	07/13/2024	67.3	11.9	4.3	1.1	19.7	11
Sinana	CNRM-CERFACS-CNRM-CM5	07/14/2024	61.1	18.8	4.1	0.1	21.6	11.3
Sinana	CNRM-CERFACS-CNRM-CM5	07/15/2024	55.4	20	4.1	0	21.9	10.7
Sinana	CNRM-CERFACS-CNRM-CM5	07/16/2024	58.2	25.1	4.1	0	22.7	8.5
Sinana	CNRM-CERFACS-CNRM-CM5	07/17/2024	60.6	24.5	4.2	0	22.6	9.2
Sinana	CNRM-CERFACS-CNRM-CM5	07/18/2024	54.8	21.6	4.3	0	22.6	9.7
Sinana	CNRM-CERFACS-CNRM-CM5	07/19/2024	48.6	26.4	4.3	0	23.6	9.7
Sinana	CNRM-CERFACS-CNRM-CM5	07/20/2024	59.5	23.5	4	1.4	23	9.6
Sinana	CNRM-CERFACS-CNRM-CM5	07/21/2024	73.6	9.4	3.4	17.8	19.7	11.2
Sinana	CNRM-CERFACS-CNRM-CM5	07/22/2024	65.6	17.7	3.2	4.7	22.6	11
Sinana	CNRM-CERFACS-CNRM-CM5	07/23/2024	69.5	15.2	3.6	6.6	22.2	11.6
Sinana	CNRM-CERFACS-CNRM-CM5	07/24/2024	70.4	12.8	3.9	3.8	20.6	11.7
Sinana	CNRM-CERFACS-CNRM-CM5	07/25/2024	66.6	14.2	3.6	6.7	21.7	11.4
Sinana	CNRM-CERFACS-CNRM-CM5	07/26/2024	61.5	16.1	4.2	4.3	23	11.1
Sinana	CNRM-CERFACS-CNRM-CM5	07/27/2024	54.6	23.3	4.3	0	23.8	9.8
Sinana	CNRM-CERFACS-CNRM-CM5	07/28/2024	57.8	23	4.2	0.2	24	9.6
Sinana	CNRM-CERFACS-CNRM-CM5	07/29/2024	67.4	15.8	3.9	4.9	21.8	11.2
Sinana	CNRM-CERFACS-CNRM-CM5	07/30/2024	70.7	11.5	4.1	4.7	20.7	11.5
Sinana	CNRM-CERFACS-CNRM-CM5	07/31/2024	75.1	11.8	4.4	14.3	20.7	11.2
Sinana	CNRM-CERFACS-CNRM-CM5	08/01/2024	75.5	13.7	5	6.9	20.4	10.3
Sinana	CNRM-CERFACS-CNRM-CM5	08/02/2024	76.1	12.1	4.1	6.7	20.4	10.3
Sinana	CNRM-CERFACS-CNRM-CM5	08/03/2024	64.7	17.2	3.5	5.2	21.7	9.7
Sinana	CNRM-CERFACS-CNRM-CM5	08/04/2024	69	16.7	3.5	8.3	22.3	11.1
Sinana	CNRM-CERFACS-CNRM-CM5	08/05/2024	62.4	12.8	4.4	1	20.9	9.9
Sinana	CNRM-CERFACS-CNRM-CM5	08/06/2024	61.9	12.8	3.9	0.9	20.8	10.6
Sinana	CNRM-CERFACS-CNRM-CM5	08/07/2024	65.7	12.1	3.9	2.7	20.9	11.2
Sinana	CNRM-CERFACS-CNRM-CM5	08/08/2024	70	13.3	4.1	9.1	21	10.9
Sinana	CNRM-CERFACS-CNRM-CM5	08/09/2024	71.1	16.8	4.5	9.2	21	10.3
Sinana	CNRM-CERFACS-CNRM-CM5	08/10/2024	70	13.8	4.1	4.7	21.3	10.4
Sinana	CNRM-CERFACS-CNRM-CM5	08/11/2024	72.9	17.6	4.1	11.9	22	10.8
Sinana	CNRM-CERFACS-CNRM-CM5	08/12/2024	76.4	17.4	5	8.4	20.5	10.3
Sinana	CNRM-CERFACS-CNRM-CM5	08/13/2024	77.9	10.3	3.5	17.1	19.9	10
Sinana	CNRM-CERFACS-CNRM-CM5	08/14/2024	76.6	9.3	3	13.5	21	11.1
Sinana	CNRM-CERFACS-CNRM-CM5	08/15/2024	68.6	12.6	3.2	8.8	21.8	11.5
Sinana	CNRM-CERFACS-CNRM-CM5	08/16/2024	72.1	12.1	3.5	8.6	22.1	11.4
Sinana	CNRM-CERFACS-CNRM-CM5	08/17/2024	65.6	12.2	3.1	5.6	21.7	11.4
Sinana	CNRM-CERFACS-CNRM-CM5	08/18/2024	59.2	16.3	4	0.2	21.6	11.4
Sinana	CNRM-CERFACS-CNRM-CM5	08/19/2024	63.8	18.2	3.6	2.1	21.8	9.8
Sinana	CNRM-CERFACS-CNRM-CM5	08/20/2024	66.8	10.3	3.5	1.3	21	11
Sinana	CNRM-CERFACS-CNRM-CM5	08/21/2024	64.2	8.8	3.3	0.1	19.9	11.5
Sinana	CNRM-CERFACS-CNRM-CM5	08/22/2024	58.8	20.6	3.9	1.6	22.5	10.8
Sinana	CNRM-CERFACS-CNRM-CM5	08/23/2024	63.5	17.4	4.4	4.8	21.9	11
Sinana	CNRM-CERFACS-CNRM-CM5	08/24/2024	62.7	11.2	4	0.3	19.7	10.8
Sinana	CNRM-CERFACS-CNRM-CM5	08/25/2024	70.1	9.2	4.5	13.6	19.6	11.3
Sinana	CNRM-CERFACS-CNRM-CM5	08/26/2024	67.9	14.5	4.3	1.7	21.8	10.4
Sinana	CNRM-CERFACS-CNRM-CM5	08/27/2024	62.9	21.8	4	4.6	22.7	7.9
Sinana	CNRM-CERFACS-CNRM-CM5	08/28/2024	74.8	10.7	3.6	13.8	20.7	10
Sinana	CNRM-CERFACS-CNRM-CM5	08/29/2024	76.3	10.4	3.4	23	21.2	10.2
Sinana	CNRM-CERFACS-CNRM-CM5	08/30/2024	73.1	19.3	3.2	6.6	23	10.9
Sinana	CNRM-CERFACS-CNRM-CM5	08/31/2024	74.1	8.3	3.1	10.2	19.3	11.6
Sinana	CNRM-CERFACS-CNRM-CM5	09/01/2024	68.2	12.1	3.9	0.2	19.8	11.8
Sinana	CNRM-CERFACS-CNRM-CM5	09/02/2024	68.7	14.1	3.7	2.4	20.9	11.8
Sinana	CNRM-CERFACS-CNRM-CM5	09/03/2024	76.2	11.1	3.1	8.7	21	11.9
Sinana	CNRM-CERFACS-CNRM-CM5	09/04/2024	72.7	16.4	2.6	7.8	21.6	12.1
Sinana	CNRM-CERFACS-CNRM-CM5	09/05/2024	79.4	10.9	3.4	9.2	20.4	11.8
Sinana	CNRM-CERFACS-CNRM-CM5	09/06/2024	79.4	11.9	3.7	7.9	19.6	11.5
Sinana	CNRM-CERFACS-CNRM-CM5	09/07/2024	78.2	12.9	3.6	6.9	20.2	11.1
Sinana	CNRM-CERFACS-CNRM-CM5	09/08/2024	79.5	13.1	3.3	6.7	20.1	10.8
Sinana	CNRM-CERFACS-CNRM-CM5	09/09/2024	70.8	16.7	4.2	2.8	20.3	10.9
Sinana	CNRM-CERFACS-CNRM-CM5	09/10/2024	71.3	20.2	4	0.4	20.9	9.7
Sinana	CNRM-CERFACS-CNRM-CM5	09/11/2024	67.9	23.8	3.3	1.8	21.3	7.3
Sinana	CNRM-CERFACS-CNRM-CM5	09/12/2024	88	7	1.6	14	17.6	10.6
Sinana	CNRM-CERFACS-CNRM-CM5	09/13/2024	86.3	11.3	3.9	12.1	19.6	10.2
Sinana	CNRM-CERFACS-CNRM-CM5	09/14/2024	81.9	14.1	3.8	5.4	20	10.7
Sinana	CNRM-CERFACS-CNRM-CM5	09/15/2024	82.3	12.8	4	4.8	19.7	10.2
Sinana	CNRM-CERFACS-CNRM-CM5	09/16/2024	81.5	14.8	3.8	2.2	19.2	10.2
Sinana	CNRM-CERFACS-CNRM-CM5	09/17/2024	79.5	13	3.8	2.4	19.6	10.1
Sinana	CNRM-CERFACS-CNRM-CM5	09/18/2024	78.7	13.4	3.2	3.7	19.8	10.3
Sinana	CNRM-CERFACS-CNRM-CM5	09/19/2024	88.4	9.2	1.7	9.4	19	9.9
Sinana	CNRM-CERFACS-CNRM-CM5	09/20/2024	88.5	6.4	2.1	15.5	18.7	11.1
Sinana	CNRM-CERFACS-CNRM-CM5	09/21/2024	88.8	8.1	2.6	19.8	18.5	10.7
Sinana	CNRM-CERFACS-CNRM-CM5	09/22/2024	83.9	16.9	3.3	14.6	20.5	11.1
Sinana	CNRM-CERFACS-CNRM-CM5	09/23/2024	88	6.7	3.8	8.2	17.7	10.6
Sinana	CNRM-CERFACS-CNRM-CM5	09/24/2024	83.2	13.7	3.5	2.9	19.2	10.1
Sinana	CNRM-CERFACS-CNRM-CM5	09/25/2024	85	12.2	2.8	5.4	19.1	8.9
Sinana	CNRM-CERFACS-CNRM-CM5	09/26/2024	89.9	8.6	2.5	18	18.4	10.1
Sinana	CNRM-CERFACS-CNRM-CM5	09/27/2024	95.4	4.8	1.9	15.2	16.6	8.9
Sinana	CNRM-CERFACS-CNRM-CM5	09/28/2024	91.9	8.7	2.8	13.7	17.5	9
Sinana	CNRM-CERFACS-CNRM-CM5	09/29/2024	89.5	10.1	2	6	18.2	9
Sinana	CNRM-CERFACS-CNRM-CM5	09/30/2024	71.7	27.3	2.5	0	20.8	6.7
Sinana	CNRM-CERFACS-CNRM-CM5	10/01/2024	59.7	28.9	2.8	0	20.8	8.9
Sinana	CNRM-CERFACS-CNRM-CM5	10/02/2024	65.9	26.4	2.7	0	20.9	8.5
Sinana	CNRM-CERFACS-CNRM-CM5	10/03/2024	75.3	24.3	2.7	2	20.7	10
Sinana	CNRM-CERFACS-CNRM-CM5	10/04/2024	74.3	22.3	2.8	1.1	21	10.3
Sinana	CNRM-CERFACS-CNRM-CM5	10/05/2024	78.1	21.6	3	1.4	21.3	9.8
Sinana	CNRM-CERFACS-CNRM-CM5	10/06/2024	74.2	21	2.9	0.4	20.9	9.8
Sinana	CNRM-CERFACS-CNRM-CM5	10/07/2024	72.9	20.4	2.6	0.2	21.7	9.9
Sinana	CNRM-CERFACS-CNRM-CM5	10/08/2024	66.7	20.5	3.2	0.3	21.3	10.8
Sinana	CNRM-CERFACS-CNRM-CM5	10/09/2024	68.2	21.4	3	0.2	21.6	10.3
Sinana	CNRM-CERFACS-CNRM-CM5	10/10/2024	83.2	16	2.6	5.8	20	9.9
Sinana	CNRM-CERFACS-CNRM-CM5	10/11/2024	84.2	12.4	2.6	2.9	20.3	11.2
Sinana	CNRM-CERFACS-CNRM-CM5	10/12/2024	81.8	13.9	3.2	3.5	21	11.3
Sinana	CNRM-CERFACS-CNRM-CM5	10/13/2024	86.4	12.5	3.5	9.6	19.8	11.9
Sinana	CNRM-CERFACS-CNRM-CM5	10/14/2024	86.1	13.5	3.8	6.9	19.2	12.1
Sinana	CNRM-CERFACS-CNRM-CM5	10/15/2024	87.1	10.7	2.3	4.6	18.7	12
Sinana	CNRM-CERFACS-CNRM-CM5	10/16/2024	85.5	11.1	2.6	3	18.7	10.7
Sinana	CNRM-CERFACS-CNRM-CM5	10/17/2024	78.3	17.8	2.7	1.3	20	11.2
Sinana	CNRM-CERFACS-CNRM-CM5	10/18/2024	71.5	25.1	3	0	20.5	10.2
Sinana	CNRM-CERFACS-CNRM-CM5	10/19/2024	66.4	27.2	2.6	0	21.3	8.3
Sinana	CNRM-CERFACS-CNRM-CM5	10/20/2024	65	26.9	3	0	21	8.1
Sinana	CNRM-CERFACS-CNRM-CM5	10/21/2024	72.7	18.7	2.8	0	20.2	8.6
Sinana	CNRM-CERFACS-CNRM-CM5	10/22/2024	81.4	14.4	2.9	3.7	19.4	10.9
Sinana	CNRM-CERFACS-CNRM-CM5	10/23/2024	81.2	13.6	2.9	1.6	20	10.6
Sinana	CNRM-CERFACS-CNRM-CM5	10/24/2024	71.8	20.2	3	1.2	20.6	10.4
Sinana	CNRM-CERFACS-CNRM-CM5	10/25/2024	83.5	10.7	2.5	10.2	19.7	11.2
Sinana	CNRM-CERFACS-CNRM-CM5	10/26/2024	88.2	11	3.2	8.4	18.2	10.9
Sinana	CNRM-CERFACS-CNRM-CM5	10/27/2024	57.6	26.9	4.3	0	20.6	10.1
Sinana	CNRM-CERFACS-CNRM-CM5	10/28/2024	58.8	27.2	4.5	0	20.2	9.8
Sinana	CNRM-CERFACS-CNRM-CM5	10/29/2024	67.1	18.8	4.3	0.1	19.2	10.8
Sinana	CNRM-CERFACS-CNRM-CM5	10/30/2024	57	26.2	4.3	0	20.9	9.5
Sinana	CNRM-CERFACS-CNRM-CM5	10/31/2024	59.5	26.7	3.7	0	20.4	8.2
Sinana	CNRM-CERFACS-CNRM-CM5	11/01/2024	61.3	27.1	3.5	0	21.4	6.9
Sinana	CNRM-CERFACS-CNRM-CM5	11/02/2024	64.4	25.6	3.4	0	21.5	7.8
Sinana	CNRM-CERFACS-CNRM-CM5	11/03/2024	60.4	25.2	2.7	0	21.2	7.7
Sinana	CNRM-CERFACS-CNRM-CM5	11/04/2024	52.3	25.4	2.4	0	21.7	6.7
Sinana	CNRM-CERFACS-CNRM-CM5	11/05/2024	60	25.1	2.7	0	21.6	7.4
Sinana	CNRM-CERFACS-CNRM-CM5	11/06/2024	60.2	26.1	3.2	0	21.7	7.8
Sinana	CNRM-CERFACS-CNRM-CM5	11/07/2024	59.9	25.9	3.4	0	22.2	6.9
Sinana	CNRM-CERFACS-CNRM-CM5	11/08/2024	51.3	26.2	5.1	0	22.3	9.7
Sinana	CNRM-CERFACS-CNRM-CM5	11/09/2024	58.7	25.3	4.4	0	22.5	9.7
Sinana	CNRM-CERFACS-CNRM-CM5	11/10/2024	58	24.6	3.7	0	22.4	9.6
Sinana	CNRM-CERFACS-CNRM-CM5	11/11/2024	67	17.1	2.6	0.5	21.1	9
Sinana	CNRM-CERFACS-CNRM-CM5	11/12/2024	85.2	10.9	2.8	4.6	19	11
Sinana	CNRM-CERFACS-CNRM-CM5	11/13/2024	64.1	24.4	3.6	0	22.1	8.9
Sinana	CNRM-CERFACS-CNRM-CM5	11/14/2024	50.3	25.8	4	0	22	8.5
Sinana	CNRM-CERFACS-CNRM-CM5	11/15/2024	56.5	26.1	4.3	0	22.2	8.5
Sinana	CNRM-CERFACS-CNRM-CM5	11/16/2024	66.1	26.2	5	0	22.1	9.4
Sinana	CNRM-CERFACS-CNRM-CM5	11/17/2024	62.3	18.7	4.6	0	21.6	9.7
Sinana	CNRM-CERFACS-CNRM-CM5	11/18/2024	64.4	21.8	4	0.4	21.5	8.8
Sinana	CNRM-CERFACS-CNRM-CM5	11/19/2024	77.6	15	3.2	10	20.8	9.6
Sinana	CNRM-CERFACS-CNRM-CM5	11/20/2024	91.5	5.8	4	11	18.2	11.4
Sinana	CNRM-CERFACS-CNRM-CM5	11/21/2024	91	4.8	3.9	8	17.3	11
Sinana	CNRM-CERFACS-CNRM-CM5	11/22/2024	84.5	8.9	4.1	0.6	18.4	10.1
Sinana	CNRM-CERFACS-CNRM-CM5	11/23/2024	70.9	25	3.9	0	20.3	9
Sinana	CNRM-CERFACS-CNRM-CM5	11/24/2024	67.8	25	3.9	0	20.9	8.4
Sinana	CNRM-CERFACS-CNRM-CM5	11/25/2024	65	22.9	3.3	0	21.1	8.1
Sinana	CNRM-CERFACS-CNRM-CM5	11/26/2024	74.4	12.3	3	0.5	19.1	10.5
Sinana	CNRM-CERFACS-CNRM-CM5	11/27/2024	77.3	12.9	3.8	0.3	19.3	10.3
Sinana	CNRM-CERFACS-CNRM-CM5	11/28/2024	77.6	13	4.4	0	18.4	9.6
Sinana	CNRM-CERFACS-CNRM-CM5	11/29/2024	71.7	16.8	4.9	0	18.9	8.7
Sinana	CNRM-CERFACS-CNRM-CM5	11/30/2024	68.6	21.8	5.5	0	19.3	8
Sinana	CNRM-CERFACS-CNRM-CM5	12/01/2024	57	25.4	4.6	0	20.2	6.9
Sinana	CNRM-CERFACS-CNRM-CM5	12/02/2024	58.6	24.5	4.5	0	20.9	6.7
Sinana	CNRM-CERFACS-CNRM-CM5	12/03/2024	69.2	23.7	4.6	2.7	21.3	7.7
Sinana	CNRM-CERFACS-CNRM-CM5	12/04/2024	83.5	13.3	4.8	4.8	18.2	9.5
Sinana	CNRM-CERFACS-CNRM-CM5	12/05/2024	68.4	19	5.7	0.1	20.7	10.1
Sinana	CNRM-CERFACS-CNRM-CM5	12/06/2024	64.5	24.2	5.8	0	21.2	9.3
Sinana	CNRM-CERFACS-CNRM-CM5	12/07/2024	58.8	25.1	5.7	0	20.9	8.3
Sinana	CNRM-CERFACS-CNRM-CM5	12/08/2024	63.9	25.1	6.3	0	20.8	8.3
Sinana	CNRM-CERFACS-CNRM-CM5	12/09/2024	59.6	25.2	6.2	0	20.4	8.4
Sinana	CNRM-CERFACS-CNRM-CM5	12/10/2024	64.9	25.8	5.5	0	20.6	7.5
Sinana	CNRM-CERFACS-CNRM-CM5	12/11/2024	61.2	24.7	4.8	0	20.4	7.1
Sinana	CNRM-CERFACS-CNRM-CM5	12/12/2024	51.6	25.7	4.5	0	21.2	6.5
Sinana	CNRM-CERFACS-CNRM-CM5	12/13/2024	49.5	24.8	4.6	0	21.3	6.6
Sinana	CNRM-CERFACS-CNRM-CM5	12/14/2024	48.7	24.5	4.4	0	21.7	6.6
Sinana	CNRM-CERFACS-CNRM-CM5	12/15/2024	53.3	24.7	4.7	0	21.6	6.5
Sinana	CNRM-CERFACS-CNRM-CM5	12/16/2024	59.6	25	4.6	0	21.2	6.6
Sinana	CNRM-CERFACS-CNRM-CM5	12/17/2024	52.1	25.6	4.8	0	21.1	6.5
Sinana	CNRM-CERFACS-CNRM-CM5	12/18/2024	54	24.5	4.5	0	20.7	5.5
Sinana	CNRM-CERFACS-CNRM-CM5	12/19/2024	47.1	25.3	5	0	20.9	6
Sinana	CNRM-CERFACS-CNRM-CM5	12/20/2024	41.9	25.1	5.1	0	20.8	5.9
Sinana	CNRM-CERFACS-CNRM-CM5	12/21/2024	39.7	25.1	4.5	0	21.9	5.7
Sinana	CNRM-CERFACS-CNRM-CM5	12/22/2024	39.8	26	4.1	0	22.2	5.8
Sinana	CNRM-CERFACS-CNRM-CM5	12/23/2024	45.9	25.3	4.1	0	22.1	6.8
Sinana	CNRM-CERFACS-CNRM-CM5	12/24/2024	58.6	13.7	3.2	0.2	20.4	9.9
Sinana	CNRM-CERFACS-CNRM-CM5	12/25/2024	68.2	14.7	2.6	2	21.3	10.5
Sinana	CNRM-CERFACS-CNRM-CM5	12/26/2024	55.6	18.5	3.8	0	22.2	9.6
Sinana	CNRM-CERFACS-CNRM-CM5	12/27/2024	48.6	25.1	4.3	0	23.1	8.2
Sinana	CNRM-CERFACS-CNRM-CM5	12/28/2024	49.7	25.5	4.2	0	22.6	7.1
Sinana	CNRM-CERFACS-CNRM-CM5	12/29/2024	50.6	25.5	3.3	0	22.4	5.5
Sinana	CNRM-CERFACS-CNRM-CM5	12/30/2024	51.9	25	3.1	0	22.5	4.7
Sinana	CNRM-CERFACS-CNRM-CM5	12/31/2024	49.2	24.5	3	0	22.5	4.6
Sinana	CNRM-CERFACS-CNRM-CM5	01/01/2025	48.1	24.7	2.6	0	22.9	4.9
Sinana	CNRM-CERFACS-CNRM-CM5	01/02/2025	41.8	24.6	4.4	0	23.7	7.8
Sinana	CNRM-CERFACS-CNRM-CM5	01/03/2025	33.2	25.1	4.4	0	22.8	7.3
Sinana	CNRM-CERFACS-CNRM-CM5	01/04/2025	38.8	25.3	3.5	0	23.3	6.9
Sinana	CNRM-CERFACS-CNRM-CM5	01/05/2025	33.6	24.9	3.2	0	23.8	6.4
Sinana	CNRM-CERFACS-CNRM-CM5	01/06/2025	50.1	24.2	5.7	0	22.3	9.3
Sinana	CNRM-CERFACS-CNRM-CM5	01/07/2025	64.7	20.8	5.3	0	21	9.8
Sinana	CNRM-CERFACS-CNRM-CM5	01/08/2025	56.3	24.8	5.2	0	23	9.3
Sinana	CNRM-CERFACS-CNRM-CM5	01/09/2025	40.6	25.9	5.8	0	23	8.9
Sinana	CNRM-CERFACS-CNRM-CM5	01/10/2025	34.7	26.3	5.7	0	22.5	8.1
Sinana	CNRM-CERFACS-CNRM-CM5	01/11/2025	32.5	26.3	6.2	0	21.8	8
Sinana	CNRM-CERFACS-CNRM-CM5	01/12/2025	41.9	26.3	6.4	0	21	7.9
Sinana	CNRM-CERFACS-CNRM-CM5	01/13/2025	51.1	26.1	6.1	0	20.6	7.9
Sinana	CNRM-CERFACS-CNRM-CM5	01/14/2025	50	25.3	5.8	0	20.2	7.9
Sinana	CNRM-CERFACS-CNRM-CM5	01/15/2025	45.8	25.6	5.9	0	20.7	7.6
Sinana	CNRM-CERFACS-CNRM-CM5	01/16/2025	38.4	26.3	6	0	20.5	7.3
Sinana	CNRM-CERFACS-CNRM-CM5	01/17/2025	36.6	26.7	6	0	20.6	7.3
Sinana	CNRM-CERFACS-CNRM-CM5	01/18/2025	35.5	26	5.1	0	20.7	7.2
Sinana	CNRM-CERFACS-CNRM-CM5	01/19/2025	29.1	26.3	4.8	0	23.1	6.8
Sinana	CNRM-CERFACS-CNRM-CM5	01/20/2025	19.8	26.4	4.9	0	23.7	7
Sinana	CNRM-CERFACS-CNRM-CM5	01/21/2025	20.3	26.1	5	0	23.1	7.6
Sinana	CNRM-CERFACS-CNRM-CM5	01/22/2025	23.1	26.2	5.1	0	22.5	8
Sinana	CNRM-CERFACS-CNRM-CM5	01/23/2025	31.4	25.7	4.8	0	21.8	7.8
Sinana	CNRM-CERFACS-CNRM-CM5	01/24/2025	30.5	26	4.5	0	22.4	7.8
Sinana	CNRM-CERFACS-CNRM-CM5	01/25/2025	29.8	26.8	4	0	22.9	7.2
Sinana	CNRM-CERFACS-CNRM-CM5	01/26/2025	30.4	26.1	3.5	0	23.1	6.6
Sinana	CNRM-CERFACS-CNRM-CM5	01/27/2025	32	26.1	4	0	23.1	7.5
Sinana	CNRM-CERFACS-CNRM-CM5	01/28/2025	24.9	26	4.8	0	23.3	8.7
Sinana	CNRM-CERFACS-CNRM-CM5	01/29/2025	26.7	26.7	5.2	0	22.3	8.4
Sinana	CNRM-CERFACS-CNRM-CM5	01/30/2025	41.7	26.5	4.6	0	21.6	7.7
Sinana	CNRM-CERFACS-CNRM-CM5	01/31/2025	42.2	26.4	3.7	0	21.9	7.1
Sinana	CNRM-CERFACS-CNRM-CM5	02/01/2025	41.1	26.5	3.3	0	21.8	7.7
Sinana	CNRM-CERFACS-CNRM-CM5	02/02/2025	35.1	26	2.6	0	22.7	7.6
Sinana	CNRM-CERFACS-CNRM-CM5	02/03/2025	30	26	2.7	0	23.5	9.3
Sinana	CNRM-CERFACS-CNRM-CM5	02/04/2025	29.4	26.5	2.7	0	24.3	9.4
Sinana	CNRM-CERFACS-CNRM-CM5	02/05/2025	30.1	26.4	3.3	0	24.2	11.2
Sinana	CNRM-CERFACS-CNRM-CM5	02/06/2025	34.8	25.2	3.9	0	23.1	11
Sinana	CNRM-CERFACS-CNRM-CM5	02/07/2025	40	25.2	3.8	0	23	10.6
Sinana	CNRM-CERFACS-CNRM-CM5	02/08/2025	38.9	22.9	3.7	0	23.1	12.7
Sinana	CNRM-CERFACS-CNRM-CM5	02/09/2025	38.7	25.9	4.3	0	23.5	11.4
Sinana	CNRM-CERFACS-CNRM-CM5	02/10/2025	40.1	26.7	4.5	0	23.7	10
Sinana	CNRM-CERFACS-CNRM-CM5	02/11/2025	38.1	27.1	5.3	0	24.3	10.3
Sinana	CNRM-CERFACS-CNRM-CM5	02/12/2025	33.3	27.8	6.4	0	23	10.8
Sinana	CNRM-CERFACS-CNRM-CM5	02/13/2025	28.4	28.8	6.2	0	21.9	9.7
Sinana	CNRM-CERFACS-CNRM-CM5	02/14/2025	31.2	27.1	5.6	0	21.5	9.1
Sinana	CNRM-CERFACS-CNRM-CM5	02/15/2025	36	27.8	5.2	0	21.7	9
Sinana	CNRM-CERFACS-CNRM-CM5	02/16/2025	35.6	27.6	4.6	0	22.9	8.7
Sinana	CNRM-CERFACS-CNRM-CM5	02/17/2025	29.4	27.3	3.8	0	24.3	8.1
Sinana	CNRM-CERFACS-CNRM-CM5	02/18/2025	33	27.3	3.6	0	25.2	8.1
Sinana	CNRM-CERFACS-CNRM-CM5	02/19/2025	18.6	29.2	3	0	25.3	7.2
Sinana	CNRM-CERFACS-CNRM-CM5	02/20/2025	20.2	27.6	3.1	0	24.4	7.5
Sinana	CNRM-CERFACS-CNRM-CM5	02/21/2025	31.4	27.6	2.7	0	24.1	7.4
Sinana	CNRM-CERFACS-CNRM-CM5	02/22/2025	32.1	28.6	2.8	0	24.9	8.3
Sinana	CNRM-CERFACS-CNRM-CM5	02/23/2025	36.2	28	3.7	0	24.1	9.1
Sinana	CNRM-CERFACS-CNRM-CM5	02/24/2025	40.3	28.1	4.3	0	23.8	9.8
Sinana	CNRM-CERFACS-CNRM-CM5	02/25/2025	46.7	18.3	4.3	0	21.6	11.9
Sinana	CNRM-CERFACS-CNRM-CM5	02/26/2025	55.2	15.5	3.9	0.8	20.2	12
Sinana	CNRM-CERFACS-CNRM-CM5	02/27/2025	42	27	4.2	0	23.2	11.1
Sinana	CNRM-CERFACS-CNRM-CM5	02/28/2025	35	27	4.9	0	23.4	11.5
Sinana	CNRM-CERFACS-CNRM-CM5	03/01/2025	36.2	28.5	4.6	0	22.1	9.7
Sinana	CNRM-CERFACS-CNRM-CM5	03/02/2025	36.7	28.1	4.4	0	22.2	9
Sinana	CNRM-CERFACS-CNRM-CM5	03/03/2025	37.9	28.1	4.5	0	22.7	9.2
Sinana	CNRM-CERFACS-CNRM-CM5	03/04/2025	39.7	28	4.7	0	22.7	9.6
Sinana	CNRM-CERFACS-CNRM-CM5	03/05/2025	32.2	28.2	4.7	0	22.1	9.4
Sinana	CNRM-CERFACS-CNRM-CM5	03/06/2025	28.9	28.4	4.3	0	22.7	8.6
Sinana	CNRM-CERFACS-CNRM-CM5	03/07/2025	28.4	28.9	4.5	0	23.3	9.6
Sinana	CNRM-CERFACS-CNRM-CM5	03/08/2025	23.1	29.1	4.1	0	23.2	8.3
Sinana	CNRM-CERFACS-CNRM-CM5	03/09/2025	30.9	28.4	4.1	0	23.3	8.7
Sinana	CNRM-CERFACS-CNRM-CM5	03/10/2025	30.9	28.5	4.6	0	23.8	9.2
Sinana	CNRM-CERFACS-CNRM-CM5	03/11/2025	17.1	29.6	5	0	24.1	10
Sinana	CNRM-CERFACS-CNRM-CM5	03/12/2025	12.9	30	5.6	0	25.2	10.2
Sinana	CNRM-CERFACS-CNRM-CM5	03/13/2025	14.3	29.8	5.6	0	24.6	10.2
Sinana	CNRM-CERFACS-CNRM-CM5	03/14/2025	20.5	28.9	4.2	0	24.5	9.8
Sinana	CNRM-CERFACS-CNRM-CM5	03/15/2025	24.6	28.7	3.3	0	24.1	9.3
Sinana	CNRM-CERFACS-CNRM-CM5	03/16/2025	29.4	28.7	3.3	0	24.7	9.1
Sinana	CNRM-CERFACS-CNRM-CM5	03/17/2025	29.1	28.7	3.6	0	24.7	10.1
Sinana	CNRM-CERFACS-CNRM-CM5	03/18/2025	31.7	27	3.4	0	24.5	10.7
Sinana	CNRM-CERFACS-CNRM-CM5	03/19/2025	27.2	28	3.8	0	25.2	11.8
Sinana	CNRM-CERFACS-CNRM-CM5	03/20/2025	28.5	28.5	3.6	0	24.7	10.5
Sinana	CNRM-CERFACS-CNRM-CM5	03/21/2025	31.6	28.3	4.2	0	24.4	11.3
Sinana	CNRM-CERFACS-CNRM-CM5	03/22/2025	32.3	27	4.1	0	23.8	11.5
Sinana	CNRM-CERFACS-CNRM-CM5	03/23/2025	35.4	20.1	3.7	0	22.1	12.4
Sinana	CNRM-CERFACS-CNRM-CM5	03/24/2025	36	17.7	3.8	0	22.1	13.2
Sinana	CNRM-CERFACS-CNRM-CM5	03/25/2025	51.9	14.4	3.3	6.7	20.2	12.2
Sinana	CNRM-CERFACS-CNRM-CM5	03/26/2025	56.7	11.7	2.9	3.7	18.7	12.1
Sinana	CNRM-CERFACS-CNRM-CM5	03/27/2025	42	19.6	3.7	0	21.2	12.6
Sinana	CNRM-CERFACS-CNRM-CM5	03/28/2025	47.7	20	3.1	1.1	22.2	11.6
Sinana	CNRM-CERFACS-CNRM-CM5	03/29/2025	53.2	16	2.6	1.4	21.4	12
Sinana	CNRM-CERFACS-CNRM-CM5	03/30/2025	56.7	16	1.9	4.1	21.4	11.8
Sinana	CNRM-CERFACS-CNRM-CM5	03/31/2025	61.2	15.8	2.1	7.4	20	12.5
Sinana	CNRM-CERFACS-CNRM-CM5	04/01/2025	61	11.2	2.2	3.7	20.3	13.1
Sinana	CNRM-CERFACS-CNRM-CM5	04/02/2025	46.9	14.8	3.9	0	21.6	13.6
Sinana	CNRM-CERFACS-CNRM-CM5	04/03/2025	42.4	17.8	4.1	0	21.8	13.5
Sinana	CNRM-CERFACS-CNRM-CM5	04/04/2025	38.9	24.7	4.5	0	22.5	13.2
Sinana	CNRM-CERFACS-CNRM-CM5	04/05/2025	37.8	28.3	5.1	0	22.6	13.7
Sinana	CNRM-CERFACS-CNRM-CM5	04/06/2025	40.5	22.9	4.7	0	21.7	13.3
Sinana	CNRM-CERFACS-CNRM-CM5	04/07/2025	56.6	17.5	4.3	5.3	21.1	12.5
Sinana	CNRM-CERFACS-CNRM-CM5	04/08/2025	89.9	5.7	1.9	13.1	16.4	12.2
Sinana	CNRM-CERFACS-CNRM-CM5	04/09/2025	78.2	12.4	2.2	2.9	18.2	11.5
Sinana	CNRM-CERFACS-CNRM-CM5	04/10/2025	66.7	15.9	2	0.3	20.4	11.6
Sinana	CNRM-CERFACS-CNRM-CM5	04/11/2025	58.6	17.4	2.5	0	20.9	12.6
Sinana	CNRM-CERFACS-CNRM-CM5	04/12/2025	49.1	22.7	2.5	0	21.4	13
Sinana	CNRM-CERFACS-CNRM-CM5	04/13/2025	38.4	28.8	3.1	0	21.9	11
Sinana	CNRM-CERFACS-CNRM-CM5	04/14/2025	41.3	29.2	3	0	21.6	9.9
Sinana	CNRM-CERFACS-CNRM-CM5	04/15/2025	45.5	25.9	2.7	0	21.6	10.5
Sinana	CNRM-CERFACS-CNRM-CM5	04/16/2025	45.4	23.1	3.9	0	22.2	12.4
Sinana	CNRM-CERFACS-CNRM-CM5	04/17/2025	43.9	24.4	3.8	0	22.6	12.3
Sinana	CNRM-CERFACS-CNRM-CM5	04/18/2025	48.2	17.7	2.7	0	21.9	12.7
Sinana	CNRM-CERFACS-CNRM-CM5	04/19/2025	46.9	19.7	3.9	0.1	22.1	12.8
Sinana	CNRM-CERFACS-CNRM-CM5	04/20/2025	55.8	16.7	4.2	1.2	21.4	12.6
Sinana	CNRM-CERFACS-CNRM-CM5	04/21/2025	39.7	23.9	4.2	0	22.7	12.3
Sinana	CNRM-CERFACS-CNRM-CM5	04/22/2025	35.9	29.5	3.3	0	22.9	10.5
Sinana	CNRM-CERFACS-CNRM-CM5	04/23/2025	38.1	28.9	2.4	0	23	9.9
Sinana	CNRM-CERFACS-CNRM-CM5	04/24/2025	34.1	28.4	2.2	0	23.4	9.9
Sinana	CNRM-CERFACS-CNRM-CM5	04/25/2025	32.7	26	2.9	0	23.6	11.1
Sinana	CNRM-CERFACS-CNRM-CM5	04/26/2025	52.7	17.8	3.5	5.9	22.5	13.2
Sinana	CNRM-CERFACS-CNRM-CM5	04/27/2025	75.6	8.4	2.8	9.4	19.6	12.6
Sinana	CNRM-CERFACS-CNRM-CM5	04/28/2025	85.4	9.7	2.7	11.1	18.8	12.4
Sinana	CNRM-CERFACS-CNRM-CM5	04/29/2025	86	6.9	2.3	19.5	18.9	11.9
Sinana	CNRM-CERFACS-CNRM-CM5	04/30/2025	84.6	10.2	2.2	12.9	19.6	11.8
Sinana	CNRM-CERFACS-CNRM-CM5	05/01/2025	79.6	13.4	2.5	6.5	21.1	12.4
Sinana	CNRM-CERFACS-CNRM-CM5	05/02/2025	79	15.6	2.4	14	22.1	12.7
Sinana	CNRM-CERFACS-CNRM-CM5	05/03/2025	87.1	10.4	1.6	20.1	20.1	12.6
Sinana	CNRM-CERFACS-CNRM-CM5	05/04/2025	89.7	10.6	2.2	21	19.8	12
Sinana	CNRM-CERFACS-CNRM-CM5	05/05/2025	78.9	18.8	2.8	3.6	21.7	11.8
Sinana	CNRM-CERFACS-CNRM-CM5	05/06/2025	82.5	15.6	2.8	3.1	20.6	11
Sinana	CNRM-CERFACS-CNRM-CM5	05/07/2025	86.7	13.9	2.6	3.8	19.9	10
Sinana	CNRM-CERFACS-CNRM-CM5	05/08/2025	86.4	9.8	2.3	1.5	19.7	11.1
Sinana	CNRM-CERFACS-CNRM-CM5	05/09/2025	74.8	17.3	2.7	0	21.7	8.8
Sinana	CNRM-CERFACS-CNRM-CM5	05/10/2025	66.1	24.8	2.6	0	22.6	8.3
Sinana	CNRM-CERFACS-CNRM-CM5	05/11/2025	71.7	19.4	3.2	0.1	21.9	8.6
Sinana	CNRM-CERFACS-CNRM-CM5	05/12/2025	83.7	10.3	2.6	2	20.7	9.7
Sinana	CNRM-CERFACS-CNRM-CM5	05/13/2025	88	9	2	11	20.1	10.4
Sinana	CNRM-CERFACS-CNRM-CM5	05/14/2025	86.8	12.8	2.4	14.8	19.8	10.3
Sinana	CNRM-CERFACS-CNRM-CM5	05/15/2025	83.4	16.1	2.8	2.9	21.4	9.9
Sinana	CNRM-CERFACS-CNRM-CM5	05/16/2025	80.6	13.8	2.7	3.2	21.2	10.6
Sinana	CNRM-CERFACS-CNRM-CM5	05/17/2025	80.7	17.6	2.7	3	21.6	11.5
Sinana	CNRM-CERFACS-CNRM-CM5	05/18/2025	84.3	12.2	2.6	10.9	20.4	11.5
Sinana	CNRM-CERFACS-CNRM-CM5	05/19/2025	88.7	6.9	2.5	18.9	19.1	12
Sinana	CNRM-CERFACS-CNRM-CM5	05/20/2025	91	5.1	2.2	12.2	19.4	11.3
Sinana	CNRM-CERFACS-CNRM-CM5	05/21/2025	88.5	10.2	2.5	3.4	19	10.6
Sinana	CNRM-CERFACS-CNRM-CM5	05/22/2025	85.6	11.3	2.4	0.5	19.9	9
Sinana	CNRM-CERFACS-CNRM-CM5	05/23/2025	79.5	19.1	2.7	0.1	21.9	8.8
Sinana	CNRM-CERFACS-CNRM-CM5	05/24/2025	66.7	25.8	3	0	23.1	8.5
Sinana	CNRM-CERFACS-CNRM-CM5	05/25/2025	63.2	26.1	2.8	0	23.6	9.2
Sinana	CNRM-CERFACS-CNRM-CM5	05/26/2025	62.6	25.5	2.7	0	23.3	8.8
Sinana	CNRM-CERFACS-CNRM-CM5	05/27/2025	62.9	25.4	3	0	22.8	9.3
Sinana	CNRM-CERFACS-CNRM-CM5	05/28/2025	79.1	19	2.6	1.6	20.4	9.5
Sinana	CNRM-CERFACS-CNRM-CM5	05/29/2025	90.9	6.3	1.5	25.5	17.3	11.1
Sinana	CNRM-CERFACS-CNRM-CM5	05/30/2025	89.2	9.4	2.5	10.8	19.4	11.3
Sinana	CNRM-CERFACS-CNRM-CM5	05/31/2025	79.6	21.2	2.6	2.2	21.6	10.4
Sinana	CNRM-CERFACS-CNRM-CM5	06/01/2025	83.1	14.9	3.1	17.4	20.3	11
Sinana	CNRM-CERFACS-CNRM-CM5	06/02/2025	77.3	20.6	3.3	17.8	21.4	10.6
Sinana	CNRM-CERFACS-CNRM-CM5	06/03/2025	85	10	2.9	0	18.4	10.7
Sinana	CNRM-CERFACS-CNRM-CM5	06/04/2025	84.7	11.7	2.3	23.3	18.6	9.7
Sinana	CNRM-CERFACS-CNRM-CM5	06/05/2025	81.1	7.2	3	8.9	17.8	10.3
Sinana	CNRM-CERFACS-CNRM-CM5	06/06/2025	72.2	17.2	2.7	1.6	21.4	10.6
Sinana	CNRM-CERFACS-CNRM-CM5	06/07/2025	69.7	16.5	2.6	1.9	21.3	12.1
Sinana	CNRM-CERFACS-CNRM-CM5	06/08/2025	74.6	12.8	2.9	11.2	20.1	12.1
Sinana	CNRM-CERFACS-CNRM-CM5	06/09/2025	70.9	20.6	3.1	4.6	22.2	11.5
Sinana	CNRM-CERFACS-CNRM-CM5	06/10/2025	77.4	13.9	2.8	7.6	21	10.5
Sinana	CNRM-CERFACS-CNRM-CM5	06/11/2025	81.6	9.7	2.8	12.2	20	10.6
Sinana	CNRM-CERFACS-CNRM-CM5	06/12/2025	81	12	2.5	17.4	20.9	10.6
Sinana	CNRM-CERFACS-CNRM-CM5	06/13/2025	81.8	16.4	2.7	8.4	21.3	10.4
Sinana	CNRM-CERFACS-CNRM-CM5	06/14/2025	79.9	21.3	2	7.6	20.3	9.4
Sinana	CNRM-CERFACS-CNRM-CM5	06/15/2025	81.4	16.2	2.8	12.7	20.2	9.3
Sinana	CNRM-CERFACS-CNRM-CM5	06/16/2025	82.4	11.5	3.5	7	18.9	11.2
Sinana	CNRM-CERFACS-CNRM-CM5	06/17/2025	79.8	11.4	3.4	2.3	19.4	10.9
Sinana	CNRM-CERFACS-CNRM-CM5	06/18/2025	76.4	16.9	3.4	1.5	21	10.8
Sinana	CNRM-CERFACS-CNRM-CM5	06/19/2025	80	13.4	3.4	2.4	20.3	10.6
Sinana	CNRM-CERFACS-CNRM-CM5	06/20/2025	78.4	12.8	3.3	2.1	20.1	10.5
Sinana	CNRM-CERFACS-CNRM-CM5	06/21/2025	79.9	10.7	2.8	3.2	19.2	11.4
Sinana	CNRM-CERFACS-CNRM-CM5	06/22/2025	78.3	9.1	3.1	1.8	18.8	11.7
Sinana	CNRM-CERFACS-CNRM-CM5	06/23/2025	77.2	10.9	3.3	2.2	19.7	12.2
Sinana	CNRM-CERFACS-CNRM-CM5	06/24/2025	73.1	13.8	3.4	2	20.5	11.8
Sinana	CNRM-CERFACS-CNRM-CM5	06/25/2025	79.8	10	2.6	7.5	20.4	10.7
Sinana	CNRM-CERFACS-CNRM-CM5	06/26/2025	81.8	9.3	3	4.1	21.5	11
Sinana	CNRM-CERFACS-CNRM-CM5	06/27/2025	76.2	9.8	3.6	1.3	21.3	11.6
Sinana	CNRM-CERFACS-CNRM-CM5	06/28/2025	74.9	12.4	3.3	3.4	21.4	11.4
Sinana	CNRM-CERFACS-CNRM-CM5	06/29/2025	67.5	17.6	3.1	0.3	23	11.5
Sinana	CNRM-CERFACS-CNRM-CM5	06/30/2025	76.2	11.1	3.8	2.2	22.7	12.2
Sinana	CNRM-CERFACS-CNRM-CM5	07/01/2025	66.6	17	3.7	1.2	25.6	12
Sinana	CNRM-CERFACS-CNRM-CM5	07/02/2025	63.8	16.9	5.6	5.9	25.5	12.4
Sinana	CNRM-CERFACS-CNRM-CM5	07/03/2025	62.8	19.9	6.3	0.6	24.6	12.5
Sinana	CNRM-CERFACS-CNRM-CM5	07/04/2025	61.8	18	4.8	1.2	24.7	11.9
Sinana	CNRM-CERFACS-CNRM-CM5	07/05/2025	66.2	13.6	4.2	1.3	22.7	12.1
Sinana	CNRM-CERFACS-CNRM-CM5	07/06/2025	76.4	9.3	3.6	7.1	20.8	10.9
Sinana	CNRM-CERFACS-CNRM-CM5	07/07/2025	71.4	13	4.2	12.1	23	11.3
Sinana	CNRM-CERFACS-CNRM-CM5	07/08/2025	70.5	13.5	5.3	1.7	21.1	11.5
Sinana	CNRM-CERFACS-CNRM-CM5	07/09/2025	70.7	12.5	5.2	2.1	20.1	11.9
Sinana	CNRM-CERFACS-CNRM-CM5	07/10/2025	70.8	9.2	4.7	0.9	19.5	11.2
Sinana	CNRM-CERFACS-CNRM-CM5	07/11/2025	71.1	13.4	4	2.2	21.4	10.8
Sinana	CNRM-CERFACS-CNRM-CM5	07/12/2025	71.3	14.9	3.9	5.6	21.6	11.3
Sinana	CNRM-CERFACS-CNRM-CM5	07/13/2025	75.1	12.7	4	12.9	21.7	11.2
Sinana	CNRM-CERFACS-CNRM-CM5	07/14/2025	73.7	16.4	4.8	0.7	20.9	11.5
Sinana	CNRM-CERFACS-CNRM-CM5	07/15/2025	75.1	13.4	5.1	3.3	19.3	11.2
Sinana	CNRM-CERFACS-CNRM-CM5	07/16/2025	75.9	11.9	4.2	11.5	19.9	11.1
Sinana	CNRM-CERFACS-CNRM-CM5	07/17/2025	81.5	8.4	4.6	1.6	17.4	11
Sinana	CNRM-CERFACS-CNRM-CM5	07/18/2025	83.4	6.1	4.3	13.3	17.1	10.9
Sinana	CNRM-CERFACS-CNRM-CM5	07/19/2025	85.7	7.8	3.4	16.6	18.5	10.8
Sinana	CNRM-CERFACS-CNRM-CM5	07/20/2025	83.6	9.1	3.7	7.4	18.4	11.1
Sinana	CNRM-CERFACS-CNRM-CM5	07/21/2025	81.3	10.4	3.7	10.8	19.1	10.8
Sinana	CNRM-CERFACS-CNRM-CM5	07/22/2025	76.8	11.9	4.1	4.3	19.8	10.8
Sinana	CNRM-CERFACS-CNRM-CM5	07/23/2025	78.9	8.8	3.7	12.4	19.2	11.2
Sinana	CNRM-CERFACS-CNRM-CM5	07/24/2025	80.2	6.8	3.4	15.7	19	11.1
Sinana	CNRM-CERFACS-CNRM-CM5	07/25/2025	82	8	3.2	8.6	18.6	10.7
Sinana	CNRM-CERFACS-CNRM-CM5	07/26/2025	77.4	12.6	3.5	11.1	20.7	10.8
Sinana	CNRM-CERFACS-CNRM-CM5	07/27/2025	72.7	13.1	3.8	8.7	20.9	11.5
Sinana	CNRM-CERFACS-CNRM-CM5	07/28/2025	74.6	11.6	4.2	4.7	20.3	11
Sinana	CNRM-CERFACS-CNRM-CM5	07/29/2025	70	8.8	4.4	0.7	18.9	10.7
Sinana	CNRM-CERFACS-CNRM-CM5	07/30/2025	71.8	10.9	3.7	2.2	19.8	11.1
Sinana	CNRM-CERFACS-CNRM-CM5	07/31/2025	70.3	9.1	4.1	1	18.8	11.4
Sinana	CNRM-CERFACS-CNRM-CM5	08/01/2025	74.5	10.4	3.6	17	19.8	10.2
Sinana	CNRM-CERFACS-CNRM-CM5	08/02/2025	76.5	9	3.5	12.7	20.2	10.1
Sinana	CNRM-CERFACS-CNRM-CM5	08/03/2025	71.4	10.5	3.6	8.1	20.2	11.2
Sinana	CNRM-CERFACS-CNRM-CM5	08/04/2025	73.4	7.2	4	3.3	18.7	11.2
Sinana	CNRM-CERFACS-CNRM-CM5	08/05/2025	70.1	12.6	4	6.8	20.5	10.7
Sinana	CNRM-CERFACS-CNRM-CM5	08/06/2025	77.1	9.3	3.7	13.5	19.7	10.6
Sinana	CNRM-CERFACS-CNRM-CM5	08/07/2025	79.6	10.8	3.8	15	20.1	10.5
Sinana	CNRM-CERFACS-CNRM-CM5	08/08/2025	78.8	8.7	3.9	6	18.7	10.8
Sinana	CNRM-CERFACS-CNRM-CM5	08/09/2025	75.7	12.6	4.1	1.5	19.3	10.6
Sinana	CNRM-CERFACS-CNRM-CM5	08/10/2025	77.1	11.1	3.6	1.4	19.2	10.1
Sinana	CNRM-CERFACS-CNRM-CM5	08/11/2025	74.6	15.6	3.9	7	21.1	10.9
Sinana	CNRM-CERFACS-CNRM-CM5	08/12/2025	75	16.2	2.8	9.8	21.9	10.7
Sinana	CNRM-CERFACS-CNRM-CM5	08/13/2025	76.1	13.3	3.8	20.7	21.8	11.1
Sinana	CNRM-CERFACS-CNRM-CM5	08/14/2025	71.6	12.1	3.6	2.7	21.1	11.1
Sinana	CNRM-CERFACS-CNRM-CM5	08/15/2025	64.3	16.6	3.5	2.3	22.3	11.1
Sinana	CNRM-CERFACS-CNRM-CM5	08/16/2025	56.9	23.5	4	0.9	22.6	9.9
Sinana	CNRM-CERFACS-CNRM-CM5	08/17/2025	53.1	23.6	4.2	0	22.6	9.9
Sinana	CNRM-CERFACS-CNRM-CM5	08/18/2025	61.6	22	3.1	5.4	21.2	8
Sinana	CNRM-CERFACS-CNRM-CM5	08/19/2025	81.1	8.1	2.9	12.8	18.3	10.6
Sinana	CNRM-CERFACS-CNRM-CM5	08/20/2025	74	10	3.2	3.7	20.5	10.9
Sinana	CNRM-CERFACS-CNRM-CM5	08/21/2025	58.5	19.9	3.7	0.1	22.4	9.8
Sinana	CNRM-CERFACS-CNRM-CM5	08/22/2025	60.9	17.2	4.6	0.7	21.7	9.8
Sinana	CNRM-CERFACS-CNRM-CM5	08/23/2025	57.4	23.7	4.9	0	21.5	8.3
Sinana	CNRM-CERFACS-CNRM-CM5	08/24/2025	60.8	21.4	3.9	0.5	21.5	9.2
Sinana	CNRM-CERFACS-CNRM-CM5	08/25/2025	63.9	14.7	3.4	2.3	20.2	10.5
Sinana	CNRM-CERFACS-CNRM-CM5	08/26/2025	67	15.2	3.9	2.1	20	9.7
Sinana	CNRM-CERFACS-CNRM-CM5	08/27/2025	69	15.8	3.3	5.4	21.3	10
Sinana	CNRM-CERFACS-CNRM-CM5	08/28/2025	65.1	18.8	3.1	4.8	22.1	9.9
Sinana	CNRM-CERFACS-CNRM-CM5	08/29/2025	66.2	19.3	3	4.6	22.7	8.8
Sinana	CNRM-CERFACS-CNRM-CM5	08/30/2025	71.6	15	3.5	9.8	21.2	11
Sinana	CNRM-CERFACS-CNRM-CM5	08/31/2025	59.5	19.4	4.9	0.3	21.8	10.1
Sinana	CNRM-CERFACS-CNRM-CM5	09/01/2025	64.4	20.9	3.4	0.5	21.4	9
Sinana	CNRM-CERFACS-CNRM-CM5	09/02/2025	70.4	11.8	3	1.2	19.5	10.3
Sinana	CNRM-CERFACS-CNRM-CM5	09/03/2025	54.3	22.2	4.6	0	21	11.2
Sinana	CNRM-CERFACS-CNRM-CM5	09/04/2025	71	14.6	3.9	2.3	20.9	10.5
Sinana	CNRM-CERFACS-CNRM-CM5	09/05/2025	64.5	20.2	3.5	0.8	21.4	10.5
Sinana	CNRM-CERFACS-CNRM-CM5	09/06/2025	59.8	22.9	3.6	0.2	21.9	9.4
Sinana	CNRM-CERFACS-CNRM-CM5	09/07/2025	67.1	17.4	3.1	4.1	21.8	10.3
Sinana	CNRM-CERFACS-CNRM-CM5	09/08/2025	71.6	20.3	3.1	6.4	21.6	9.2
Sinana	CNRM-CERFACS-CNRM-CM5	09/09/2025	64.6	18.6	3.8	1	21.6	9.9
Sinana	CNRM-CERFACS-CNRM-CM5	09/10/2025	66.4	20.2	3.9	3.8	21.4	9.3
Sinana	CNRM-CERFACS-CNRM-CM5	09/11/2025	59	18.8	3.6	0	21	10.1
Sinana	CNRM-CERFACS-CNRM-CM5	09/12/2025	52.5	24.8	3.3	0.1	22.4	9.7
Sinana	CNRM-CERFACS-CNRM-CM5	09/13/2025	55.8	24.9	3	0.4	22.5	10.2
Sinana	CNRM-CERFACS-CNRM-CM5	09/14/2025	52.5	24	3.2	0.1	22.8	10.5
Sinana	CNRM-CERFACS-CNRM-CM5	09/15/2025	62	17.7	3.3	1.9	22.2	12.2
Sinana	CNRM-CERFACS-CNRM-CM5	09/16/2025	75.9	7.6	2.5	9.8	20.6	12.4
Sinana	CNRM-CERFACS-CNRM-CM5	09/17/2025	84.8	7.4	2	8	19.6	11.7
Sinana	CNRM-CERFACS-CNRM-CM5	09/18/2025	83.1	6.4	2.2	15.1	19.9	11.8
Sinana	CNRM-CERFACS-CNRM-CM5	09/19/2025	87.2	5.8	2.1	14	19.2	12
Sinana	CNRM-CERFACS-CNRM-CM5	09/20/2025	90.6	4.5	1.5	12	17.4	11.5
Sinana	CNRM-CERFACS-CNRM-CM5	09/21/2025	94.1	3.1	1.2	16	16.6	11.2
Sinana	CNRM-CERFACS-CNRM-CM5	09/22/2025	87.1	8.2	2.3	12	17.9	11.2
Sinana	CNRM-CERFACS-CNRM-CM5	09/23/2025	80.6	10.1	2.1	4.5	18.9	10.8
Sinana	CNRM-CERFACS-CNRM-CM5	09/24/2025	86.4	8.4	1.7	9.8	19.2	10.5
Sinana	CNRM-CERFACS-CNRM-CM5	09/25/2025	89.6	11.2	1.4	14.4	18.9	10.5
Sinana	CNRM-CERFACS-CNRM-CM5	09/26/2025	74.3	16.5	2.4	2.1	20.3	10.2
Sinana	CNRM-CERFACS-CNRM-CM5	09/27/2025	77.8	16.6	3	6.3	19.9	8.3
Sinana	CNRM-CERFACS-CNRM-CM5	09/28/2025	89.5	13	2.4	15.2	19.3	9.2
Sinana	CNRM-CERFACS-CNRM-CM5	09/29/2025	91.8	9.7	3.2	9.5	18	9
Sinana	CNRM-CERFACS-CNRM-CM5	09/30/2025	93.4	7.4	3.1	6.6	17	9.2
Sinana	CNRM-CERFACS-CNRM-CM5	10/01/2025	80	17.5	4.3	0.9	19.2	11.3
Sinana	CNRM-CERFACS-CNRM-CM5	10/02/2025	79.3	12.8	3.9	0	18.1	11.2
Sinana	CNRM-CERFACS-CNRM-CM5	10/03/2025	82.9	13	3.5	2.1	18.5	11
Sinana	CNRM-CERFACS-CNRM-CM5	10/04/2025	94.8	6.6	2.5	7	16.1	10.8
Sinana	CNRM-CERFACS-CNRM-CM5	10/05/2025	90.7	9.8	2.6	4.6	17.8	11
Sinana	CNRM-CERFACS-CNRM-CM5	10/06/2025	76.9	22.6	3.4	2.6	20.9	10.9
Sinana	CNRM-CERFACS-CNRM-CM5	10/07/2025	85	15.6	2.8	2.1	20	11.4
Sinana	CNRM-CERFACS-CNRM-CM5	10/08/2025	79.9	17.3	2.9	0.5	19.8	9.8
Sinana	CNRM-CERFACS-CNRM-CM5	10/09/2025	69.3	24.2	2.7	0.2	20.4	9
Sinana	CNRM-CERFACS-CNRM-CM5	10/10/2025	68.2	23.6	2.5	0	20.7	9.9
Sinana	CNRM-CERFACS-CNRM-CM5	10/11/2025	64.7	23.1	2.4	0	20.8	10.4
Sinana	CNRM-CERFACS-CNRM-CM5	10/12/2025	66.1	23.2	2.6	0.1	20.6	9.7
Sinana	CNRM-CERFACS-CNRM-CM5	10/13/2025	68.2	23.1	2.7	0	20.8	9.3
Sinana	CNRM-CERFACS-CNRM-CM5	10/14/2025	56.7	27.4	3.1	0	21.6	9.6
Sinana	CNRM-CERFACS-CNRM-CM5	10/15/2025	70.2	13	2.6	2	19	11.8
Sinana	CNRM-CERFACS-CNRM-CM5	10/16/2025	91.9	5.3	2	14.9	16.6	12
Sinana	CNRM-CERFACS-CNRM-CM5	10/17/2025	93.7	7.8	1.9	12.8	16.5	11.7
Sinana	CNRM-CERFACS-CNRM-CM5	10/18/2025	88.3	12.8	3.2	6.4	19.3	10.8
Sinana	CNRM-CERFACS-CNRM-CM5	10/19/2025	77.2	20.9	4.1	0.4	19.4	10.9
Sinana	CNRM-CERFACS-CNRM-CM5	10/20/2025	59	28	4	0	20.5	9.4
Sinana	CNRM-CERFACS-CNRM-CM5	10/21/2025	63.7	25.8	3.5	0.7	20.2	9.2
Sinana	CNRM-CERFACS-CNRM-CM5	10/22/2025	84.4	16.2	3.2	2.7	18.3	10.6
Sinana	CNRM-CERFACS-CNRM-CM5	10/23/2025	77.8	16.9	3.2	0.2	18.5	8.5
Sinana	CNRM-CERFACS-CNRM-CM5	10/24/2025	67.4	27	3	0	19.7	7.5
Sinana	CNRM-CERFACS-CNRM-CM5	10/25/2025	65.8	27.2	3.4	0	19.7	7.3
Sinana	CNRM-CERFACS-CNRM-CM5	10/26/2025	57.4	27.4	4.5	0	19.7	8.4
Sinana	CNRM-CERFACS-CNRM-CM5	10/27/2025	46	27.1	5.1	0	19.7	8.2
Sinana	CNRM-CERFACS-CNRM-CM5	10/28/2025	45.3	27.1	5	0	19.8	8.6
Sinana	CNRM-CERFACS-CNRM-CM5	10/29/2025	50.5	24.5	3.4	0	19.7	8.8
Sinana	CNRM-CERFACS-CNRM-CM5	10/30/2025	45.2	25.4	1.7	0	21	9.7
Sinana	CNRM-CERFACS-CNRM-CM5	10/31/2025	55.8	17	1.7	0	20.5	11.9
Sinana	CNRM-CERFACS-CNRM-CM5	11/01/2025	74.4	15.3	2.2	7.6	19.8	11.2
Sinana	CNRM-CERFACS-CNRM-CM5	11/02/2025	92.6	5.8	1.7	17.5	17.7	10.9
Sinana	CNRM-CERFACS-CNRM-CM5	11/03/2025	78.9	15.4	3.3	2.9	20.3	10.2
Sinana	CNRM-CERFACS-CNRM-CM5	11/04/2025	67.2	25.3	4	0	21.1	8.5
Sinana	CNRM-CERFACS-CNRM-CM5	11/05/2025	60.3	26.3	3.9	0	20.6	7.6
Sinana	CNRM-CERFACS-CNRM-CM5	11/06/2025	58.9	24.8	3.8	0	20.5	8.1
Sinana	CNRM-CERFACS-CNRM-CM5	11/07/2025	54.5	25.1	3.8	0	20.6	7.8
Sinana	CNRM-CERFACS-CNRM-CM5	11/08/2025	55.3	26.1	3.5	0	21	7.6
Sinana	CNRM-CERFACS-CNRM-CM5	11/09/2025	58.3	25.3	3	0	21.3	8.1
Sinana	CNRM-CERFACS-CNRM-CM5	11/10/2025	56.3	24.9	2.9	0	21.7	9.1
Sinana	CNRM-CERFACS-CNRM-CM5	11/11/2025	57.1	24.7	2.7	0.1	21.9	11
Sinana	CNRM-CERFACS-CNRM-CM5	11/12/2025	47.8	25.9	2.9	0	21.9	9.2
Sinana	CNRM-CERFACS-CNRM-CM5	11/13/2025	51.6	24.8	2.8	0	21.9	8.5
Sinana	CNRM-CERFACS-CNRM-CM5	11/14/2025	52	25.7	2.8	0	21.8	7.1
Sinana	CNRM-CERFACS-CNRM-CM5	11/15/2025	53.9	25.6	3.1	0	22.1	6.9
Sinana	CNRM-CERFACS-CNRM-CM5	11/16/2025	55.6	23.8	3.7	0.4	21.9	8.3
Sinana	CNRM-CERFACS-CNRM-CM5	11/17/2025	47.8	25.4	4.8	0	21.6	9.5
Sinana	CNRM-CERFACS-CNRM-CM5	11/18/2025	57.6	25.4	4.7	0	21.7	9
Sinana	CNRM-CERFACS-CNRM-CM5	11/19/2025	55.9	25.2	4.1	0	21.7	8.4
Sinana	CNRM-CERFACS-CNRM-CM5	11/20/2025	51	24.6	3.2	0	21.7	8.9
Sinana	CNRM-CERFACS-CNRM-CM5	11/21/2025	55	15.5	2.8	0	20.9	11.3
Sinana	CNRM-CERFACS-CNRM-CM5	11/22/2025	50.6	18.7	3.1	0	21.2	10.9
Sinana	CNRM-CERFACS-CNRM-CM5	11/23/2025	48.1	23.6	3.8	0	22.2	9.6
Sinana	CNRM-CERFACS-CNRM-CM5	11/24/2025	49.6	19.7	3.9	0	21.1	9.8
Sinana	CNRM-CERFACS-CNRM-CM5	11/25/2025	45.2	24.4	3.8	0	21.7	8.6
Sinana	CNRM-CERFACS-CNRM-CM5	11/26/2025	43.5	24.6	3.3	0	21.7	7.7
Sinana	CNRM-CERFACS-CNRM-CM5	11/27/2025	40.8	23	3.3	0	21.6	9
Sinana	CNRM-CERFACS-CNRM-CM5	11/28/2025	39.2	25.1	3.5	0	21.7	7.4
Sinana	CNRM-CERFACS-CNRM-CM5	11/29/2025	41.4	25.5	3.7	0	21.9	7.1
Sinana	CNRM-CERFACS-CNRM-CM5	11/30/2025	39.5	24.8	3	0	21.8	6
Sinana	CNRM-CERFACS-CNRM-CM5	12/01/2025	35	20.3	2.3	0	23	6.8
Sinana	CNRM-CERFACS-CNRM-CM5	12/02/2025	36.4	18.8	1.8	0	22.6	9.1
Sinana	CNRM-CERFACS-CNRM-CM5	12/03/2025	41.8	16.3	2.9	0	22	10.6
Sinana	CNRM-CERFACS-CNRM-CM5	12/04/2025	45.5	20.9	4	0	23	10.6
Sinana	CNRM-CERFACS-CNRM-CM5	12/05/2025	48.5	22.7	4.2	0	22.4	8.5
Sinana	CNRM-CERFACS-CNRM-CM5	12/06/2025	46.2	25.7	5	0	23.2	8.9
Sinana	CNRM-CERFACS-CNRM-CM5	12/07/2025	48.9	25.3	4.8	0	22.9	8.8
Sinana	CNRM-CERFACS-CNRM-CM5	12/08/2025	37.2	24.7	4.7	0	23.3	8.6
Sinana	CNRM-CERFACS-CNRM-CM5	12/09/2025	29.5	19.6	4.2	0	23.1	9.1
Sinana	CNRM-CERFACS-CNRM-CM5	12/10/2025	31.5	18.1	4	0	22.7	10.7
Sinana	CNRM-CERFACS-CNRM-CM5	12/11/2025	33.3	16.1	4.5	0	23	11.7
Sinana	CNRM-CERFACS-CNRM-CM5	12/12/2025	39.5	16.3	5.3	0	22.2	10.7
Sinana	CNRM-CERFACS-CNRM-CM5	12/13/2025	48.9	19.3	4.4	0	21.7	9.4
Sinana	CNRM-CERFACS-CNRM-CM5	12/14/2025	57.3	19.2	4.1	0	21.7	8.8
Sinana	CNRM-CERFACS-CNRM-CM5	12/15/2025	46.7	21.2	3.6	0	23.1	9.3
Sinana	CNRM-CERFACS-CNRM-CM5	12/16/2025	43.1	22.7	3.9	0	23.5	9.7
Sinana	CNRM-CERFACS-CNRM-CM5	12/17/2025	41.3	20.9	3.3	0	22.3	10
Sinana	CNRM-CERFACS-CNRM-CM5	12/18/2025	38.5	19.9	3	0	22.1	9.3
Sinana	CNRM-CERFACS-CNRM-CM5	12/19/2025	32.8	21.4	2.4	0	23.1	9.9
Sinana	CNRM-CERFACS-CNRM-CM5	12/20/2025	29.9	19.2	3.4	0	22.3	11.2
Sinana	CNRM-CERFACS-CNRM-CM5	12/21/2025	29.1	23.8	4.2	0	22.7	8.7
Sinana	CNRM-CERFACS-CNRM-CM5	12/22/2025	33.6	25.1	2.8	0	22.9	7
Sinana	CNRM-CERFACS-CNRM-CM5	12/23/2025	37.8	24.9	2.8	0	23.5	5.8
Sinana	CNRM-CERFACS-CNRM-CM5	12/24/2025	44.1	25.2	4.6	0	23.3	8.3
Sinana	CNRM-CERFACS-CNRM-CM5	12/25/2025	50.1	24.4	4.9	0	22.6	8.3
Sinana	CNRM-CERFACS-CNRM-CM5	12/26/2025	49.1	23.6	3.9	0	21.7	6.5
Sinana	CNRM-CERFACS-CNRM-CM5	12/27/2025	36.4	24.3	2.9	0	22.4	5.1
Sinana	CNRM-CERFACS-CNRM-CM5	12/28/2025	43.3	24.3	2.8	0	22.7	4.8
Sinana	CNRM-CERFACS-CNRM-CM5	12/29/2025	40.2	24.5	3.2	0	22.9	4.5
Sinana	CNRM-CERFACS-CNRM-CM5	12/30/2025	38.1	24.5	5.3	0	22.7	7.5
Sinana	CNRM-CERFACS-CNRM-CM5	12/31/2025	45.9	24.5	5.2	0	22.3	7.2
Sinana	CNRM-CERFACS-CNRM-CM5	01/01/2026	39.5	24.7	5.1	0	21.8	8.4
Sinana	CNRM-CERFACS-CNRM-CM5	01/02/2026	35.4	24.9	4.3	0	22.5	7.6
Sinana	CNRM-CERFACS-CNRM-CM5	01/03/2026	33.1	25.6	4.2	0	22.7	7.5
Sinana	CNRM-CERFACS-CNRM-CM5	01/04/2026	33.5	24.5	4.2	0	22.6	7.9
Sinana	CNRM-CERFACS-CNRM-CM5	01/05/2026	32.6	25	3.9	0	23	8.6
Sinana	CNRM-CERFACS-CNRM-CM5	01/06/2026	31.7	24.9	3.4	0	23.3	7.6
Sinana	CNRM-CERFACS-CNRM-CM5	01/07/2026	30.6	25.6	2.8	0	24.1	6.6
Sinana	CNRM-CERFACS-CNRM-CM5	01/08/2026	33.2	25.2	2.7	0	23.4	6.7
Sinana	CNRM-CERFACS-CNRM-CM5	01/09/2026	34.4	24.7	2.5	0	23.5	6.3
Sinana	CNRM-CERFACS-CNRM-CM5	01/10/2026	34	24.8	2.8	0	23.6	6.6
Sinana	CNRM-CERFACS-CNRM-CM5	01/11/2026	36.8	24.9	2.7	0	23.4	7
Sinana	CNRM-CERFACS-CNRM-CM5	01/12/2026	38.8	24.8	2.6	0	23.7	7.9
Sinana	CNRM-CERFACS-CNRM-CM5	01/13/2026	38.5	23.8	3.4	0	23.7	11
Sinana	CNRM-CERFACS-CNRM-CM5	01/14/2026	40.9	25	4.1	0	23.5	10.1
Sinana	CNRM-CERFACS-CNRM-CM5	01/15/2026	37.5	24.9	5	0	22.9	9.4
Sinana	CNRM-CERFACS-CNRM-CM5	01/16/2026	30.4	26	5.3	0	22.7	8.8
Sinana	CNRM-CERFACS-CNRM-CM5	01/17/2026	26.1	26.1	5.3	0	22.8	8.2
Sinana	CNRM-CERFACS-CNRM-CM5	01/18/2026	23.8	26.3	5	0	23.5	7.9
Sinana	CNRM-CERFACS-CNRM-CM5	01/19/2026	23	26.1	5	0	24	8
Sinana	CNRM-CERFACS-CNRM-CM5	01/20/2026	23.5	26.2	4.5	0	23.6	8.1
Sinana	CNRM-CERFACS-CNRM-CM5	01/21/2026	22.2	25.7	4.1	0	23.7	7.9
Sinana	CNRM-CERFACS-CNRM-CM5	01/22/2026	26.4	26.9	3.2	0	24.1	7.1
Sinana	CNRM-CERFACS-CNRM-CM5	01/23/2026	33.7	25.3	2.7	0	23.7	7
Sinana	CNRM-CERFACS-CNRM-CM5	01/24/2026	42.5	24.1	3.8	0	23.5	8.6
Sinana	CNRM-CERFACS-CNRM-CM5	01/25/2026	43.7	23.3	4.1	0	22.9	9.4
Sinana	CNRM-CERFACS-CNRM-CM5	01/26/2026	29	25.7	3.7	0	23.3	8.3
Sinana	CNRM-CERFACS-CNRM-CM5	01/27/2026	24.2	26	4	0	24.2	7.3
Sinana	CNRM-CERFACS-CNRM-CM5	01/28/2026	27.6	25.9	4.9	0	23	8.7
Sinana	CNRM-CERFACS-CNRM-CM5	01/29/2026	28.1	26.7	5.2	0	23	8.3
Sinana	CNRM-CERFACS-CNRM-CM5	01/30/2026	26.6	26.7	5.3	0	22.3	8.1
Sinana	CNRM-CERFACS-CNRM-CM5	01/31/2026	21.9	27.2	4.9	0	23	7.6
Sinana	CNRM-CERFACS-CNRM-CM5	02/01/2026	20.5	26.4	3.8	0	22.4	7.1
Sinana	CNRM-CERFACS-CNRM-CM5	02/02/2026	20	26.6	2.7	0	23.1	6.3
Sinana	CNRM-CERFACS-CNRM-CM5	02/03/2026	22.3	26.7	2.3	0	23.7	6.6
Sinana	CNRM-CERFACS-CNRM-CM5	02/04/2026	23.8	26.6	2.8	0	23.3	7.2
Sinana	CNRM-CERFACS-CNRM-CM5	02/05/2026	23.9	27.2	2.8	0	23.6	6.8
Sinana	CNRM-CERFACS-CNRM-CM5	02/06/2026	26.8	26.5	2.3	0	23.7	7.1
Sinana	CNRM-CERFACS-CNRM-CM5	02/07/2026	26.5	27.2	2.4	0	23.8	7.6
Sinana	CNRM-CERFACS-CNRM-CM5	02/08/2026	28	26.6	3	0	24.1	8.9
Sinana	CNRM-CERFACS-CNRM-CM5	02/09/2026	34.1	26.4	3.3	0	24.3	9.3
Sinana	CNRM-CERFACS-CNRM-CM5	02/10/2026	36.7	25.2	2.7	0	24.2	9.4
Sinana	CNRM-CERFACS-CNRM-CM5	02/11/2026	34.9	18.8	2.8	0	22.3	13.4
Sinana	CNRM-CERFACS-CNRM-CM5	02/12/2026	48.9	14.9	3.4	0.1	20.6	13.8
Sinana	CNRM-CERFACS-CNRM-CM5	02/13/2026	47	17.6	3.8	0	21.5	12.9
Sinana	CNRM-CERFACS-CNRM-CM5	02/14/2026	35.1	26.8	4.9	0	23.3	11
Sinana	CNRM-CERFACS-CNRM-CM5	02/15/2026	37.1	27.3	4.7	0	23.1	10.3
Sinana	CNRM-CERFACS-CNRM-CM5	02/16/2026	38.4	27.8	4.2	0	23.7	9.3
Sinana	CNRM-CERFACS-CNRM-CM5	02/17/2026	37.5	26.9	3.5	0	24.6	9.1
Sinana	CNRM-CERFACS-CNRM-CM5	02/18/2026	28.4	27.7	2.7	0	24.7	8.1
Sinana	CNRM-CERFACS-CNRM-CM5	02/19/2026	33.1	28	2.8	0	24.8	9
Sinana	CNRM-CERFACS-CNRM-CM5	02/20/2026	59.8	12.7	1.6	4	22.5	13.2
Sinana	CNRM-CERFACS-CNRM-CM5	02/21/2026	61.7	18.7	2	4.3	22.1	12.3
Sinana	CNRM-CERFACS-CNRM-CM5	02/22/2026	69	15.7	3.2	8.9	21	12.1
Sinana	CNRM-CERFACS-CNRM-CM5	02/23/2026	47.7	24.7	3.8	0	22	10.1
Sinana	CNRM-CERFACS-CNRM-CM5	02/24/2026	42.2	28	4.6	0	21.7	9.1
Sinana	CNRM-CERFACS-CNRM-CM5	02/25/2026	34.5	28.5	4.6	0	21.7	8.2
Sinana	CNRM-CERFACS-CNRM-CM5	02/26/2026	34	28.7	3	0	22.7	6.4
Sinana	CNRM-CERFACS-CNRM-CM5	02/27/2026	40.9	28	2.9	0	23.8	6.7
Sinana	CNRM-CERFACS-CNRM-CM5	02/28/2026	37.6	28.5	3.3	0	25	8.1
Sinana	CNRM-CERFACS-CNRM-CM5	03/01/2026	36.6	28	3.6	0	24.4	8.9
Sinana	CNRM-CERFACS-CNRM-CM5	03/02/2026	33.3	28.1	4.1	0	23.7	9.1
Sinana	CNRM-CERFACS-CNRM-CM5	03/03/2026	31.2	28.2	4.5	0	23.5	8.7
Sinana	CNRM-CERFACS-CNRM-CM5	03/04/2026	25.8	28.6	5.4	0	23.3	10
Sinana	CNRM-CERFACS-CNRM-CM5	03/05/2026	22	29.6	5	0	22.8	9.6
Sinana	CNRM-CERFACS-CNRM-CM5	03/06/2026	28.5	28.4	4.6	0	23.1	9.5
Sinana	CNRM-CERFACS-CNRM-CM5	03/07/2026	24.5	29	3.9	0	23.9	8.7
Sinana	CNRM-CERFACS-CNRM-CM5	03/08/2026	24.8	29.3	2.9	0	24.6	7.7
Sinana	CNRM-CERFACS-CNRM-CM5	03/09/2026	28.9	29.3	3.2	0	24.3	8.2
Sinana	CNRM-CERFACS-CNRM-CM5	03/10/2026	23.4	28.4	4.5	0	24.2	10.4
Sinana	CNRM-CERFACS-CNRM-CM5	03/11/2026	35.5	27.8	4.9	0	24.4	10.5
Sinana	CNRM-CERFACS-CNRM-CM5	03/12/2026	31.3	27.9	4.7	0	24.6	11.3
Sinana	CNRM-CERFACS-CNRM-CM5	03/13/2026	30.6	28.9	5.2	0	24.8	10.9
Sinana	CNRM-CERFACS-CNRM-CM5	03/14/2026	31.1	29.3	5.2	0	25	10.3
Sinana	CNRM-CERFACS-CNRM-CM5	03/15/2026	22.3	29.4	5.4	0	24.4	10.3
Sinana	CNRM-CERFACS-CNRM-CM5	03/16/2026	23.1	29.6	5.1	0	23.9	10
Sinana	CNRM-CERFACS-CNRM-CM5	03/17/2026	26.3	29.6	4.1	0	25.6	9.4
Sinana	CNRM-CERFACS-CNRM-CM5	03/18/2026	19.5	30.1	3.3	0	25.8	8.7
Sinana	CNRM-CERFACS-CNRM-CM5	03/19/2026	25.3	29.8	3.4	0	26.4	9.2
Sinana	CNRM-CERFACS-CNRM-CM5	03/20/2026	30.6	29.9	3.8	0	25	9.4
Sinana	CNRM-CERFACS-CNRM-CM5	03/21/2026	43.4	27.7	4.1	1	23.5	10.3
Sinana	CNRM-CERFACS-CNRM-CM5	03/22/2026	50.4	21.7	4.1	2.1	22.5	11.2
Sinana	CNRM-CERFACS-CNRM-CM5	03/23/2026	43.8	25.9	3.9	0.5	23	10.9
Sinana	CNRM-CERFACS-CNRM-CM5	03/24/2026	42.2	22	3.5	1.4	23.2	11.7
Sinana	CNRM-CERFACS-CNRM-CM5	03/25/2026	64.4	10.3	2.7	16.3	19.8	12.3
Sinana	CNRM-CERFACS-CNRM-CM5	03/26/2026	88.3	4	2.6	37.7	15	11.4
Sinana	CNRM-CERFACS-CNRM-CM5	03/27/2026	91.8	5.7	1.3	40.6	14	11.3
Sinana	CNRM-CERFACS-CNRM-CM5	03/28/2026	88.5	9.9	1.7	38.8	17.1	11.5
Sinana	CNRM-CERFACS-CNRM-CM5	03/29/2026	81	7.5	2.5	12.2	16	9.9
Sinana	CNRM-CERFACS-CNRM-CM5	03/30/2026	66.8	28.9	3.3	0.1	19	9
Sinana	CNRM-CERFACS-CNRM-CM5	03/31/2026	70.5	26.5	2.8	1.2	19.5	8.7
Sinana	CNRM-CERFACS-CNRM-CM5	04/01/2026	68.9	23.7	2.6	0.2	20.8	9.8
Sinana	CNRM-CERFACS-CNRM-CM5	04/02/2026	68.6	23.3	3	1.3	21.2	9.8
Sinana	CNRM-CERFACS-CNRM-CM5	04/03/2026	70.3	15.2	3.8	1.7	20.1	10.4
Sinana	CNRM-CERFACS-CNRM-CM5	04/04/2026	56.7	28.4	4.3	0	20.9	10.2
Sinana	CNRM-CERFACS-CNRM-CM5	04/05/2026	50.8	30.2	4.1	0	21	9.6
Sinana	CNRM-CERFACS-CNRM-CM5	04/06/2026	54.2	29.1	3.5	0	21	9.4
Sinana	CNRM-CERFACS-CNRM-CM5	04/07/2026	55.2	28.1	2.9	0	21.3	9.3
Sinana	CNRM-CERFACS-CNRM-CM5	04/08/2026	47.2	27.1	2.7	0.1	21.6	12
Sinana	CNRM-CERFACS-CNRM-CM5	04/09/2026	50.1	26.2	2.6	0	22	11.8
Sinana	CNRM-CERFACS-CNRM-CM5	04/10/2026	45.6	26	2.7	0	22.1	12.5
Sinana	CNRM-CERFACS-CNRM-CM5	04/11/2026	41.9	22.6	2.8	0	21.6	12.3
Sinana	CNRM-CERFACS-CNRM-CM5	04/12/2026	45.5	23.5	3.5	0	21.6	11.7
Sinana	CNRM-CERFACS-CNRM-CM5	04/13/2026	41.4	29.1	4.4	0	21.8	10.9
Sinana	CNRM-CERFACS-CNRM-CM5	04/14/2026	43.2	28.9	4.3	0	21.8	10.2
Sinana	CNRM-CERFACS-CNRM-CM5	04/15/2026	47.6	28.7	3.4	0	22.1	9.7
Sinana	CNRM-CERFACS-CNRM-CM5	04/16/2026	48.4	28.7	3.2	0	22.5	9.6
Sinana	CNRM-CERFACS-CNRM-CM5	04/17/2026	49.8	26.5	3.5	0.5	22.7	10.8
Sinana	CNRM-CERFACS-CNRM-CM5	04/18/2026	60.7	20.6	3.7	7.8	22.4	12.2
Sinana	CNRM-CERFACS-CNRM-CM5	04/19/2026	74.6	13.3	3.5	13	20.5	12.5
Sinana	CNRM-CERFACS-CNRM-CM5	04/20/2026	62.4	22.9	3.4	1	21.4	12.5
Sinana	CNRM-CERFACS-CNRM-CM5	04/21/2026	59.5	17.1	3.4	2	21	12.5
Sinana	CNRM-CERFACS-CNRM-CM5	04/22/2026	68.9	10.5	3	3.9	20.1	12.9
Sinana	CNRM-CERFACS-CNRM-CM5	04/23/2026	68.6	10.9	2.3	2.5	20.3	12.7
Sinana	CNRM-CERFACS-CNRM-CM5	04/24/2026	73.8	8.2	2.4	5.5	19.4	12.7
Sinana	CNRM-CERFACS-CNRM-CM5	04/25/2026	83.4	5.3	2.4	11.4	17.2	12.6
Sinana	CNRM-CERFACS-CNRM-CM5	04/26/2026	72.6	12.4	2.3	6	19.8	12.4
Sinana	CNRM-CERFACS-CNRM-CM5	04/27/2026	83	16.1	2.4	14	19.8	12.1
Sinana	CNRM-CERFACS-CNRM-CM5	04/28/2026	84	15.4	2	16.1	19.4	11.6
Sinana	CNRM-CERFACS-CNRM-CM5	04/29/2026	85.2	11.3	2.5	18.2	18.6	11.9
Sinana	CNRM-CERFACS-CNRM-CM5	04/30/2026	84.2	14.6	3.2	13.5	19.3	11.8
Sinana	CNRM-CERFACS-CNRM-CM5	05/01/2026	79.8	12.5	3.4	4.5	20	11.7
Sinana	CNRM-CERFACS-CNRM-CM5	05/02/2026	61.5	27.5	3.8	0	22.7	11.2
Sinana	CNRM-CERFACS-CNRM-CM5	05/03/2026	79	15.7	3	2.3	20.9	11.2
Sinana	CNRM-CERFACS-CNRM-CM5	05/04/2026	84.9	12.2	2.6	27.3	20.6	12.1
Sinana	CNRM-CERFACS-CNRM-CM5	05/05/2026	87.5	13.2	2.6	23.6	19.5	12
Sinana	CNRM-CERFACS-CNRM-CM5	05/06/2026	83.4	17.7	2.5	20.5	21.6	11
Sinana	CNRM-CERFACS-CNRM-CM5	05/07/2026	84.8	15	2.6	3.2	20.9	10.8
Sinana	CNRM-CERFACS-CNRM-CM5	05/08/2026	82.8	10.2	2.5	2	20.7	10.5
Sinana	CNRM-CERFACS-CNRM-CM5	05/09/2026	79.9	18	2.6	1.2	22	9.4
Sinana	CNRM-CERFACS-CNRM-CM5	05/10/2026	79.4	15.9	2.6	0.6	21.4	9.1
Sinana	CNRM-CERFACS-CNRM-CM5	05/11/2026	82	13.7	2.4	2.4	20.9	9
Sinana	CNRM-CERFACS-CNRM-CM5	05/12/2026	85.3	9.8	2.1	4.6	19.9	11.1
Sinana	CNRM-CERFACS-CNRM-CM5	05/13/2026	66.2	23.2	2.8	0	22.4	9.9
Sinana	CNRM-CERFACS-CNRM-CM5	05/14/2026	55.6	25.7	3.3	0	22.9	10.8
Sinana	CNRM-CERFACS-CNRM-CM5	05/15/2026	57.1	26.8	3.6	0	22.9	10.2
Sinana	CNRM-CERFACS-CNRM-CM5	05/16/2026	66.9	20.2	3	0.1	22.5	10
Sinana	CNRM-CERFACS-CNRM-CM5	05/17/2026	82.4	10.1	2	16.5	20.4	11.8
Sinana	CNRM-CERFACS-CNRM-CM5	05/18/2026	81.5	16.6	2.8	6.4	20.8	11.5
Sinana	CNRM-CERFACS-CNRM-CM5	05/19/2026	84.5	11.4	2.7	8.1	20.3	10.9
Sinana	CNRM-CERFACS-CNRM-CM5	05/20/2026	75.9	22.1	2.8	1	22.4	10.6
Sinana	CNRM-CERFACS-CNRM-CM5	05/21/2026	80.3	20.5	3	6.2	21.8	10.9
Sinana	CNRM-CERFACS-CNRM-CM5	05/22/2026	80.1	22.8	2.9	0.5	22.8	10.6
Sinana	CNRM-CERFACS-CNRM-CM5	05/23/2026	80.1	21.6	2.5	2.8	22.4	10.3
Sinana	CNRM-CERFACS-CNRM-CM5	05/24/2026	85.2	15.5	2.3	8.1	20.7	10.7
Sinana	CNRM-CERFACS-CNRM-CM5	05/25/2026	82.4	14.7	2.7	3.2	19.9	10.6
Sinana	CNRM-CERFACS-CNRM-CM5	05/26/2026	82.3	12.7	2.9	1.9	20.3	10
Sinana	CNRM-CERFACS-CNRM-CM5	05/27/2026	81.7	13.6	2.8	3.8	20.5	11.1
Sinana	CNRM-CERFACS-CNRM-CM5	05/28/2026	78.2	15.8	3.2	5.1	21.5	11.2
Sinana	CNRM-CERFACS-CNRM-CM5	05/29/2026	81.1	11.8	3.3	2.5	21.1	11.4
Sinana	CNRM-CERFACS-CNRM-CM5	05/30/2026	80	14.6	2.9	1.3	22.4	11.1
Sinana	CNRM-CERFACS-CNRM-CM5	05/31/2026	72.6	18.1	2.9	1.2	22.2	11.2
Sinana	CNRM-CERFACS-CNRM-CM5	06/01/2026	71.7	22.1	3.1	2.1	22.5	9.9
Sinana	CNRM-CERFACS-CNRM-CM5	06/02/2026	69.2	22.6	3	0.6	22.6	9.5
Sinana	CNRM-CERFACS-CNRM-CM5	06/03/2026	61.9	24.2	3.1	0	23.1	9.7
Sinana	CNRM-CERFACS-CNRM-CM5	06/04/2026	68.9	21	3.3	6.8	22.9	10
Sinana	CNRM-CERFACS-CNRM-CM5	06/05/2026	79	10.8	2.8	9.4	20.9	11.7
Sinana	CNRM-CERFACS-CNRM-CM5	06/06/2026	71.8	16.4	3	7.5	21.9	10.8
Sinana	CNRM-CERFACS-CNRM-CM5	06/07/2026	68.9	20.4	3	2.9	23	9.9
Sinana	CNRM-CERFACS-CNRM-CM5	06/08/2026	75.3	18.1	2.5	8.3	22.6	10.2
Sinana	CNRM-CERFACS-CNRM-CM5	06/09/2026	76.2	18.1	2.8	5.6	23.2	9.8
Sinana	CNRM-CERFACS-CNRM-CM5	06/10/2026	74.8	17.8	3	6.4	23.1	10.2
Sinana	CNRM-CERFACS-CNRM-CM5	06/11/2026	69	21.7	3.5	2.5	23.4	9.8
Sinana	CNRM-CERFACS-CNRM-CM5	06/12/2026	69.3	19.8	3.5	1.2	23.3	10.2
Sinana	CNRM-CERFACS-CNRM-CM5	06/13/2026	67.9	20.1	3.4	4	23.3	10.2
Sinana	CNRM-CERFACS-CNRM-CM5	06/14/2026	65.3	17.6	3.9	1.3	22.7	11.8
Sinana	CNRM-CERFACS-CNRM-CM5	06/15/2026	62.4	18.4	3.7	0	22.3	11.7
Sinana	CNRM-CERFACS-CNRM-CM5	06/16/2026	63.3	19.7	3.4	2.7	22.3	11.1
Sinana	CNRM-CERFACS-CNRM-CM5	06/17/2026	74.6	12.5	3.9	7.2	20.6	11.7
Sinana	CNRM-CERFACS-CNRM-CM5	06/18/2026	76	15	4.6	2.6	20.2	11.2
Sinana	CNRM-CERFACS-CNRM-CM5	06/19/2026	74.9	16.1	4.6	1	20.6	11.2
Sinana	CNRM-CERFACS-CNRM-CM5	06/20/2026	72.4	19.6	3.7	0.4	22.3	10.3
Sinana	CNRM-CERFACS-CNRM-CM5	06/21/2026	70.3	18.7	3.7	0.3	23	9.5
Sinana	CNRM-CERFACS-CNRM-CM5	06/22/2026	65.7	25.2	3.8	0	23.3	9.3
[truncated: 326,711 more rows]
