# Supplementary material for: Climate change impact on wheat and maize growth in Ethiopia: A multi-model uncertainty analysis
Source: PLoS One. 2022 Jan 21;17(1):e0262951. doi: 10.1371/journal.pone.0262951 (PMC8782302; doi:10.1371/journal.pone.0262951)
Supplement: S3 Dataset — (XLSX) [file pone.0262951.s012.xlsx]

## Sheet: Monthly_climate _changes
Site	Model	mn	Month	tmax_P	tmin_P	pr_P	tmax	tmin	pr	tmax_delta	tmin_delta	pr_delta
Adet	CCCma-CanESM2	1	Jan	26.8078	15.2802	2.28036	25.46	13.4543	5.63879	1.34781	1.82583	-59.5594
Adet	CCCma-CanESM2	2	Feb	28.7144	17.0194	0.431041	27.0119	15.0353	7.34939	1.70253	1.98414	-94.135
Adet	CCCma-CanESM2	3	Mar	28.989	17.9009	7.85135	27.6928	16.3891	30.0606	1.29624	1.51182	-73.8816
Adet	CCCma-CanESM2	4	Apr	28.6762	18.2778	15.5089	26.897	16.3725	48.5139	1.77914	1.90528	-68.0321
Adet	CCCma-CanESM2	5	May	27.2022	17.8869	49.1184	25.506	15.9628	111.173	1.69614	1.92404	-55.8182
Adet	CCCma-CanESM2	6	Jun	23.8194	16.1249	145.001	22.6927	14.8199	159.481	1.12664	1.30507	-9.0795
Adet	CCCma-CanESM2	7	Jul	22.3168	15.0236	340.737	20.4206	13.7809	333.165	1.8962	1.2427	2.27255
Adet	CCCma-CanESM2	8	Aug	22.0181	15.0449	351.824	20.52	13.6679	326.223	1.49808	1.37694	7.84756
Adet	CCCma-CanESM2	9	Sep	23.8097	14.4712	127.627	22.568	13.1893	170.288	1.24177	1.28188	-25.0523
Adet	CCCma-CanESM2	10	Oct	25.1785	13.8952	59.4566	24.0409	12.3121	91.87	1.13762	1.58306	-35.2819
Adet	CCCma-CanESM2	11	Nov	25.7031	13.7045	15.9645	24.328	12.6099	26.8225	1.3751	1.09458	-40.481
Adet	CCCma-CanESM2	12	Dec	25.9659	14.2633	8.27955	24.5758	12.6657	11.8047	1.39006	1.5976	-29.8622
Adet	CNRM-CERFACS-CNRM-CM5	1	Jan	26.3664	14.417	1.67614	25.46	13.4543	5.63879	0.906435	0.962663	-70.2748
Adet	CNRM-CERFACS-CNRM-CM5	2	Feb	28.0089	15.725	6.35567	27.0119	15.0353	7.34939	0.997066	0.689727	-13.5212
Adet	CNRM-CERFACS-CNRM-CM5	3	Mar	29.0696	17.4121	21.141	27.6928	16.3891	30.0606	1.37685	1.02299	-29.6722
Adet	CNRM-CERFACS-CNRM-CM5	4	Apr	27.8849	17.5486	54.7609	26.897	16.3725	48.5139	0.987847	1.17608	12.8767
Adet	CNRM-CERFACS-CNRM-CM5	5	May	26.3972	16.7706	87.37	25.506	15.9628	111.173	0.891187	0.807813	-21.411
Adet	CNRM-CERFACS-CNRM-CM5	6	Jun	23.7348	15.8513	164.173	22.6927	14.8199	159.481	1.04209	1.03147	2.9423
Adet	CNRM-CERFACS-CNRM-CM5	7	Jul	20.8906	14.5465	369.781	20.4206	13.7809	333.165	0.470047	0.765535	10.9902
Adet	CNRM-CERFACS-CNRM-CM5	8	Aug	21.3941	14.5615	328.141	20.52	13.6679	326.223	0.874041	0.893537	0.587798
Adet	CNRM-CERFACS-CNRM-CM5	9	Sep	23.0614	13.9009	184.66	22.568	13.1893	170.288	0.493388	0.711534	8.43943
Adet	CNRM-CERFACS-CNRM-CM5	10	Oct	24.5657	13.4396	61.6833	24.0409	12.3121	91.87	0.52479	1.12746	-32.8581
Adet	CNRM-CERFACS-CNRM-CM5	11	Nov	25.27	13.3204	32.4251	24.328	12.6099	26.8225	0.942031	0.7105	20.8877
Adet	CNRM-CERFACS-CNRM-CM5	12	Dec	25.3576	13.7184	9.84326	24.5758	12.6657	11.8047	0.781789	1.05265	-16.6157
Adet	CSIRO-QCCCE-CSIRO-Mk3-6-0	1	Jan	26.9779	14.7131	1.76973	25.46	13.4543	5.63879	1.51793	1.2588	-68.6151
Adet	CSIRO-QCCCE-CSIRO-Mk3-6-0	2	Feb	28.4006	16.3345	3.13131	27.0119	15.0353	7.34939	1.38875	1.29923	-57.3936
Adet	CSIRO-QCCCE-CSIRO-Mk3-6-0	3	Mar	28.8809	17.6769	17.9312	27.6928	16.3891	30.0606	1.18815	1.28785	-40.3499
Adet	CSIRO-QCCCE-CSIRO-Mk3-6-0	4	Apr	28.1851	18.1009	31.0169	26.897	16.3725	48.5139	1.28804	1.72835	-36.0661
Adet	CSIRO-QCCCE-CSIRO-Mk3-6-0	5	May	26.4509	17.509	148.833	25.506	15.9628	111.173	0.94483	1.54614	33.8749
Adet	CSIRO-QCCCE-CSIRO-Mk3-6-0	6	Jun	24.3804	16.3072	158.791	22.6927	14.8199	159.481	1.68762	1.48732	-0.432249
Adet	CSIRO-QCCCE-CSIRO-Mk3-6-0	7	Jul	21.9161	14.9316	348.623	20.4206	13.7809	333.165	1.49551	1.15069	4.63957
Adet	CSIRO-QCCCE-CSIRO-Mk3-6-0	8	Aug	22.0893	14.7748	331.821	20.52	13.6679	326.223	1.56928	1.10687	1.71613
Adet	CSIRO-QCCCE-CSIRO-Mk3-6-0	9	Sep	24.0988	14.3835	163.019	22.568	13.1893	170.288	1.5308	1.19419	-4.26886
Adet	CSIRO-QCCCE-CSIRO-Mk3-6-0	10	Oct	24.8786	13.768	87.486	24.0409	12.3121	91.87	0.837679	1.45582	-4.77191
Adet	CSIRO-QCCCE-CSIRO-Mk3-6-0	11	Nov	25.2044	13.7958	23.644	24.328	12.6099	26.8225	0.876471	1.1859	-11.8499
Adet	CSIRO-QCCCE-CSIRO-Mk3-6-0	12	Dec	26.2115	14.0344	6.09378	24.5758	12.6657	11.8047	1.63569	1.36871	-48.3783
Adet	ICHEC-EC-EARTH	1	Jan	26.5664	14.4932	1.4778	25.46	13.4543	5.63879	1.10639	1.03892	-73.7923
Adet	ICHEC-EC-EARTH	2	Feb	28.3468	16.3281	4.00476	27.0119	15.0353	7.34939	1.33496	1.29284	-45.509
Adet	ICHEC-EC-EARTH	3	Mar	28.8558	17.7573	21.4896	27.6928	16.3891	30.0606	1.16302	1.36824	-28.5125
Adet	ICHEC-EC-EARTH	4	Apr	28.4626	17.3228	42.3213	26.897	16.3725	48.5139	1.56553	0.9503	-12.7646
Adet	ICHEC-EC-EARTH	5	May	27.2571	17.4347	119.75	25.506	15.9628	111.173	1.75105	1.47185	7.71502
Adet	ICHEC-EC-EARTH	6	Jun	24.6643	16.0109	160.849	22.6927	14.8199	159.481	1.97154	1.191	0.857781
Adet	ICHEC-EC-EARTH	7	Jul	21.7949	14.8216	357.561	20.4206	13.7809	333.165	1.37432	1.04073	7.32248
Adet	ICHEC-EC-EARTH	8	Aug	22.309	14.7191	352.377	20.52	13.6679	326.223	1.789	1.05116	8.01727
Adet	ICHEC-EC-EARTH	9	Sep	23.6579	14.3672	180.846	22.568	13.1893	170.288	1.08993	1.17785	6.19952
Adet	ICHEC-EC-EARTH	10	Oct	24.904	13.4891	100.636	24.0409	12.3121	91.87	0.86308	1.17696	9.5418
Adet	ICHEC-EC-EARTH	11	Nov	25.4476	13.4744	16.0167	24.328	12.6099	26.8225	1.11961	0.864455	-40.2863
Adet	ICHEC-EC-EARTH	12	Dec	25.69	13.578	5.88923	24.5758	12.6657	11.8047	1.11418	0.912314	-50.1111
Adet	IPSL-IPSL-CM5A-MR	1	Jan	26.939	15.4392	0.53042	25.46	13.4543	5.63879	1.47903	1.98489	-90.5934
Adet	IPSL-IPSL-CM5A-MR	2	Feb	28.6418	16.9754	1.38667	27.0119	15.0353	7.34939	1.62991	1.94008	-81.1322
Adet	IPSL-IPSL-CM5A-MR	3	Mar	29.2447	17.8786	4.35632	27.6928	16.3891	30.0606	1.55189	1.48955	-85.5082
Adet	IPSL-IPSL-CM5A-MR	4	Apr	28.5541	17.6186	9.69485	26.897	16.3725	48.5139	1.65708	1.24602	-80.0164
Adet	IPSL-IPSL-CM5A-MR	5	May	26.8904	17.4116	41.7047	25.506	15.9628	111.173	1.38438	1.44873	-62.4868
Adet	IPSL-IPSL-CM5A-MR	6	Jun	24.4764	16.7916	97.6283	22.6927	14.8199	159.481	1.78361	1.97177	-38.7836
Adet	IPSL-IPSL-CM5A-MR	7	Jul	21.4666	15.1403	326.144	20.4206	13.7809	333.165	1.04604	1.3594	-2.10729
Adet	IPSL-IPSL-CM5A-MR	8	Aug	21.8753	15.0779	325.468	20.52	13.6679	326.223	1.35528	1.40998	-0.23152
Adet	IPSL-IPSL-CM5A-MR	9	Sep	23.8523	14.4459	141.669	22.568	13.1893	170.288	1.28432	1.2566	-16.8064
Adet	IPSL-IPSL-CM5A-MR	10	Oct	25.2981	13.8295	78.0272	24.0409	12.3121	91.87	1.25724	1.51741	-15.0678
Adet	IPSL-IPSL-CM5A-MR	11	Nov	25.4693	14.3338	20.9421	24.328	12.6099	26.8225	1.14138	1.72384	-21.9233
Adet	IPSL-IPSL-CM5A-MR	12	Dec	25.8137	14.2246	6.76094	24.5758	12.6657	11.8047	1.23794	1.55891	-42.7267
Adet	MIROC-MIROC5	1	Jan	26.8206	15.1292	2.68441	25.46	13.4543	5.63879	1.36059	1.67486	-52.3939
Adet	MIROC-MIROC5	2	Feb	28.4117	16.5757	4.36819	27.0119	15.0353	7.34939	1.39978	1.54047	-40.5639
Adet	MIROC-MIROC5	3	Mar	29.141	18.1284	25.6252	27.6928	16.3891	30.0606	1.44826	1.7393	-14.755
Adet	MIROC-MIROC5	4	Apr	28.596	18.0389	37.7895	26.897	16.3725	48.5139	1.69893	1.66633	-22.1059
Adet	MIROC-MIROC5	5	May	26.8086	17.4739	104.277	25.506	15.9628	111.173	1.30259	1.51109	-6.20328
Adet	MIROC-MIROC5	6	Jun	23.7908	15.8127	174.752	22.6927	14.8199	159.481	1.0981	0.992828	9.57551
Adet	MIROC-MIROC5	7	Jul	21.9427	14.9404	340.844	20.4206	13.7809	333.165	1.52211	1.15947	2.30481
Adet	MIROC-MIROC5	8	Aug	21.7248	14.8937	329.697	20.52	13.6679	326.223	1.20476	1.22579	1.06504
Adet	MIROC-MIROC5	9	Sep	24.0779	14.6681	147.433	22.568	13.1893	170.288	1.50997	1.47874	-13.4219
Adet	MIROC-MIROC5	10	Oct	25.6071	14.144	54.0258	24.0409	12.3121	91.87	1.5662	1.83183	-41.1932
Adet	MIROC-MIROC5	11	Nov	26.186	14.5091	13.442	24.328	12.6099	26.8225	1.85808	1.89911	-49.8853
Adet	MIROC-MIROC5	12	Dec	26.6374	14.087	2.82819	24.5758	12.6657	11.8047	2.06161	1.42127	-76.0418
Adet	MOHC-HadGEM2-ES	1	Jan	27.2665	14.6632	0.461165	25.46	13.4543	5.63879	1.80648	1.20889	-91.8216
Adet	MOHC-HadGEM2-ES	2	Feb	28.6325	16.523	3.73801	27.0119	15.0353	7.34939	1.62058	1.48767	-49.1386
Adet	MOHC-HadGEM2-ES	3	Mar	29.2236	17.9356	8.80424	27.6928	16.3891	30.0606	1.5308	1.54652	-70.7117
Adet	MOHC-HadGEM2-ES	4	Apr	28.4608	17.9935	38.6718	26.897	16.3725	48.5139	1.56379	1.62094	-20.2872
Adet	MOHC-HadGEM2-ES	5	May	27.1345	17.6806	87.455	25.506	15.9628	111.173	1.62844	1.71775	-21.3346
Adet	MOHC-HadGEM2-ES	6	Jun	24.6043	16.7629	152.581	22.6927	14.8199	159.481	1.9116	1.943	-4.32661
Adet	MOHC-HadGEM2-ES	7	Jul	21.9867	15.1349	350.594	20.4206	13.7809	333.165	1.56614	1.35396	5.23128
Adet	MOHC-HadGEM2-ES	8	Aug	21.9915	15.0348	359.79	20.52	13.6679	326.223	1.47144	1.36687	10.2895
Adet	MOHC-HadGEM2-ES	9	Sep	24.1246	14.8535	149.539	22.568	13.1893	170.288	1.55662	1.66416	-12.185
Adet	MOHC-HadGEM2-ES	10	Oct	25.5086	14.0189	29.9123	24.0409	12.3121	91.87	1.46774	1.70672	-67.4407
Adet	MOHC-HadGEM2-ES	11	Nov	25.9833	14.3828	8.48186	24.328	12.6099	26.8225	1.6553	1.77283	-68.3778
Adet	MOHC-HadGEM2-ES	12	Dec	26.0253	14.6719	4.02457	24.5758	12.6657	11.8047	1.44946	2.00619	-65.907
Adet	MPI-M-MPI-ESM-LR	1	Jan	26.5658	14.7238	2.00652	25.46	13.4543	5.63879	1.10584	1.26952	-64.4158
Adet	MPI-M-MPI-ESM-LR	2	Feb	27.9192	16.2437	5.36541	27.0119	15.0353	7.34939	0.907363	1.20838	-26.9952
Adet	MPI-M-MPI-ESM-LR	3	Mar	29.3403	17.4641	13.237	27.6928	16.3891	30.0606	1.64748	1.07508	-55.9658
Adet	MPI-M-MPI-ESM-LR	4	Apr	28.1991	18.1297	45.4637	26.897	16.3725	48.5139	1.30202	1.75721	-6.28727
Adet	MPI-M-MPI-ESM-LR	5	May	27.1364	17.4789	71.1974	25.506	15.9628	111.173	1.63033	1.5161	-35.9582
Adet	MPI-M-MPI-ESM-LR	6	Jun	24.1061	16.1924	172.298	22.6927	14.8199	159.481	1.41337	1.37252	8.03669
Adet	MPI-M-MPI-ESM-LR	7	Jul	22.3371	14.9168	340.524	20.4206	13.7809	333.165	1.9165	1.13586	2.20888
Adet	MPI-M-MPI-ESM-LR	8	Aug	21.741	14.7599	359.34	20.52	13.6679	326.223	1.221	1.09196	10.1518
Adet	MPI-M-MPI-ESM-LR	9	Sep	23.758	14.5387	166.473	22.568	13.1893	170.288	1.18998	1.34939	-2.24048
Adet	MPI-M-MPI-ESM-LR	10	Oct	25.0275	13.4807	55.2313	24.0409	12.3121	91.87	0.986547	1.16853	-39.881
Adet	MPI-M-MPI-ESM-LR	11	Nov	25.2533	14.2916	14.2743	24.328	12.6099	26.8225	0.925318	1.68169	-46.7824
Adet	MPI-M-MPI-ESM-LR	12	Dec	25.4945	13.9207	6.48575	24.5758	12.6657	11.8047	0.91869	1.25502	-45.0579
Adet	NCC-NorESM1-M	1	Jan	26.2518	14.2934	1.07038	25.46	13.4543	5.63879	0.791851	0.83903	-81.0176
Adet	NCC-NorESM1-M	2	Feb	27.8216	16.1106	4.87679	27.0119	15.0353	7.34939	0.809703	1.07535	-33.6436
Adet	NCC-NorESM1-M	3	Mar	28.9289	17.4166	12.777	27.6928	16.3891	30.0606	1.23611	1.02751	-57.4959
Adet	NCC-NorESM1-M	4	Apr	27.9267	17.727	38.1944	26.897	16.3725	48.5139	1.02969	1.35447	-21.2713
Adet	NCC-NorESM1-M	5	May	26.7836	17.2945	94.9828	25.506	15.9628	111.173	1.27759	1.33172	-14.5633
Adet	NCC-NorESM1-M	6	Jun	23.5038	15.6684	161.383	22.6927	14.8199	159.481	0.811089	0.848495	1.19284
Adet	NCC-NorESM1-M	7	Jul	21.6989	14.7167	314.446	20.4206	13.7809	333.165	1.27838	0.935785	-5.61863
Adet	NCC-NorESM1-M	8	Aug	21.1671	14.6297	320.873	20.52	13.6679	326.223	0.647042	0.961752	-1.64007
Adet	NCC-NorESM1-M	9	Sep	23.5971	13.9958	137.674	22.568	13.1893	170.288	1.02911	0.806484	-19.1527
Adet	NCC-NorESM1-M	10	Oct	24.9908	13.6485	45.8797	24.0409	12.3121	91.87	0.949897	1.33634	-50.0602
Adet	NCC-NorESM1-M	11	Nov	25.1069	13.4218	17.0586	24.328	12.6099	26.8225	0.778974	0.811856	-36.4021
Adet	NCC-NorESM1-M	12	Dec	25.3037	13.851	3.46393	24.5758	12.6657	11.8047	0.727932	1.18528	-70.6563
Adet	NOAA-GFDL-GFDL-ESM2M	1	Jan	26.2594	14.614	3.77505	25.46	13.4543	5.63879	0.799454	1.15965	-33.0521
Adet	NOAA-GFDL-GFDL-ESM2M	2	Feb	28.0795	15.852	3.33147	27.0119	15.0353	7.34939	1.06766	0.816711	-54.6701
Adet	NOAA-GFDL-GFDL-ESM2M	3	Mar	29.3645	17.7898	10.0353	27.6928	16.3891	30.0606	1.67167	1.40077	-66.6165
Adet	NOAA-GFDL-GFDL-ESM2M	4	Apr	28.0264	18.0428	63.5539	26.897	16.3725	48.5139	1.12931	1.67022	31.0013
Adet	NOAA-GFDL-GFDL-ESM2M	5	May	26.9536	17.3307	93.014	25.506	15.9628	111.173	1.44752	1.36785	-16.3343
Adet	NOAA-GFDL-GFDL-ESM2M	6	Jun	23.9851	16.3764	130.852	22.6927	14.8199	159.481	1.29235	1.55656	-17.951
Adet	NOAA-GFDL-GFDL-ESM2M	7	Jul	22.5179	14.9327	289.836	20.4206	13.7809	333.165	2.09738	1.15183	-13.0052
Adet	NOAA-GFDL-GFDL-ESM2M	8	Aug	22.8454	14.7395	301.977	20.52	13.6679	326.223	2.3254	1.07152	-7.4323
Adet	NOAA-GFDL-GFDL-ESM2M	9	Sep	24.0307	14.6295	160.762	22.568	13.1893	170.288	1.46275	1.44016	-5.59432
Adet	NOAA-GFDL-GFDL-ESM2M	10	Oct	25.2821	13.8297	82.8502	24.0409	12.3121	91.87	1.2412	1.51755	-9.81805
Adet	NOAA-GFDL-GFDL-ESM2M	11	Nov	25.2486	14.107	48.6007	24.328	12.6099	26.8225	0.920616	1.49708	81.1939
Adet	NOAA-GFDL-GFDL-ESM2M	12	Dec	25.6022	13.8595	14.3274	24.5758	12.6657	11.8047	1.02643	1.19384	21.3701
Kulumsa	CCCma-CanESM2	1	Jan	24.6538	10.303	7.13584	23.0045	8.08047	17.3278	1.64929	2.22252	-58.8185
Kulumsa	CCCma-CanESM2	2	Feb	25.9852	11.3636	3.81409	24.2338	9.33619	33.2222	1.75139	2.02744	-88.5195
Kulumsa	CCCma-CanESM2	3	Mar	26.5351	12.9015	12.7853	25.2527	10.4913	67.6833	1.28237	2.41023	-81.1102
Kulumsa	CCCma-CanESM2	4	Apr	26.3135	13.3163	45.5989	24.858	11.5819	86.8806	1.45551	1.73444	-47.5154
Kulumsa	CCCma-CanESM2	5	May	25.8663	12.5607	118.85	24.4315	11.0782	100.869	1.43481	1.48251	17.8257
Kulumsa	CCCma-CanESM2	6	Jun	24.6631	12.0958	105.359	23.2664	10.6641	92.7194	1.39673	1.43171	13.6318
Kulumsa	CCCma-CanESM2	7	Jul	23.0306	12.1088	172.356	21.1627	10.6245	148.167	1.86784	1.48436	16.3256
Kulumsa	CCCma-CanESM2	8	Aug	22.354	11.9876	187.147	20.872	10.5519	157.858	1.48193	1.43567	18.554
Kulumsa	CCCma-CanESM2	9	Sep	22.541	11.3559	123.657	21.2792	10.0565	116.733	1.26186	1.29938	5.93155
Kulumsa	CCCma-CanESM2	10	Oct	23.5047	12.5447	42.7512	22.3456	10.4891	51.2333	1.15905	2.05565	-16.5559
Kulumsa	CCCma-CanESM2	11	Nov	23.7563	10.3512	15.6303	22.5973	9.19593	13.3778	1.15901	1.15529	16.8381
Kulumsa	CCCma-CanESM2	12	Dec	23.841	10.1585	3.65105	22.2174	8.14301	10.1778	1.62358	2.01544	-64.1273
Kulumsa	CNRM-CERFACS-CNRM-CM5	1	Jan	23.7196	9.34239	35	23.0045	8.08047	17.3278	0.715147	1.26192	101.988
Kulumsa	CNRM-CERFACS-CNRM-CM5	2	Feb	25.0582	10.4157	22.9047	24.2338	9.33619	33.2222	0.824371	1.07955	-31.056
Kulumsa	CNRM-CERFACS-CNRM-CM5	3	Mar	26.3457	11.1307	29.9603	25.2527	10.4913	67.6833	1.09305	0.639353	-55.7346
Kulumsa	CNRM-CERFACS-CNRM-CM5	4	Apr	25.9173	12.6067	62.9111	24.858	11.5819	86.8806	1.05939	1.02481	-27.5889
Kulumsa	CNRM-CERFACS-CNRM-CM5	5	May	25.6239	11.981	107.724	24.4315	11.0782	100.869	1.19243	0.902761	6.79518
Kulumsa	CNRM-CERFACS-CNRM-CM5	6	Jun	24.3551	11.6208	109.24	23.2664	10.6641	92.7194	1.08868	0.956677	17.8178
Kulumsa	CNRM-CERFACS-CNRM-CM5	7	Jul	21.8113	11.5369	209.851	21.1627	10.6245	148.167	0.648599	0.912461	41.632
Kulumsa	CNRM-CERFACS-CNRM-CM5	8	Aug	21.8293	11.4883	193.666	20.872	10.5519	157.858	0.957293	0.936422	22.6836
Kulumsa	CNRM-CERFACS-CNRM-CM5	9	Sep	21.9544	10.9292	136.145	21.2792	10.0565	116.733	0.675257	0.872699	16.6293
Kulumsa	CNRM-CERFACS-CNRM-CM5	10	Oct	23.1103	11.5369	89.1471	22.3456	10.4891	51.2333	0.76469	1.04786	74.0021
Kulumsa	CNRM-CERFACS-CNRM-CM5	11	Nov	23.3869	9.82914	24.9693	22.5973	9.19593	13.3778	0.789578	0.633217	86.6474
Kulumsa	CNRM-CERFACS-CNRM-CM5	12	Dec	23.0577	9.37858	20	22.2174	8.14301	10.1778	0.84027	1.23557	96.5066
Kulumsa	CSIRO-QCCCE-CSIRO-Mk3-6-0	1	Jan	24.1592	9.89783	23.7219	23.0045	8.08047	17.3278	1.15475	1.81736	36.9011
Kulumsa	CSIRO-QCCCE-CSIRO-Mk3-6-0	2	Feb	25.4666	11.1491	36.9146	24.2338	9.33619	33.2222	1.23278	1.81296	11.1143
Kulumsa	CSIRO-QCCCE-CSIRO-Mk3-6-0	3	Mar	26.1526	11.6686	50.9053	25.2527	10.4913	67.6833	0.899891	1.17729	-24.789
Kulumsa	CSIRO-QCCCE-CSIRO-Mk3-6-0	4	Apr	25.9093	13.0791	74.4582	24.858	11.5819	86.8806	1.05132	1.49725	-14.2982
Kulumsa	CSIRO-QCCCE-CSIRO-Mk3-6-0	5	May	25.5496	12.6909	170.793	24.4315	11.0782	100.869	1.11814	1.61266	69.321
Kulumsa	CSIRO-QCCCE-CSIRO-Mk3-6-0	6	Jun	24.7993	12.0204	112.257	23.2664	10.6641	92.7194	1.53293	1.35638	21.0712
Kulumsa	CSIRO-QCCCE-CSIRO-Mk3-6-0	7	Jul	22.6164	11.8158	174.69	21.1627	10.6245	148.167	1.45365	1.19129	17.9011
Kulumsa	CSIRO-QCCCE-CSIRO-Mk3-6-0	8	Aug	22.2735	11.7101	183.354	20.872	10.5519	157.858	1.40149	1.15819	16.1507
Kulumsa	CSIRO-QCCCE-CSIRO-Mk3-6-0	9	Sep	22.5879	11.2157	126.969	21.2792	10.0565	116.733	1.3087	1.15923	8.76861
Kulumsa	CSIRO-QCCCE-CSIRO-Mk3-6-0	10	Oct	23.3953	11.7522	98.2257	22.3456	10.4891	51.2333	1.04968	1.26309	91.7222
Kulumsa	CSIRO-QCCCE-CSIRO-Mk3-6-0	11	Nov	23.9899	10.5219	10.893	22.5973	9.19593	13.3778	1.39259	1.32601	-18.5741
Kulumsa	CSIRO-QCCCE-CSIRO-Mk3-6-0	12	Dec	23.6873	9.2943	16.4136	22.2174	8.14301	10.1778	1.46992	1.15129	61.2685
Kulumsa	ICHEC-EC-EARTH	1	Jan	24.1138	9.26407	35	23.0045	8.08047	17.3278	1.10934	1.18361	101.988
Kulumsa	ICHEC-EC-EARTH	2	Feb	25.1809	10.4043	26.7063	24.2338	9.33619	33.2222	0.947046	1.06812	-19.613
Kulumsa	ICHEC-EC-EARTH	3	Mar	26.2017	11.6761	44.6289	25.2527	10.4913	67.6833	0.949023	1.18474	-34.0622
Kulumsa	ICHEC-EC-EARTH	4	Apr	25.9196	12.4257	91.1456	24.858	11.5819	86.8806	1.06167	0.843812	4.9091
Kulumsa	ICHEC-EC-EARTH	5	May	26.0617	12.305	108.12	24.4315	11.0782	100.869	1.63025	1.22682	7.18794
Kulumsa	ICHEC-EC-EARTH	6	Jun	25.1067	11.8758	123.671	23.2664	10.6641	92.7194	1.84033	1.21168	33.382
Kulumsa	ICHEC-EC-EARTH	7	Jul	22.3479	11.6455	187.746	21.1627	10.6245	148.167	1.1852	1.02105	26.7126
Kulumsa	ICHEC-EC-EARTH	8	Aug	22.5211	11.6491	185.683	20.872	10.5519	157.858	1.64904	1.09726	17.6266
Kulumsa	ICHEC-EC-EARTH	9	Sep	22.5451	10.9981	133.302	21.2792	10.0565	116.733	1.26597	0.941668	14.1932
Kulumsa	ICHEC-EC-EARTH	10	Oct	23.2775	11.6766	64.767	22.3456	10.4891	51.2333	0.931897	1.1875	26.4156
Kulumsa	ICHEC-EC-EARTH	11	Nov	23.5029	9.90943	21.1778	22.5973	9.19593	13.3778	0.905608	0.713506	58.3059
Kulumsa	ICHEC-EC-EARTH	12	Dec	23.4206	9.08423	20	22.2174	8.14301	10.1778	1.20321	0.941222	96.5066
Kulumsa	IPSL-IPSL-CM5A-MR	1	Jan	24.3937	9.76045	12.9775	23.0045	8.08047	17.3278	1.38918	1.67999	-25.1056
Kulumsa	IPSL-IPSL-CM5A-MR	2	Feb	25.8654	11.2839	7.89538	24.2338	9.33619	33.2222	1.63155	1.94775	-76.2347
Kulumsa	IPSL-IPSL-CM5A-MR	3	Mar	26.5845	12.2696	10.3852	25.2527	10.4913	67.6833	1.33179	1.77826	-84.6561
Kulumsa	IPSL-IPSL-CM5A-MR	4	Apr	26.2844	13.4545	25.2934	24.858	11.5819	86.8806	1.42644	1.87264	-70.8871
Kulumsa	IPSL-IPSL-CM5A-MR	5	May	25.8137	12.6092	63.1641	24.4315	11.0782	100.869	1.38226	1.53095	-37.3803
Kulumsa	IPSL-IPSL-CM5A-MR	6	Jun	25.0853	12.4288	76.8414	23.2664	10.6641	92.7194	1.81891	1.76469	-17.1249
Kulumsa	IPSL-IPSL-CM5A-MR	7	Jul	22.6766	12.1358	180.648	21.1627	10.6245	148.167	1.51389	1.51129	21.9224
Kulumsa	IPSL-IPSL-CM5A-MR	8	Aug	22.7001	12.0947	177.49	20.872	10.5519	157.858	1.82808	1.54279	12.4362
Kulumsa	IPSL-IPSL-CM5A-MR	9	Sep	22.6712	11.603	132.06	21.2792	10.0565	116.733	1.39206	1.54654	13.1295
Kulumsa	IPSL-IPSL-CM5A-MR	10	Oct	23.6035	12.1969	51.9149	22.3456	10.4891	51.2333	1.25786	1.70786	1.33037
Kulumsa	IPSL-IPSL-CM5A-MR	11	Nov	23.6933	11.0638	25	22.5973	9.19593	13.3778	1.09597	1.86791	86.8771
Kulumsa	IPSL-IPSL-CM5A-MR	12	Dec	23.332	9.78374	11.7037	22.2174	8.14301	10.1778	1.1146	1.64073	14.9922
Kulumsa	MIROC-MIROC5	1	Jan	24.8532	10.4083	17.2548	23.0045	8.08047	17.3278	1.84873	2.32781	-0.421387
Kulumsa	MIROC-MIROC5	2	Feb	25.948	11.4665	25.2962	24.2338	9.33619	33.2222	1.71415	2.13026	-23.8576
Kulumsa	MIROC-MIROC5	3	Mar	27.0043	12.5313	85.0308	25.2527	10.4913	67.6833	1.75163	2.04001	25.6303
Kulumsa	MIROC-MIROC5	4	Apr	26.9362	13.3758	84.3356	24.858	11.5819	86.8806	2.07823	1.79393	-2.92928
Kulumsa	MIROC-MIROC5	5	May	25.759	13.0158	129.813	24.4315	11.0782	100.869	1.32753	1.93761	28.6936
Kulumsa	MIROC-MIROC5	6	Jun	24.4585	12.13	125.71	23.2664	10.6641	92.7194	1.19215	1.46596	35.5806
Kulumsa	MIROC-MIROC5	7	Jul	22.5576	12.0478	195.287	21.1627	10.6245	148.167	1.39485	1.42334	31.8022
Kulumsa	MIROC-MIROC5	8	Aug	22.1023	11.9053	202.341	20.872	10.5519	157.858	1.2303	1.35337	28.1788
Kulumsa	MIROC-MIROC5	9	Sep	22.8705	11.3664	124.606	21.2792	10.0565	116.733	1.59133	1.30989	6.74423
Kulumsa	MIROC-MIROC5	10	Oct	23.8957	12.359	50.6682	22.3456	10.4891	51.2333	1.55004	1.8699	-1.10315
Kulumsa	MIROC-MIROC5	11	Nov	24.405	11.0328	9.67013	22.5973	9.19593	13.3778	1.80771	1.83686	-27.715
Kulumsa	MIROC-MIROC5	12	Dec	24.3052	9.80582	5.93906	22.2174	8.14301	10.1778	2.08778	1.66281	-41.6468
Kulumsa	MOHC-HadGEM2-ES	1	Jan	24.667	9.39804	12.3619	23.0045	8.08047	17.3278	1.66251	1.31758	-28.6585
Kulumsa	MOHC-HadGEM2-ES	2	Feb	25.8314	10.9133	8.87363	24.2338	9.33619	33.2222	1.59761	1.57715	-73.2901
Kulumsa	MOHC-HadGEM2-ES	3	Mar	26.7659	11.858	4.19789	25.2527	10.4913	67.6833	1.51324	1.36671	-93.7977
Kulumsa	MOHC-HadGEM2-ES	4	Apr	26.351	13.1169	34.1156	24.858	11.5819	86.8806	1.493	1.53501	-60.7327
Kulumsa	MOHC-HadGEM2-ES	5	May	26.1302	12.7981	101.1	24.4315	11.0782	100.869	1.6987	1.71992	0.228729
Kulumsa	MOHC-HadGEM2-ES	6	Jun	25.1688	12.1523	109.643	23.2664	10.6641	92.7194	1.90237	1.48818	18.2526
Kulumsa	MOHC-HadGEM2-ES	7	Jul	22.8726	11.997	172.721	21.1627	10.6245	148.167	1.70986	1.3725	16.5724
Kulumsa	MOHC-HadGEM2-ES	8	Aug	22.3907	11.8895	188.022	20.872	10.5519	157.858	1.51864	1.33766	19.1083
Kulumsa	MOHC-HadGEM2-ES	9	Sep	22.8434	11.6576	118.851	21.2792	10.0565	116.733	1.56422	1.60113	1.81383
Kulumsa	MOHC-HadGEM2-ES	10	Oct	23.6528	12.0917	39.6142	22.3456	10.4891	51.2333	1.30722	1.60262	-22.6788
Kulumsa	MOHC-HadGEM2-ES	11	Nov	24.19	10.6347	8.54335	22.5973	9.19593	13.3778	1.59264	1.43878	-36.1378
Kulumsa	MOHC-HadGEM2-ES	12	Dec	23.7096	10.034	12.6288	22.2174	8.14301	10.1778	1.49217	1.89102	24.0824
Kulumsa	MPI-M-MPI-ESM-LR	1	Jan	24.3357	9.67609	35	23.0045	8.08047	17.3278	1.33119	1.59562	101.988
Kulumsa	MPI-M-MPI-ESM-LR	2	Feb	25.2897	10.8491	21.7895	24.2338	9.33619	33.2222	1.05582	1.51292	-34.4128
Kulumsa	MPI-M-MPI-ESM-LR	3	Mar	26.4674	11.257	31.7178	25.2527	10.4913	67.6833	1.21471	0.76565	-53.138
Kulumsa	MPI-M-MPI-ESM-LR	4	Apr	26.0943	13.2308	73.4332	24.858	11.5819	86.8806	1.23638	1.64899	-15.478
Kulumsa	MPI-M-MPI-ESM-LR	5	May	25.7718	12.1951	106.981	24.4315	11.0782	100.869	1.34031	1.11687	6.05882
Kulumsa	MPI-M-MPI-ESM-LR	6	Jun	24.3837	11.6976	133	23.2664	10.6641	92.7194	1.11731	1.03355	43.4439
Kulumsa	MPI-M-MPI-ESM-LR	7	Jul	22.9334	11.8095	173.49	21.1627	10.6245	148.167	1.77071	1.18504	17.0912
Kulumsa	MPI-M-MPI-ESM-LR	8	Aug	22.0028	11.6635	193.065	20.872	10.5519	157.858	1.13074	1.11164	22.3028
Kulumsa	MPI-M-MPI-ESM-LR	9	Sep	22.2398	11.2364	131.905	21.2792	10.0565	116.733	0.960655	1.17995	12.9971
Kulumsa	MPI-M-MPI-ESM-LR	10	Oct	23.4025	11.6926	63.4893	22.3456	10.4891	51.2333	1.0569	1.20351	23.9218
Kulumsa	MPI-M-MPI-ESM-LR	11	Nov	23.6717	10.9056	21.0717	22.5973	9.19593	13.3778	1.07434	1.70964	57.5127
Kulumsa	MPI-M-MPI-ESM-LR	12	Dec	23.1143	9.3761	16.5037	22.2174	8.14301	10.1778	0.896918	1.23309	62.154
Kulumsa	NCC-NorESM1-M	1	Jan	23.8667	9.00895	9.10905	23.0045	8.08047	17.3278	0.862229	0.928484	-47.4309
Kulumsa	NCC-NorESM1-M	2	Feb	25.183	10.5849	10.0309	24.2338	9.33619	33.2222	0.949132	1.24868	-69.8066
Kulumsa	NCC-NorESM1-M	3	Mar	26.3773	11.5204	15.2932	25.2527	10.4913	67.6833	1.12461	1.02913	-77.4048
Kulumsa	NCC-NorESM1-M	4	Apr	26.3718	13.2186	29.9473	24.858	11.5819	86.8806	1.51381	1.63679	-65.5305
Kulumsa	NCC-NorESM1-M	5	May	25.7681	12.9775	79.0011	24.4315	11.0782	100.869	1.33666	1.89925	-21.6798
Kulumsa	NCC-NorESM1-M	6	Jun	24.3697	11.9888	118.289	23.2664	10.6641	92.7194	1.10329	1.32468	27.5772
Kulumsa	NCC-NorESM1-M	7	Jul	22.2176	11.659	206.549	21.1627	10.6245	148.167	1.05486	1.03455	39.403
Kulumsa	NCC-NorESM1-M	8	Aug	21.5095	11.5138	211.464	20.872	10.5519	157.858	0.63746	0.9619	33.9582
Kulumsa	NCC-NorESM1-M	9	Sep	22.2564	11.0958	138.327	21.2792	10.0565	116.733	0.977216	1.03931	18.498
Kulumsa	NCC-NorESM1-M	10	Oct	23.6239	11.5939	44.3168	22.3456	10.4891	51.2333	1.27827	1.1048	-13.5
Kulumsa	NCC-NorESM1-M	11	Nov	23.5186	10.4568	23.4433	22.5973	9.19593	13.3778	0.921304	1.26086	75.2403
Kulumsa	NCC-NorESM1-M	12	Dec	22.9076	9.4184	20.9832	22.2174	8.14301	10.1778	0.690226	1.27539	106.167
Kulumsa	NOAA-GFDL-GFDL-ESM2M	1	Jan	23.6714	9.32418	30	23.0045	8.08047	17.3278	0.666881	1.24371	73.1324
Kulumsa	NOAA-GFDL-GFDL-ESM2M	2	Feb	25.0407	10.3301	28.4011	24.2338	9.33619	33.2222	0.806863	0.993894	-14.5117
Kulumsa	NOAA-GFDL-GFDL-ESM2M	3	Mar	26.8475	11.6422	8.1773	25.2527	10.4913	67.6833	1.59478	1.15091	-87.9183
Kulumsa	NOAA-GFDL-GFDL-ESM2M	4	Apr	26.4042	13.8632	55.7659	24.858	11.5819	86.8806	1.54622	2.28134	-35.8131
Kulumsa	NOAA-GFDL-GFDL-ESM2M	5	May	25.8532	12.871	111.997	24.4315	11.0782	100.869	1.42175	1.79278	11.0316
Kulumsa	NOAA-GFDL-GFDL-ESM2M	6	Jun	24.667	12.1186	105.712	23.2664	10.6641	92.7194	1.40059	1.45454	14.0132
Kulumsa	NOAA-GFDL-GFDL-ESM2M	7	Jul	23.1215	11.966	171.378	21.1627	10.6245	148.167	1.95876	1.34156	15.6657
Kulumsa	NOAA-GFDL-GFDL-ESM2M	8	Aug	23.0062	11.7958	172.173	20.872	10.5519	157.858	2.13414	1.24388	9.06803
Kulumsa	NOAA-GFDL-GFDL-ESM2M	9	Sep	23.0994	11.3552	127.449	21.2792	10.0565	116.733	1.82026	1.29872	9.17965
Kulumsa	NOAA-GFDL-GFDL-ESM2M	10	Oct	23.5702	12.1996	75.4209	22.3456	10.4891	51.2333	1.22459	1.71053	47.2105
Kulumsa	NOAA-GFDL-GFDL-ESM2M	11	Nov	23.1773	10.8798	25	22.5973	9.19593	13.3778	0.579954	1.68383	86.8771
Kulumsa	NOAA-GFDL-GFDL-ESM2M	12	Dec	22.8244	9.36113	20	22.2174	8.14301	10.1778	0.607063	1.21812	96.5066
Sinana	CCCma-CanESM2	1	Jan	23.2964	10.023	4.33549	21.7273	7.90556	24.9111	1.56908	2.11747	-82.5961
Sinana	CCCma-CanESM2	2	Feb	24.3	10.8826	1.35392	22.4551	8.85281	24.35	1.84489	2.02975	-94.4398
Sinana	CCCma-CanESM2	3	Mar	23.2055	12.4111	19.596	22.1166	9.92249	67.3333	1.08894	2.48861	-70.897
Sinana	CCCma-CanESM2	4	Apr	21.5213	12.2172	125.4	20.5922	10.6525	157.458	0.929099	1.56465	-20.3602
Sinana	CCCma-CanESM2	5	May	21.7441	11.9089	174.245	20.4298	10.5056	147.039	1.31424	1.40333	18.5025
Sinana	CCCma-CanESM2	6	Jun	22.2652	11.3366	100.409	20.7606	10.0374	74.1417	1.50457	1.29919	35.4286
Sinana	CCCma-CanESM2	7	Jul	22.3376	11.3294	161.182	20.6628	9.90269	89.0111	1.67477	1.42673	81.0811
Sinana	CCCma-CanESM2	8	Aug	21.7495	11.2055	206.683	20.2862	9.81425	136.103	1.46331	1.39122	51.8579
Sinana	CCCma-CanESM2	9	Sep	20.9548	11.2986	166.099	19.6593	10.0492	147.786	1.29558	1.24944	12.3913
Sinana	CCCma-CanESM2	10	Oct	20.2142	11.3204	137.158	19.095	9.78575	108.333	1.11917	1.53468	26.6077
Sinana	CCCma-CanESM2	11	Nov	20.9237	9.45074	46.0928	19.713	8.39176	55.9861	1.2107	1.05898	-17.671
Sinana	CCCma-CanESM2	12	Dec	22.2387	9.55269	6.27437	20.6965	7.54409	24.3694	1.54216	2.0086	-74.2531
Sinana	CNRM-CERFACS-CNRM-CM5	1	Jan	22.4268	9.18849	37.3962	21.7273	7.90556	24.9111	0.699447	1.28293	50.1187
Sinana	CNRM-CERFACS-CNRM-CM5	2	Feb	23.233	9.99859	16.4286	22.4551	8.85281	24.35	0.777894	1.14578	-32.5313
Sinana	CNRM-CERFACS-CNRM-CM5	3	Mar	23.1134	10.2217	38.5519	22.1166	9.92249	67.3333	0.99679	0.299215	-42.7447
Sinana	CNRM-CERFACS-CNRM-CM5	4	Apr	21.8128	11.6475	112.019	20.5922	10.6525	157.458	1.22054	0.995021	-28.8583
Sinana	CNRM-CERFACS-CNRM-CM5	5	May	21.2331	11.2527	189.273	20.4298	10.5056	147.039	0.803265	0.747113	28.723
Sinana	CNRM-CERFACS-CNRM-CM5	6	Jun	21.5894	10.8548	118.743	20.7606	10.0374	74.1417	0.828778	0.817349	60.1569
Sinana	CNRM-CERFACS-CNRM-CM5	7	Jul	21.2792	10.8756	164.011	20.6628	9.90269	89.0111	0.616435	0.972917	84.2585
Sinana	CNRM-CERFACS-CNRM-CM5	8	Aug	21.2398	10.5531	193.789	20.2862	9.81425	136.103	0.95363	0.738866	42.3847
Sinana	CNRM-CERFACS-CNRM-CM5	9	Sep	20.3355	10.8279	183.952	19.6593	10.0492	147.786	0.676285	0.778728	24.4716
Sinana	CNRM-CERFACS-CNRM-CM5	10	Oct	19.8281	10.7919	129.802	19.095	9.78575	108.333	0.733158	1.00616	19.8169
Sinana	CNRM-CERFACS-CNRM-CM5	11	Nov	20.6012	9.14243	67.1383	19.713	8.39176	55.9861	0.888201	0.750673	19.9196
Sinana	CNRM-CERFACS-CNRM-CM5	12	Dec	21.3998	8.61836	27.6386	20.6965	7.54409	24.3694	0.703274	1.07427	13.4148
Sinana	CSIRO-QCCCE-CSIRO-Mk3-6-0	1	Jan	22.6074	9.68923	45	21.7273	7.90556	24.9111	0.880079	1.78368	80.6423
Sinana	CSIRO-QCCCE-CSIRO-Mk3-6-0	2	Feb	23.3092	10.6826	35.6397	22.4551	8.85281	24.35	0.85404	1.82979	46.3644
Sinana	CSIRO-QCCCE-CSIRO-Mk3-6-0	3	Mar	22.7342	11.2118	71.0046	22.1166	9.92249	67.3333	0.617576	1.28929	5.45236
Sinana	CSIRO-QCCCE-CSIRO-Mk3-6-0	4	Apr	21.6609	11.9979	167.247	20.5922	10.6525	157.458	1.06869	1.3454	6.21677
Sinana	CSIRO-QCCCE-CSIRO-Mk3-6-0	5	May	21.5379	11.599	181.753	20.4298	10.5056	147.039	1.10807	1.09347	23.6085
Sinana	CSIRO-QCCCE-CSIRO-Mk3-6-0	6	Jun	22.1276	11.1441	97.4337	20.7606	10.0374	74.1417	1.36697	1.10666	31.4156
Sinana	CSIRO-QCCCE-CSIRO-Mk3-6-0	7	Jul	22.0575	11.1218	134.111	20.6628	9.90269	89.0111	1.3947	1.21915	50.6673
Sinana	CSIRO-QCCCE-CSIRO-Mk3-6-0	8	Aug	21.6162	10.9797	183.086	20.2862	9.81425	136.103	1.33001	1.16548	34.5204
Sinana	CSIRO-QCCCE-CSIRO-Mk3-6-0	9	Sep	20.8897	11.2322	140.931	19.6593	10.0492	147.786	1.23045	1.18304	-4.63842
Sinana	CSIRO-QCCCE-CSIRO-Mk3-6-0	10	Oct	20.3329	11.0259	122.571	19.095	9.78575	108.333	1.23795	1.24012	13.1421
Sinana	CSIRO-QCCCE-CSIRO-Mk3-6-0	11	Nov	21.2953	9.8302	40.9114	19.713	8.39176	55.9861	1.58239	1.43844	-26.9259
Sinana	CSIRO-QCCCE-CSIRO-Mk3-6-0	12	Dec	21.9823	8.41561	47.2244	20.6965	7.54409	24.3694	1.28576	0.871529	93.7852
Sinana	ICHEC-EC-EARTH	1	Jan	22.6458	9.12712	43.155	21.7273	7.90556	24.9111	0.918435	1.22156	73.2358
Sinana	ICHEC-EC-EARTH	2	Feb	23.3465	10.0501	25.534	22.4551	8.85281	24.35	0.891356	1.19726	4.86235
Sinana	ICHEC-EC-EARTH	3	Mar	22.8772	11.0589	53.2396	22.1166	9.92249	67.3333	0.760611	1.13642	-20.9313
Sinana	ICHEC-EC-EARTH	4	Apr	21.472	11.4404	145.045	20.5922	10.6525	157.458	0.879816	0.787859	-7.88337
Sinana	ICHEC-EC-EARTH	5	May	21.9685	11.5208	162.543	20.4298	10.5056	147.039	1.53869	1.01525	10.5441
Sinana	ICHEC-EC-EARTH	6	Jun	22.1209	11.1992	126.071	20.7606	10.0374	74.1417	1.36024	1.16181	70.0413
Sinana	ICHEC-EC-EARTH	7	Jul	21.7252	10.7338	168.727	20.6628	9.90269	89.0111	1.06234	0.831063	89.5571
Sinana	ICHEC-EC-EARTH	8	Aug	21.63	10.7893	191.824	20.2862	9.81425	136.103	1.34381	0.975032	40.9404
Sinana	ICHEC-EC-EARTH	9	Sep	20.7033	11.0282	184.628	19.6593	10.0492	147.786	1.04399	0.979043	24.929
Sinana	ICHEC-EC-EARTH	10	Oct	19.9112	10.7885	118.323	19.095	9.78575	108.333	0.816176	1.00273	9.22155
Sinana	ICHEC-EC-EARTH	11	Nov	20.5487	9.16367	48.9944	19.713	8.39176	55.9861	0.83572	0.771912	-12.4882
Sinana	ICHEC-EC-EARTH	12	Dec	21.7371	8.55882	33.1293	20.6965	7.54409	24.3694	1.04059	1.01474	35.946
Sinana	IPSL-IPSL-CM5A-MR	1	Jan	23.0453	9.61593	11.8027	21.7273	7.90556	24.9111	1.31796	1.71038	-52.6206
Sinana	IPSL-IPSL-CM5A-MR	2	Feb	23.9949	10.6022	3.64751	22.4551	8.85281	24.35	1.53975	1.74938	-85.0205
Sinana	IPSL-IPSL-CM5A-MR	3	Mar	23.4275	11.6402	14.8289	22.1166	9.92249	67.3333	1.31095	1.71774	-77.9768
Sinana	IPSL-IPSL-CM5A-MR	4	Apr	21.6279	12.4156	84.6615	20.5922	10.6525	157.458	1.03571	1.76311	-46.2324
Sinana	IPSL-IPSL-CM5A-MR	5	May	21.5218	11.9852	145.309	20.4298	10.5056	147.039	1.09199	1.47965	-1.17632
Sinana	IPSL-IPSL-CM5A-MR	6	Jun	22.2163	11.3638	108.959	20.7606	10.0374	74.1417	1.45563	1.3264	46.9602
Sinana	IPSL-IPSL-CM5A-MR	7	Jul	22.1168	11.1813	141.202	20.6628	9.90269	89.0111	1.45396	1.27866	58.6341
Sinana	IPSL-IPSL-CM5A-MR	8	Aug	21.924	11.2243	191.622	20.2862	9.81425	136.103	1.63779	1.41	40.7918
Sinana	IPSL-IPSL-CM5A-MR	9	Sep	21.0547	11.3184	173.747	19.6593	10.0492	147.786	1.39543	1.26921	17.5664
Sinana	IPSL-IPSL-CM5A-MR	10	Oct	20.1748	11.1937	115.556	19.095	9.78575	108.333	1.07978	1.40796	6.66706
Sinana	IPSL-IPSL-CM5A-MR	11	Nov	20.5827	10.0406	79.8965	19.713	8.39176	55.9861	0.869705	1.64889	42.7078
Sinana	IPSL-IPSL-CM5A-MR	12	Dec	21.6261	9.12664	25.75	20.6965	7.54409	24.3694	0.929609	1.58255	5.66525
Sinana	MIROC-MIROC5	1	Jan	23.2526	9.79562	30.1087	21.7273	7.90556	24.9111	1.52523	1.89007	20.8644
Sinana	MIROC-MIROC5	2	Feb	23.7637	10.6123	31.6546	22.4551	8.85281	24.35	1.30858	1.75954	29.9984
Sinana	MIROC-MIROC5	3	Mar	23.536	11.604	89.3712	22.1166	9.92249	67.3333	1.41947	1.68149	32.7295
Sinana	MIROC-MIROC5	4	Apr	22.4831	12.2954	159.352	20.5922	10.6525	157.458	1.89091	1.64286	1.20265
Sinana	MIROC-MIROC5	5	May	21.5589	12.101	169.728	20.4298	10.5056	147.039	1.12903	1.59548	15.4308
Sinana	MIROC-MIROC5	6	Jun	22.2695	11.4403	97.7039	20.7606	10.0374	74.1417	1.50887	1.40294	31.7801
Sinana	MIROC-MIROC5	7	Jul	22.2235	11.3069	121.618	20.6628	9.90269	89.0111	1.56072	1.40421	36.6326
Sinana	MIROC-MIROC5	8	Aug	21.7346	11.1536	163.664	20.2862	9.81425	136.103	1.44841	1.33935	20.2506
Sinana	MIROC-MIROC5	9	Sep	21.2828	11.5919	151.51	19.6593	10.0492	147.786	1.62351	1.5427	2.52004
Sinana	MIROC-MIROC5	10	Oct	20.603	11.2641	120.196	19.095	9.78575	108.333	1.50798	1.47831	10.9502
Sinana	MIROC-MIROC5	11	Nov	21.2995	9.6839	40.9256	19.713	8.39176	55.9861	1.58651	1.29214	-26.9005
Sinana	MIROC-MIROC5	12	Dec	22.4581	8.836	13.8012	20.6965	7.54409	24.3694	1.76163	1.29192	-43.3666
Sinana	MOHC-HadGEM2-ES	1	Jan	23.3957	8.98892	10.7384	21.7273	7.90556	24.9111	1.66841	1.08336	-56.8929
Sinana	MOHC-HadGEM2-ES	2	Feb	24.1511	10.3073	5.76881	22.4551	8.85281	24.35	1.696	1.45452	-76.3088
Sinana	MOHC-HadGEM2-ES	3	Mar	23.6869	11.4364	6.9365	22.1166	9.92249	67.3333	1.57029	1.51389	-89.6983
Sinana	MOHC-HadGEM2-ES	4	Apr	21.8621	12.0064	77.1873	20.5922	10.6525	157.458	1.26991	1.35386	-50.9792
Sinana	MOHC-HadGEM2-ES	5	May	21.9964	11.8862	149.996	20.4298	10.5056	147.039	1.56656	1.38065	2.01112
Sinana	MOHC-HadGEM2-ES	6	Jun	22.4323	11.4253	105.491	20.7606	10.0374	74.1417	1.6716	1.38791	42.2836
Sinana	MOHC-HadGEM2-ES	7	Jul	22.2697	11.22	142.175	20.6628	9.90269	89.0111	1.60691	1.31728	59.7272
Sinana	MOHC-HadGEM2-ES	8	Aug	21.7199	11.0262	190.011	20.2862	9.81425	136.103	1.43374	1.21192	39.6083
Sinana	MOHC-HadGEM2-ES	9	Sep	21.3275	11.6056	154.612	19.6593	10.0492	147.786	1.66824	1.55648	4.61852
Sinana	MOHC-HadGEM2-ES	10	Oct	20.0892	11.2669	101.533	19.095	9.78575	108.333	0.994223	1.4812	-6.27721
Sinana	MOHC-HadGEM2-ES	11	Nov	21.0185	9.43233	31.8562	19.713	8.39176	55.9861	1.3055	1.04057	-43.0998
Sinana	MOHC-HadGEM2-ES	12	Dec	22.1	9.13019	11.6795	20.6965	7.54409	24.3694	1.40354	1.5861	-52.073
Sinana	MPI-M-MPI-ESM-LR	1	Jan	23.045	9.21535	12.3625	21.7273	7.90556	24.9111	1.3177	1.30979	-50.3736
Sinana	MPI-M-MPI-ESM-LR	2	Feb	23.5744	10.4233	12.9446	22.4551	8.85281	24.35	1.11928	1.57045	-46.8395
Sinana	MPI-M-MPI-ESM-LR	3	Mar	23.4552	10.6927	33.9989	22.1166	9.92249	67.3333	1.3386	0.770247	-49.5065
Sinana	MPI-M-MPI-ESM-LR	4	Apr	21.6903	11.8955	130.705	20.5922	10.6525	157.458	1.09803	1.24296	-16.991
Sinana	MPI-M-MPI-ESM-LR	5	May	21.4911	11.6689	176.626	20.4298	10.5056	147.039	1.06127	1.16337	20.1219
Sinana	MPI-M-MPI-ESM-LR	6	Jun	21.7572	11.0704	124.351	20.7606	10.0374	74.1417	0.996584	1.03302	67.7206
Sinana	MPI-M-MPI-ESM-LR	7	Jul	22.1291	10.9851	152.927	20.6628	9.90269	89.0111	1.46629	1.08246	71.8064
Sinana	MPI-M-MPI-ESM-LR	8	Aug	21.2273	10.8507	191.726	20.2862	9.81425	136.103	0.941079	1.03643	40.8687
Sinana	MPI-M-MPI-ESM-LR	9	Sep	20.6074	11.2091	170.685	19.6593	10.0492	147.786	0.948187	1.15989	15.4947
Sinana	MPI-M-MPI-ESM-LR	10	Oct	20.0023	10.8742	109.286	19.095	9.78575	108.333	0.907354	1.08844	0.879344
Sinana	MPI-M-MPI-ESM-LR	11	Nov	20.6099	9.77526	46.4735	19.713	8.39176	55.9861	0.896898	1.3835	-16.991
Sinana	MPI-M-MPI-ESM-LR	12	Dec	21.5439	8.74407	17.0402	20.6965	7.54409	24.3694	0.84741	1.19998	-30.0756
Sinana	NCC-NorESM1-M	1	Jan	22.4627	8.91325	12.6008	21.7273	7.90556	24.9111	0.735333	1.00769	-49.4169
Sinana	NCC-NorESM1-M	2	Feb	23.2489	10.0736	19.1907	22.4551	8.85281	24.35	0.793728	1.22084	-21.1879
Sinana	NCC-NorESM1-M	3	Mar	23.0126	10.6666	28.2391	22.1166	9.92249	67.3333	0.896005	0.744082	-58.0607
Sinana	NCC-NorESM1-M	4	Apr	22.03	11.8486	56.26	20.5922	10.6525	157.458	1.43782	1.19613	-64.2699
Sinana	NCC-NorESM1-M	5	May	21.4657	11.8346	137.874	20.4298	10.5056	147.039	1.03589	1.32906	-6.23272
Sinana	NCC-NorESM1-M	6	Jun	21.7819	11.069	98.169	20.7606	10.0374	74.1417	1.02126	1.0316	32.4073
Sinana	NCC-NorESM1-M	7	Jul	21.6342	10.83	144.028	20.6628	9.90269	89.0111	0.971358	0.927264	61.8094
Sinana	NCC-NorESM1-M	8	Aug	21.0665	10.6865	169.379	20.2862	9.81425	136.103	0.780257	0.872278	24.4494
Sinana	NCC-NorESM1-M	9	Sep	20.6319	11.0893	164.691	19.6593	10.0492	147.786	0.972643	1.04017	11.4391
Sinana	NCC-NorESM1-M	10	Oct	20.4183	10.6585	85.0932	19.095	9.78575	108.333	1.32337	0.872755	-21.4524
Sinana	NCC-NorESM1-M	11	Nov	20.7269	9.50531	52.534	19.713	8.39176	55.9861	1.01389	1.11355	-6.16607
Sinana	NCC-NorESM1-M	12	Dec	21.3159	8.8096	27.9252	20.6965	7.54409	24.3694	0.619413	1.26551	14.5911
Sinana	NOAA-GFDL-GFDL-ESM2M	1	Jan	22.2971	8.93116	28.5078	21.7273	7.90556	24.9111	0.569794	1.0256	14.438
Sinana	NOAA-GFDL-GFDL-ESM2M	2	Feb	23.2413	9.91272	8.69167	22.4551	8.85281	24.35	0.786186	1.05991	-64.3053
Sinana	NOAA-GFDL-GFDL-ESM2M	3	Mar	23.4711	10.7687	13.7507	22.1166	9.92249	67.3333	1.35451	0.846184	-79.5781
Sinana	NOAA-GFDL-GFDL-ESM2M	4	Apr	21.7327	12.484	96.7025	20.5922	10.6525	157.458	1.14047	1.83154	-38.5853
Sinana	NOAA-GFDL-GFDL-ESM2M	5	May	21.657	11.6934	158.346	20.4298	10.5056	147.039	1.22718	1.18784	7.69005
Sinana	NOAA-GFDL-GFDL-ESM2M	6	Jun	22.106	11.3464	98.3324	20.7606	10.0374	74.1417	1.34531	1.30902	32.6277
Sinana	NOAA-GFDL-GFDL-ESM2M	7	Jul	22.1773	11.107	131.434	20.6628	9.90269	89.0111	1.51449	1.20434	47.6607
Sinana	NOAA-GFDL-GFDL-ESM2M	8	Aug	21.8813	11.0422	158.382	20.2862	9.81425	136.103	1.59507	1.22796	16.3697
Sinana	NOAA-GFDL-GFDL-ESM2M	9	Sep	21.279	11.4281	144.964	19.6593	10.0492	147.786	1.61971	1.37898	-1.90947
Sinana	NOAA-GFDL-GFDL-ESM2M	10	Oct	20.0171	11.24	140.193	19.095	9.78575	108.333	0.922072	1.45426	29.4088
Sinana	NOAA-GFDL-GFDL-ESM2M	11	Nov	20.0236	9.79579	94.2471	19.713	8.39176	55.9861	0.310682	1.40403	68.3402
Sinana	NOAA-GFDL-GFDL-ESM2M	12	Dec	21.1144	8.56141	45	20.6965	7.54409	24.3694	0.417901	1.01732	84.6575

## Sheet: Fig1
Site	Month	tmax	tmin	prcp
Adet	Jan	25.46	13.4543	5.63879
Adet	Feb	27.0119	15.0353	7.34939		tmax-Adet
Adet	Mar	27.6928	16.3891	30.0606		tmin-Adet
Adet	Apr	26.897	16.3725	48.5139		prcp-Adet
Adet	May	25.506	15.9628	111.173		tmax-Kulumsa
Adet	Jun	22.6927	14.8199	159.481		tmin-Kulumsa
Adet	Jul	20.4206	13.7809	333.165		prcp-Kulumsa
Adet	Aug	20.52	13.6679	326.223		tmax-Sinana
Adet	Sep	22.568	13.1893	170.288		tmin-Sinana
Adet	Oct	24.0409	12.3121	91.87		prcp-Sinana
Adet	Nov	24.328	12.6099	26.8225
Adet	Dec	24.5758	12.6657	11.8047
Kulumsa	Jan	23.0045	8.08047	17.3278
Kulumsa	Feb	24.2338	9.33619	33.2222
Kulumsa	Mar	25.2527	10.4913	67.6833
Kulumsa	Apr	24.858	11.5819	86.8806
Kulumsa	May	24.4315	11.0782	100.869
Kulumsa	Jun	23.2664	10.6641	92.7194
Kulumsa	Jul	21.1627	10.6245	148.167
Kulumsa	Aug	20.872	10.5519	157.858
Kulumsa	Sep	21.2792	10.0565	116.733
Kulumsa	Oct	22.3456	10.4891	51.2333
Kulumsa	Nov	22.5973	9.19593	13.3778
Kulumsa	Dec	22.2174	8.14301	10.1778
Sinana	Jan	21.7273	7.90556	24.9111
Sinana	Feb	22.4551	8.85281	24.35
Sinana	Mar	22.1166	9.92249	67.3333
Sinana	Apr	20.5922	10.6525	157.458
Sinana	May	20.4298	10.5056	147.039
Sinana	Jun	20.7606	10.0374	74.1417
Sinana	Jul	20.6628	9.90269	89.0111
Sinana	Aug	20.2862	9.81425	136.103
Sinana	Sep	19.6593	10.0492	147.786
Sinana	Oct	19.095	9.78575	108.333
Sinana	Nov	19.713	8.39176	55.9861
Sinana	Dec	20.6965	7.54409	24.3694

## Sheet: Fig2_correlation
									Adet			Kulumsa			Sinana
		Site	Model	tmax	tmin	pr	Site	Model	pr	tmax	tmin	pr	tmax	tmin	pr	tmax	tmin
		Adet	CCCma-CanESM2	1.45728	1.55274	-40.0886	Adet	CCCma-CanESM2	-40.0886	1.45728	1.55274	-22.295	1.46028	1.72955	-11.1957	1.37971	1.63105
		Adet	CNRM-CERFACS-CNRM-CM5	0.857297	0.912664	-10.6357		CNRM-CERFACS-CNRM-CM5	-10.6357	0.857297	0.912664	29.1935	0.887397	0.958609	19.9275	0.824808	0.884086
		Adet	CSIRO-QCCCE-CSIRO-Mk3-6-0	1.33006	1.33915	-19.3246		CSIRO-QCCCE-CSIRO-Mk3-6-0	-19.3246	1.33006	1.33915	23.0465	1.25549	1.37692	29.5209	1.16306	1.29717
		Adet	ICHEC-EC-EARTH	1.35355	1.12805	-17.6102		ICHEC-EC-EARTH	-17.6102	1.35355	1.12805	27.796	1.22322	1.05175	26.4979	1.04098	1.00789
		Adet	IPSL-IPSL-CM5A-MR	1.40067	1.5756	-44.782		IPSL-IPSL-CM5A-MR	-44.782	1.40067	1.5756	-13.3917	1.43188	1.69928	-3.66951	1.25985	1.52866
		Adet	MIROC-MIROC5	1.50258	1.51176	-25.3016		MIROC-MIROC5	-25.3016	1.50258	1.51176	4.91304	1.6312	1.76265	11.0077	1.52257	1.52675
		Adet	MOHC-HadGEM2-ES	1.60237	1.61629	-38.0008		MOHC-HadGEM2-ES	-38.0008	1.60237	1.61629	-19.6031	1.58768	1.52069	-18.9234	1.48791	1.36398
		Adet	MPI-M-MPI-ESM-LR	1.2637	1.32344	-25.2656		MPI-M-MPI-ESM-LR	-25.2656	1.2637	1.32344	20.3701	1.18216	1.27471	0.509521	1.07822	1.17005
		Adet	NCC-NorESM1-M	0.947281	1.04284	-32.5274		NCC-NorESM1-M	-32.5274	0.947281	1.04284	0.457623	1.03742	1.22865	-6.84085	0.966747	1.05174
		Adet	NOAA-GFDL-GFDL-ESM2M	1.37348	1.32031	-7.57571		NOAA-GFDL-GFDL-ESM2M	-7.57571	1.37348	1.32031	18.7035	1.31349	1.45115	9.73454	1.06695	1.24558
		Kulumsa	CCCma-CanESM2	1.46028	1.72955	-22.295
		Kulumsa	CNRM-CERFACS-CNRM-CM5	0.887397	0.958609	29.1935
		Kulumsa	CSIRO-QCCCE-CSIRO-Mk3-6-0	1.25549	1.37692	23.0465
		Kulumsa	ICHEC-EC-EARTH	1.22322	1.05175	27.796
		Kulumsa	IPSL-IPSL-CM5A-MR	1.43188	1.69928	-13.3917
		Kulumsa	MIROC-MIROC5	1.6312	1.76265	4.91304
		Kulumsa	MOHC-HadGEM2-ES	1.58768	1.52069	-19.6031
		Kulumsa	MPI-M-MPI-ESM-LR	1.18216	1.27471	20.3701
		Kulumsa	NCC-NorESM1-M	1.03742	1.22865	0.457623
		Kulumsa	NOAA-GFDL-GFDL-ESM2M	1.31349	1.45115	18.7035
		Sinana	CCCma-CanESM2	1.37971	1.63105	-11.1957
		Sinana	CNRM-CERFACS-CNRM-CM5	0.824808	0.884086	19.9275
		Sinana	CSIRO-QCCCE-CSIRO-Mk3-6-0	1.16306	1.29717	29.5209
		Sinana	ICHEC-EC-EARTH	1.04098	1.00789	26.4979
		Sinana	IPSL-IPSL-CM5A-MR	1.25985	1.52866	-3.66951
		Sinana	MIROC-MIROC5	1.52257	1.52675	11.0077
		Sinana	MOHC-HadGEM2-ES	1.48791	1.36398	-18.9234
		Sinana	MPI-M-MPI-ESM-LR	1.07822	1.17005	0.509521
		Sinana	NCC-NorESM1-M	0.966747	1.05174	-6.84085
		Sinana	NOAA-GFDL-GFDL-ESM2M	1.06695	1.24558	9.73454
						9	30
						14	46.6667

## Sheet: Fig2_barLine
									Site	Month	tmax	tmin	pr	StdDev-tasmax	StdDev-tasmin	StdDev-pr	StdE-tasmax	StdE-tasmin	StdE-pr
									Adet	Jan	1.22218	1.3223	-68.5536	0.336702	0.380964	17.7402	0.106474	0.120471	5.60993
										Feb	1.28583	1.33346	-49.6702	0.321627	0.424854	24.106	0.101707	0.134351	7.623
										Mar	1.41105	1.34696	-52.3469	0.187244	0.242449	23.0536	0.0592116	0.0766691	7.29018
										Apr	1.40014	1.50752	-22.2953	0.289794	0.306599	33.4049	0.091641	0.0969552	10.5636
										May	1.39541	1.46431	-19.252	0.299815	0.287773	28.3723	0.0948099	0.0910019	8.97211
										Jun	1.4138	1.37	-4.79678	0.403996	0.38066	14.3943	0.127755	0.120375	4.55186
										Jul	1.46626	1.1296	1.42387	0.472889	0.181296	6.85988	0.149541	0.0573307	2.16929
										Aug	1.39553	1.15564	3.03711	0.467452	0.180715	5.82102	0.147821	0.0571472	1.84077
										Sep	1.23886	1.2361	-8.40829	0.322525	0.291355	10.8665	0.101991	0.0921346	3.43628
										Oct	1.0832	1.44217	-28.6831	0.313943	0.237735	23.2765	0.0992775	0.0751785	7.36067
										Nov	1.15929	1.32418	-21.3906	0.359991	0.443663	43.4788	0.113839	0.140299	13.7492
										Dec	1.23438	1.35518	-42.3987	0.412923	0.312912	28.8171	0.130578	0.0989516	9.11275
									Kulumsa	Jan	1.23892	1.55786	25.5562	0.410709	0.459282	65.4425	0.129878	0.145238	20.6947
										Feb	1.25107	1.53987	-42.0188	0.384572	0.427742	32.7834	0.121612	0.135264	10.367
										Mar	1.27551	1.35423	-56.6981	0.278048	0.560747	37.2374	0.0879264	0.177324	11.7755
										Apr	1.3922	1.5869	-33.5864	0.313579	0.41011	26.8852	0.0991623	0.129688	8.50186
										May	1.38829	1.52221	8.80825	0.175823	0.345145	28.4688	0.0556	0.109145	9.00261
										Jun	1.43933	1.3488	20.7645	0.321805	0.234935	16.6221	0.101764	0.0742931	5.25636
										Jul	1.45582	1.24775	24.5028	0.405395	0.210032	9.92534	0.128197	0.0664178	3.13867
										Aug	1.39691	1.21788	20.0067	0.432523	0.200144	7.25935	0.136776	0.0632912	2.29561
										Sep	1.28175	1.22485	10.7885	0.340399	0.237641	5.19253	0.107643	0.0751487	1.64202
										Oct	1.15802	1.47533	21.0765	0.219243	0.355879	39.3272	0.0693306	0.112539	12.4363
										Nov	1.13187	1.36259	38.5872	0.37412	0.436868	50.3149	0.118307	0.13815	15.911
										Dec	1.20257	1.42647	45.241	0.46735	0.352093	60.5649	0.147789	0.111341	19.1523
									Sinana	Jan	1.12015	1.44325	-5.26009	0.404237	0.398301	60.1415	0.127831	0.125954	19.0184
										Feb	1.16117	1.50172	-33.9408	0.409604	0.33577	48.717	0.129528	0.10618	15.4057
										Mar	1.13537	1.24872	-45.1212	0.312203	0.630375	39.8806	0.0987273	0.199342	12.6113
										Apr	1.1971	1.37234	-26.674	0.293111	0.334427	23.2833	0.0926898	0.105755	7.36282
										May	1.18762	1.23952	11.9223	0.233349	0.249823	11.3573	0.0737913	0.079001	3.59149
										Jun	1.30598	1.18759	45.0822	0.268618	0.190172	15.4443	0.0849446	0.0601377	4.88392
										Jul	1.3322	1.16641	64.1834	0.33835	0.204947	17.1966	0.106996	0.0648101	5.43803
										Aug	1.29271	1.13685	35.2042	0.296079	0.226012	11.2497	0.0936284	0.0714713	3.55746
										Sep	1.2474	1.21377	10.6883	0.335703	0.243956	10.3485	0.106159	0.0771456	3.27248
										Oct	1.06412	1.25666	8.89642	0.239992	0.245393	15.2629	0.0758922	0.0776001	4.82654
										Nov	1.05002	1.19027	-1.92749	0.385619	0.294228	34.8889	0.121943	0.0930431	11.0329
										Dec	1.05513	1.29125	4.82915	0.433301	0.344821	56.2304	0.137022	0.109042	17.7816
