# Supplementary material for: Climate change impact on wheat and maize growth in Ethiopia: A multi-model uncertainty analysis
Source: PLoS One. 2022 Jan 21;17(1):e0262951. doi: 10.1371/journal.pone.0262951 (PMC8782302; doi:10.1371/journal.pone.0262951)
Supplement: S4 Dataset — (CSV) [file pone.0262951.s013.csv]

Crop	Cultivar	Var	Year number	Obs	CERES_TB_Daisy	CERES_TB_SoilN	CERES_Richards_Daisy	CERES_Richards_SoilN	GECROS_TB_Daisy	GECROS_TB_SoilN	GECROS_Richards_Daisy	GECROS_Richards_SoilN	SPASS_TB_Daisy	SPASS_TB_SoilN	SPASS_Richards_Daisy	SPASS_Richards_SoilN	SUCROS_TB_Daisy	SUCROS_TB_SoilN	SUCROS_Richards_Daisy	SUCROS_Richards_SoilN
Maize	Jibat	DaysF	1	98	99	99	99	99	99	99	98	98	100	100	100	100	97	97	97	97
Maize	Jibat	DaysF	2	86	83	83	83	83	85	85	84	84	85	85	85	85	85	85	85	85
Maize	Jibat	DaysF	3	98	102	102	102	102	98	98	97	97	98	98	98	98	96	96	96	96
Maize	Jibat	DaysF	4	83	85	85	85	85	83	83	83	83	83	83	83	83	84	84	84	84
Maize	Jibat	DaysF	5	80	79	79	79	79	82	82	82	82	80	80	80	80	82	82	82	82
Maize	Jibat	DaysF	6	86	84	84	84	84	85	85	86	86	85	85	85	85	86	86	86	86
Maize	Jibat	DaysM	1	200	201	201	201	201	201	201	201	201	202	202	202	202	195	195	195	195
Maize	Jibat	DaysM	2	172	170	170	170	170	172	172	171	171	173	173	173	173	173	173	173	173
Maize	Jibat	DaysM	3	186	190	190	190	190	186	186	186	186	187	187	187	187	184	184	184	184
Maize	Jibat	DaysM	4	172	174	174	174	174	171	171	171	171	175	175	175	175	173	173	173	173
Maize	Jibat	DaysM	5	155	154	154	154	154	161	161	162	162	150	150	150	150	160	160	160	160
Maize	Jibat	DaysM	6	172	169	169	169	169	171	171	173	172	171	171	171	171	172	172	172	172
Maize	Jibat	Yield	1	78.1	76.02	75.52	80.26	78.48	92.25	88.27	82.52	85.6	85.14	85.14	86.51	86.75	103.4	103.4	87.56	85.67
Maize	Jibat	Yield	2	88.9	98.4	98.4	103.58	104.29	65.78	82.86	104.21	92.85	87.43	87.58	97.12	100.31	90.96	90.93	106.76	107.77
Maize	Jibat	Yield	3	116.9	76.58	76.44	80.01	80.97	102.41	98.98	76.95	78.89	90.44	90.39	82.56	70.64	97.75	97.75	80.28	78.83
Maize	Jibat	Yield	4	91.2	97.09	96.26	97.56	97.83	87.42	84.48	97.81	99.2	88.73	88.65	87.42	90.01	67.84	67.84	78.68	79.32
Maize	Jibat	Yield	5	65.7	82.94	84.98	83.84	85.65	88.81	85.97	86.23	87.32	85	85	90.73	96.3	74.13	74.13	85.54	86.52
Maize	Jibat	Yield	6	96.4	93.1	92.98	80.44	79.96	86.69	82.54	78.46	80.33	88.39	88.38	82.61	78.71	91.31	91.31	86.94	87.96
Wheat	Medawolabu	DaysF	1	69	69	69	69	69	69	69	69	69	69	69	69	69	69	69	69	69
Wheat	Medawolabu	DaysF	2	76	73	73	73	73	74	74	74	74	73	73	73	73	73	73	73	73
Wheat	Medawolabu	DaysF	3	71	70	70	70	70	70	70	70	70	70	70	70	70	70	70	70	70
Wheat	Medawolabu	DaysF	4	69	70	70	70	70	71	71	71	71	69	69	69	69	69	69	69	69
Wheat	Medawolabu	DaysF	5	70	70	70	70	70	70	70	70	70	69	69	69	69	70	70	70	70
Wheat	Medawolabu	DaysF	6	67	68	68	68	68	67	67	67	67	68	68	68	68	68	68	68	68
Wheat	Medawolabu	DaysM	1	133	132	132	132	132	134	134	134	134	134	134	134	134	133	133	133	133
Wheat	Medawolabu	DaysM	2	139	138	138	138	138	141	141	141	141	139	139	139	139	138	138	138	138
Wheat	Medawolabu	DaysM	3	137	135	135	135	135	137	137	137	137	137	137	137	137	135	135	135	135
Wheat	Medawolabu	DaysM	4	129	128	128	128	128	131	131	131	131	128	128	128	128	129	129	129	129
Wheat	Medawolabu	DaysM	5	132	132	132	132	132	133	133	133	133	131	131	131	131	132	132	132	132
Wheat	Medawolabu	DaysM	6	128	127	127	127	127	129	129	129	129	127	127	127	127	129	129	129	129
Wheat	Medawolabu	Yield	1	30.045	35.93	35.67	28.56	27.99	35.39	34.76	33.71	32.96	32.39	32.39	32.39	32.39	32.76	32.76	32.76	32.76
Wheat	Medawolabu	Yield	2	29.365	38.75	38.86	37.84	38.81	31.43	31.59	32.3	31.92	34.36	34.36	34.36	34.36	34.37	34.37	34.37	34.37
Wheat	Medawolabu	Yield	3	31.83	37.93	38.13	37.01	37.96	29.07	29.48	29.14	29.46	32.34	32.35	32.32	32.32	32.12	32.12	32.12	32.12
Wheat	Medawolabu	Yield	4	24.45	25.29	25.01	21.96	21.36	33.08	32.74	33.94	33.12	30.95	30.95	30.95	30.95	29.75	29.75	29.75	29.75
Wheat	Medawolabu	Yield	5	24.345	14.78	15.35	29.89	26.63	28.3	28.79	28.57	29.04	30.15	30.15	29.9	29.9	29.43	29.43	29.42	29.42
Wheat	Medawolabu	Yield	6	28.67	36.24	36.41	35.46	36.37	30.1	30.8	29.89	30.1	27.62	27.85	30.69	30.69	30.25	30.25	30.25	30.25
Wheat	Shina	DaysF	1	66	64	64	64	64	65	65	65	65	66	66	66	66	64	64	64	64
Wheat	Shina	DaysF	2	58	60	60	60	60	60	60	60	60	61	61	61	61	60	60	60	60
Wheat	Shina	DaysF	3	62	63	63	63	63	62	62	62	62	63	63	63	63	62	62	62	62
Wheat	Shina	DaysF	4	59	61	61	61	61	60	60	60	60	62	62	62	62	61	61	61	61
Wheat	Shina	DaysF	5	61	62	62	62	62	61	61	61	61	62	62	62	62	61	61	61	61
Wheat	Shina	DaysF	6	62	62	62	62	62	63	63	63	63	63	63	63	63	62	62	62	62
Wheat	Shina	DaysM	1	113	113	113	113	113	112	112	112	112	111	111	111	111	112	112	112	112
Wheat	Shina	DaysM	2	104	107	107	107	107	105	105	105	105	104	104	104	104	107	107	107	107
Wheat	Shina	DaysM	3	109	111	111	111	111	108	108	108	108	107	107	107	107	109	109	109	109
Wheat	Shina	DaysM	4	106	109	109	109	109	106	106	106	106	106	106	106	106	108	108	108	108
Wheat	Shina	DaysM	5	109	111	111	111	111	108	108	108	108	107	107	107	107	109	109	109	109
Wheat	Shina	DaysM	6	110	111	111	111	111	109	109	109	109	108	108	108	108	110	110	110	110
Wheat	Shina	Yield	1	40.55	38.55	38.41	43	42.95	41.83	42.5	38.86	39.09	41.63	41.93	44.33	44.07	45.02	45.02	44.71	44.71
Wheat	Shina	Yield	2	37	41.64	41.29	39.33	39.27	41.41	41.9	42	41.99	39.9	40.1	39.41	39.22	40.82	40.82	40.8	40.8
Wheat	Shina	Yield	3	38.5	41.58	41.7	41.88	41.79	43.35	42.67	44.1	43.68	41.65	41.86	40.91	40.46	42.19	42.19	42.17	42.09
Wheat	Shina	Yield	4	39.5	43.6	43.22	41.31	41.2	44.16	43.31	44.8	43.95	40.72	40.88	41.02	40.82	40.91	40.91	40.89	40.89
Wheat	Shina	Yield	5	42	45.79	45.9	44.13	44.03	43.42	43.17	46.42	45.9	41.15	41.37	40.52	40.35	42.61	42.61	42.58	42.58
Wheat	Shina	Yield	6	43.2	42.49	42.39	44.02	43.97	40.37	40.57	37.97	38.36	44.47	44.79	45.84	45.72	42.51	42.51	42.22	42.22
Maize	Wenchi	DaysF	1	95	93	93	93	93	97	97	97	97	96	96	96	96	94	94	94	94
Maize	Wenchi	DaysF	2	98	94	94	94	94	101	101	101	101	99	99	99	99	96	96	96	96
Maize	Wenchi	DaysF	3	84	87	87	87	87	83	83	83	83	83	83	83	83	84	84	84	84
Maize	Wenchi	DaysF	4	97	94	94	94	94	99	99	99	99	97	97	97	97	95	95	95	95
Maize	Wenchi	DaysF	5	79	79	79	79	79	81	81	81	81	79	79	79	79	81	81	81	81
Maize	Wenchi	DaysF	6	85	87	87	87	87	87	87	87	87	84	84	84	84	84	84	84	84
Maize	Wenchi	DaysF	7	90	87	87	87	87	92	92	92	92	90	90	90	90	89	89	89	89
Maize	Wenchi	DaysM	1	197	195	195	195	195	199	199	199	199	198	198	198	198	192	192	192	192
Maize	Wenchi	DaysM	2	196	197	197	197	197	205	205	205	205	203	203	203	203	194	194	194	194
Maize	Wenchi	DaysM	3	173	175	175	175	175	171	171	171	171	171	171	171	171	172	172	172	172
Maize	Wenchi	DaysM	4	186	183	183	183	183	188	188	188	188	186	186	186	186	184	184	184	184
Maize	Wenchi	DaysM	5	156	155	155	155	155	159	159	159	159	151	151	151	151	160	160	160	160
Maize	Wenchi	DaysM	6	172	174	174	174	174	173	173	173	173	170	170	170	170	172	172	172	172
Maize	Wenchi	DaysM	7	188	185	185	185	185	188	188	188	188	191	191	191	191	184	184	184	184
Maize	Wenchi	Yield	1	85	99.12	99.32	92.74	91.91	83.31	79.91	80.83	79.44	87.44	81.22	86.39	87.58	96.96	96.96	86.26	86.67
Maize	Wenchi	Yield	2	84	80.67	80.87	86.2	84.75	96.43	93.9	82.29	83.2	87.86	90	86.52	86.92	99.54	99.54	87	87.62
Maize	Wenchi	Yield	3	111	98.36	98.36	104.3	103.69	68.75	87.72	118.42	116.7	90.06	92.95	92.59	94.54	88.22	88.2	109.36	109.15
Maize	Wenchi	Yield	4	81	86.94	86.61	86.38	85.92	109.32	107.27	82.62	83.46	92.88	85.58	90.23	87.81	94.05	94.05	78.44	78.39
Maize	Wenchi	Yield	5	87	76.3	77.53	81.49	82.47	86.52	85.08	90.89	92.17	89.14	91.52	90.08	91.41	68.97	68.97	87.21	87.21
Maize	Wenchi	Yield	6	84	92.77	92.67	84.27	83.86	85.23	82.86	80.34	82.21	89.8	92.4	88.46	90.1	87.6	87.6	84.92	87.58
Maize	Wenchi	Yield	7	107	104.91	104.91	112.15	109.99	84.25	82.03	101.6	101.67	90.9	93.18	93.16	94.66	91.58	91.58	114.85	114.85
