# Supplementary material for: Climate change impact on wheat and maize growth in Ethiopia: A multi-model uncertainty analysis
Source: PLoS One. 2022 Jan 21;17(1):e0262951. doi: 10.1371/journal.pone.0262951 (PMC8782302; doi:10.1371/journal.pone.0262951)
Supplement: S5 Dataset — (XLSX) [file pone.0262951.s014.xlsx]

## Sheet: N-sensitivity
Crop	Site	Var	N_Level	Crop_Model	Soil_Water	Soil_Heat	Soil_CN	Year	Yield
Wheat	Adet	Shina	N0	SUCROS	Richards	LEACHN	SoilN	1981	4.08
Wheat	Adet	Shina	N0	SUCROS	Richards	LEACHN	SoilN	1982	4.61
Wheat	Adet	Shina	N0	SUCROS	Richards	LEACHN	SoilN	1983	4.57
Wheat	Adet	Shina	N0	SUCROS	Richards	LEACHN	SoilN	1984	3.93
Wheat	Adet	Shina	N0	SUCROS	Richards	LEACHN	SoilN	1985	4.27
Wheat	Adet	Shina	N0	SUCROS	Richards	LEACHN	SoilN	1986	4.1
Wheat	Adet	Shina	N0	SUCROS	Richards	LEACHN	SoilN	1987	4.02
Wheat	Adet	Shina	N0	SUCROS	Richards	LEACHN	SoilN	1988	4.19
Wheat	Adet	Shina	N0	SUCROS	Richards	LEACHN	SoilN	1989	4.45
Wheat	Adet	Shina	N0	SUCROS	Richards	LEACHN	SoilN	1990	3.97
Wheat	Adet	Shina	N0	SUCROS	Richards	LEACHN	SoilN	1991	4.36
Wheat	Adet	Shina	N0	SUCROS	Richards	LEACHN	SoilN	1992	4.27
Wheat	Adet	Shina	N0	SUCROS	Richards	LEACHN	SoilN	1993	4.31
Wheat	Adet	Shina	N0	SUCROS	Richards	LEACHN	SoilN	1994	3.79
Wheat	Adet	Shina	N0	SUCROS	Richards	LEACHN	SoilN	1995	4.37
Wheat	Adet	Shina	N0	SUCROS	Richards	LEACHN	SoilN	1916	4.3
Wheat	Adet	Shina	N0	SUCROS	Richards	LEACHN	SoilN	1997	4.16
Wheat	Adet	Shina	N0	SUCROS	Richards	LEACHN	SoilN	1998	4.47
Wheat	Adet	Shina	N0	SUCROS	Richards	LEACHN	SoilN	1999	4.1
Wheat	Adet	Shina	N0	SUCROS	Richards	LEACHN	SoilN	2000	4.22
Wheat	Adet	Shina	N0	SUCROS	Richards	LEACHN	SoilN	2001	4.09
Wheat	Adet	Shina	N0	SUCROS	Richards	LEACHN	SoilN	2002	4.26
Wheat	Adet	Shina	N0	SUCROS	Richards	LEACHN	SoilN	2003	4.25
Wheat	Adet	Shina	N0	SUCROS	Richards	LEACHN	SoilN	2004	3.57
Wheat	Adet	Shina	N0	SUCROS	Richards	LEACHN	SoilN	2005	3.99
Wheat	Adet	Shina	N0	SUCROS	Richards	LEACHN	SoilN	2006	3.87
Wheat	Adet	Shina	N0	SUCROS	Richards	LEACHN	SoilN	2007	3.99
Wheat	Adet	Shina	N0	SUCROS	Richards	LEACHN	SoilN	2008	4.12
Wheat	Adet	Shina	N0	SUCROS	Richards	LEACHN	SoilN	2009	3.86
Wheat	Adet	Shina	N0	SUCROS	Richards	LEACHN	SoilN	2010	4.68
Wheat	Adet	Shina	N40	SUCROS	Richards	LEACHN	SoilN	1981	4.08
Wheat	Adet	Shina	N40	SUCROS	Richards	LEACHN	SoilN	1982	4.61
Wheat	Adet	Shina	N40	SUCROS	Richards	LEACHN	SoilN	1983	4.57
Wheat	Adet	Shina	N40	SUCROS	Richards	LEACHN	SoilN	1984	3.93
Wheat	Adet	Shina	N40	SUCROS	Richards	LEACHN	SoilN	1985	4.27
Wheat	Adet	Shina	N40	SUCROS	Richards	LEACHN	SoilN	1986	4.1
Wheat	Adet	Shina	N40	SUCROS	Richards	LEACHN	SoilN	1987	4.02
Wheat	Adet	Shina	N40	SUCROS	Richards	LEACHN	SoilN	1988	4.19
Wheat	Adet	Shina	N40	SUCROS	Richards	LEACHN	SoilN	1989	4.45
Wheat	Adet	Shina	N40	SUCROS	Richards	LEACHN	SoilN	1990	3.97
Wheat	Adet	Shina	N40	SUCROS	Richards	LEACHN	SoilN	1991	4.36
Wheat	Adet	Shina	N40	SUCROS	Richards	LEACHN	SoilN	1992	4.27
Wheat	Adet	Shina	N40	SUCROS	Richards	LEACHN	SoilN	1993	4.31
Wheat	Adet	Shina	N40	SUCROS	Richards	LEACHN	SoilN	1994	3.79
Wheat	Adet	Shina	N40	SUCROS	Richards	LEACHN	SoilN	1995	4.37
Wheat	Adet	Shina	N40	SUCROS	Richards	LEACHN	SoilN	1916	4.3
Wheat	Adet	Shina	N40	SUCROS	Richards	LEACHN	SoilN	1997	4.16
Wheat	Adet	Shina	N40	SUCROS	Richards	LEACHN	SoilN	1998	4.47
Wheat	Adet	Shina	N40	SUCROS	Richards	LEACHN	SoilN	1999	4.1
Wheat	Adet	Shina	N40	SUCROS	Richards	LEACHN	SoilN	2000	4.22
Wheat	Adet	Shina	N40	SUCROS	Richards	LEACHN	SoilN	2001	4.09
Wheat	Adet	Shina	N40	SUCROS	Richards	LEACHN	SoilN	2002	4.26
Wheat	Adet	Shina	N40	SUCROS	Richards	LEACHN	SoilN	2003	4.25
Wheat	Adet	Shina	N40	SUCROS	Richards	LEACHN	SoilN	2004	3.57
Wheat	Adet	Shina	N40	SUCROS	Richards	LEACHN	SoilN	2005	3.99
Wheat	Adet	Shina	N40	SUCROS	Richards	LEACHN	SoilN	2006	3.87
Wheat	Adet	Shina	N40	SUCROS	Richards	LEACHN	SoilN	2007	3.99
Wheat	Adet	Shina	N40	SUCROS	Richards	LEACHN	SoilN	2008	4.12
Wheat	Adet	Shina	N40	SUCROS	Richards	LEACHN	SoilN	2009	3.86
Wheat	Adet	Shina	N40	SUCROS	Richards	LEACHN	SoilN	2010	4.68
Wheat	Adet	Shina	N80	SUCROS	Richards	LEACHN	SoilN	1981	4.08
Wheat	Adet	Shina	N80	SUCROS	Richards	LEACHN	SoilN	1982	4.61
Wheat	Adet	Shina	N80	SUCROS	Richards	LEACHN	SoilN	1983	4.57
Wheat	Adet	Shina	N80	SUCROS	Richards	LEACHN	SoilN	1984	3.93
Wheat	Adet	Shina	N80	SUCROS	Richards	LEACHN	SoilN	1985	4.27
Wheat	Adet	Shina	N80	SUCROS	Richards	LEACHN	SoilN	1986	4.1
Wheat	Adet	Shina	N80	SUCROS	Richards	LEACHN	SoilN	1987	4.02
Wheat	Adet	Shina	N80	SUCROS	Richards	LEACHN	SoilN	1988	4.19
Wheat	Adet	Shina	N80	SUCROS	Richards	LEACHN	SoilN	1989	4.45
Wheat	Adet	Shina	N80	SUCROS	Richards	LEACHN	SoilN	1990	3.97
Wheat	Adet	Shina	N80	SUCROS	Richards	LEACHN	SoilN	1991	4.36
Wheat	Adet	Shina	N80	SUCROS	Richards	LEACHN	SoilN	1992	4.27
Wheat	Adet	Shina	N80	SUCROS	Richards	LEACHN	SoilN	1993	4.31
Wheat	Adet	Shina	N80	SUCROS	Richards	LEACHN	SoilN	1994	3.79
Wheat	Adet	Shina	N80	SUCROS	Richards	LEACHN	SoilN	1995	4.37
Wheat	Adet	Shina	N80	SUCROS	Richards	LEACHN	SoilN	1916	4.3
Wheat	Adet	Shina	N80	SUCROS	Richards	LEACHN	SoilN	1997	4.16
Wheat	Adet	Shina	N80	SUCROS	Richards	LEACHN	SoilN	1998	4.47
Wheat	Adet	Shina	N80	SUCROS	Richards	LEACHN	SoilN	1999	4.1
Wheat	Adet	Shina	N80	SUCROS	Richards	LEACHN	SoilN	2000	4.22
Wheat	Adet	Shina	N80	SUCROS	Richards	LEACHN	SoilN	2001	4.09
Wheat	Adet	Shina	N80	SUCROS	Richards	LEACHN	SoilN	2002	4.26
Wheat	Adet	Shina	N80	SUCROS	Richards	LEACHN	SoilN	2003	4.25
Wheat	Adet	Shina	N80	SUCROS	Richards	LEACHN	SoilN	2004	3.57
Wheat	Adet	Shina	N80	SUCROS	Richards	LEACHN	SoilN	2005	3.99
Wheat	Adet	Shina	N80	SUCROS	Richards	LEACHN	SoilN	2006	3.87
Wheat	Adet	Shina	N80	SUCROS	Richards	LEACHN	SoilN	2007	3.99
Wheat	Adet	Shina	N80	SUCROS	Richards	LEACHN	SoilN	2008	4.12
Wheat	Adet	Shina	N80	SUCROS	Richards	LEACHN	SoilN	2009	3.86
Wheat	Adet	Shina	N80	SUCROS	Richards	LEACHN	SoilN	2010	4.68
Wheat	Adet	Shina	N120	SUCROS	Richards	LEACHN	SoilN	1981	4.08
Wheat	Adet	Shina	N120	SUCROS	Richards	LEACHN	SoilN	1982	4.61
Wheat	Adet	Shina	N120	SUCROS	Richards	LEACHN	SoilN	1983	4.57
Wheat	Adet	Shina	N120	SUCROS	Richards	LEACHN	SoilN	1984	3.93
Wheat	Adet	Shina	N120	SUCROS	Richards	LEACHN	SoilN	1985	4.27
Wheat	Adet	Shina	N120	SUCROS	Richards	LEACHN	SoilN	1986	4.1
Wheat	Adet	Shina	N120	SUCROS	Richards	LEACHN	SoilN	1987	4.02
Wheat	Adet	Shina	N120	SUCROS	Richards	LEACHN	SoilN	1988	4.19
Wheat	Adet	Shina	N120	SUCROS	Richards	LEACHN	SoilN	1989	4.45
Wheat	Adet	Shina	N120	SUCROS	Richards	LEACHN	SoilN	1990	3.97
Wheat	Adet	Shina	N120	SUCROS	Richards	LEACHN	SoilN	1991	4.36
Wheat	Adet	Shina	N120	SUCROS	Richards	LEACHN	SoilN	1992	4.27
Wheat	Adet	Shina	N120	SUCROS	Richards	LEACHN	SoilN	1993	4.31
Wheat	Adet	Shina	N120	SUCROS	Richards	LEACHN	SoilN	1994	3.79
Wheat	Adet	Shina	N120	SUCROS	Richards	LEACHN	SoilN	1995	4.37
Wheat	Adet	Shina	N120	SUCROS	Richards	LEACHN	SoilN	1916	4.3
Wheat	Adet	Shina	N120	SUCROS	Richards	LEACHN	SoilN	1997	4.16
Wheat	Adet	Shina	N120	SUCROS	Richards	LEACHN	SoilN	1998	4.47
Wheat	Adet	Shina	N120	SUCROS	Richards	LEACHN	SoilN	1999	4.1
Wheat	Adet	Shina	N120	SUCROS	Richards	LEACHN	SoilN	2000	4.22
Wheat	Adet	Shina	N120	SUCROS	Richards	LEACHN	SoilN	2001	4.09
Wheat	Adet	Shina	N120	SUCROS	Richards	LEACHN	SoilN	2002	4.26
Wheat	Adet	Shina	N120	SUCROS	Richards	LEACHN	SoilN	2003	4.25
Wheat	Adet	Shina	N120	SUCROS	Richards	LEACHN	SoilN	2004	3.57
Wheat	Adet	Shina	N120	SUCROS	Richards	LEACHN	SoilN	2005	3.99
Wheat	Adet	Shina	N120	SUCROS	Richards	LEACHN	SoilN	2006	3.87
Wheat	Adet	Shina	N120	SUCROS	Richards	LEACHN	SoilN	2007	3.99
Wheat	Adet	Shina	N120	SUCROS	Richards	LEACHN	SoilN	2008	4.12
Wheat	Adet	Shina	N120	SUCROS	Richards	LEACHN	SoilN	2009	3.86
Wheat	Adet	Shina	N120	SUCROS	Richards	LEACHN	SoilN	2010	4.68
Wheat	Adet	Shina	N160	SUCROS	Richards	LEACHN	SoilN	1981	4.08
Wheat	Adet	Shina	N160	SUCROS	Richards	LEACHN	SoilN	1982	4.61
Wheat	Adet	Shina	N160	SUCROS	Richards	LEACHN	SoilN	1983	4.57
Wheat	Adet	Shina	N160	SUCROS	Richards	LEACHN	SoilN	1984	3.93
Wheat	Adet	Shina	N160	SUCROS	Richards	LEACHN	SoilN	1985	4.27
Wheat	Adet	Shina	N160	SUCROS	Richards	LEACHN	SoilN	1986	4.1
Wheat	Adet	Shina	N160	SUCROS	Richards	LEACHN	SoilN	1987	4.02
Wheat	Adet	Shina	N160	SUCROS	Richards	LEACHN	SoilN	1988	4.19
Wheat	Adet	Shina	N160	SUCROS	Richards	LEACHN	SoilN	1989	4.45
Wheat	Adet	Shina	N160	SUCROS	Richards	LEACHN	SoilN	1990	3.97
Wheat	Adet	Shina	N160	SUCROS	Richards	LEACHN	SoilN	1991	4.36
Wheat	Adet	Shina	N160	SUCROS	Richards	LEACHN	SoilN	1992	4.27
Wheat	Adet	Shina	N160	SUCROS	Richards	LEACHN	SoilN	1993	4.31
Wheat	Adet	Shina	N160	SUCROS	Richards	LEACHN	SoilN	1994	3.79
Wheat	Adet	Shina	N160	SUCROS	Richards	LEACHN	SoilN	1995	4.37
Wheat	Adet	Shina	N160	SUCROS	Richards	LEACHN	SoilN	1916	4.3
Wheat	Adet	Shina	N160	SUCROS	Richards	LEACHN	SoilN	1997	4.16
Wheat	Adet	Shina	N160	SUCROS	Richards	LEACHN	SoilN	1998	4.47
Wheat	Adet	Shina	N160	SUCROS	Richards	LEACHN	SoilN	1999	4.1
Wheat	Adet	Shina	N160	SUCROS	Richards	LEACHN	SoilN	2000	4.22
Wheat	Adet	Shina	N160	SUCROS	Richards	LEACHN	SoilN	2001	4.09
Wheat	Adet	Shina	N160	SUCROS	Richards	LEACHN	SoilN	2002	4.26
Wheat	Adet	Shina	N160	SUCROS	Richards	LEACHN	SoilN	2003	4.25
Wheat	Adet	Shina	N160	SUCROS	Richards	LEACHN	SoilN	2004	3.57
Wheat	Adet	Shina	N160	SUCROS	Richards	LEACHN	SoilN	2005	3.99
Wheat	Adet	Shina	N160	SUCROS	Richards	LEACHN	SoilN	2006	3.87
Wheat	Adet	Shina	N160	SUCROS	Richards	LEACHN	SoilN	2007	3.99
Wheat	Adet	Shina	N160	SUCROS	Richards	LEACHN	SoilN	2008	4.12
Wheat	Adet	Shina	N160	SUCROS	Richards	LEACHN	SoilN	2009	3.86
Wheat	Adet	Shina	N160	SUCROS	Richards	LEACHN	SoilN	2010	4.68
Wheat	Adet	Shina	N0	SUCROS	Richards	LEACHN	Daisy	1981	3.53
Wheat	Adet	Shina	N0	SUCROS	Richards	LEACHN	Daisy	1982	3.76
Wheat	Adet	Shina	N0	SUCROS	Richards	LEACHN	Daisy	1983	3.38
Wheat	Adet	Shina	N0	SUCROS	Richards	LEACHN	Daisy	1984	3.75
Wheat	Adet	Shina	N0	SUCROS	Richards	LEACHN	Daisy	1985	3.63
Wheat	Adet	Shina	N0	SUCROS	Richards	LEACHN	Daisy	1986	3.81
Wheat	Adet	Shina	N0	SUCROS	Richards	LEACHN	Daisy	1987	3.77
Wheat	Adet	Shina	N0	SUCROS	Richards	LEACHN	Daisy	1988	3.26
Wheat	Adet	Shina	N0	SUCROS	Richards	LEACHN	Daisy	1989	4.03
Wheat	Adet	Shina	N0	SUCROS	Richards	LEACHN	Daisy	1990	3.82
Wheat	Adet	Shina	N0	SUCROS	Richards	LEACHN	Daisy	1991	3.64
Wheat	Adet	Shina	N0	SUCROS	Richards	LEACHN	Daisy	1992	3.74
Wheat	Adet	Shina	N0	SUCROS	Richards	LEACHN	Daisy	1993	3.8
Wheat	Adet	Shina	N0	SUCROS	Richards	LEACHN	Daisy	1994	3.58
Wheat	Adet	Shina	N0	SUCROS	Richards	LEACHN	Daisy	1995	3.92
Wheat	Adet	Shina	N0	SUCROS	Richards	LEACHN	Daisy	1916	3.81
Wheat	Adet	Shina	N0	SUCROS	Richards	LEACHN	Daisy	1997	3.85
Wheat	Adet	Shina	N0	SUCROS	Richards	LEACHN	Daisy	1998	3.91
Wheat	Adet	Shina	N0	SUCROS	Richards	LEACHN	Daisy	1999	3.81
Wheat	Adet	Shina	N0	SUCROS	Richards	LEACHN	Daisy	2000	3.75
Wheat	Adet	Shina	N0	SUCROS	Richards	LEACHN	Daisy	2001	3.76
Wheat	Adet	Shina	N0	SUCROS	Richards	LEACHN	Daisy	2002	3.91
Wheat	Adet	Shina	N0	SUCROS	Richards	LEACHN	Daisy	2003	3.87
Wheat	Adet	Shina	N0	SUCROS	Richards	LEACHN	Daisy	2004	3.49
Wheat	Adet	Shina	N0	SUCROS	Richards	LEACHN	Daisy	2005	3.71
Wheat	Adet	Shina	N0	SUCROS	Richards	LEACHN	Daisy	2006	3.74
Wheat	Adet	Shina	N0	SUCROS	Richards	LEACHN	Daisy	2007	3.7
Wheat	Adet	Shina	N0	SUCROS	Richards	LEACHN	Daisy	2008	3.9
Wheat	Adet	Shina	N0	SUCROS	Richards	LEACHN	Daisy	2009	3.69
Wheat	Adet	Shina	N0	SUCROS	Richards	LEACHN	Daisy	2010	4.03
Wheat	Adet	Shina	N40	SUCROS	Richards	LEACHN	Daisy	1981	4.08
Wheat	Adet	Shina	N40	SUCROS	Richards	LEACHN	Daisy	1982	4.61
Wheat	Adet	Shina	N40	SUCROS	Richards	LEACHN	Daisy	1983	4.52
Wheat	Adet	Shina	N40	SUCROS	Richards	LEACHN	Daisy	1984	3.93
Wheat	Adet	Shina	N40	SUCROS	Richards	LEACHN	Daisy	1985	4.27
Wheat	Adet	Shina	N40	SUCROS	Richards	LEACHN	Daisy	1986	4.1
Wheat	Adet	Shina	N40	SUCROS	Richards	LEACHN	Daisy	1987	4.02
Wheat	Adet	Shina	N40	SUCROS	Richards	LEACHN	Daisy	1988	4.19
Wheat	Adet	Shina	N40	SUCROS	Richards	LEACHN	Daisy	1989	4.45
Wheat	Adet	Shina	N40	SUCROS	Richards	LEACHN	Daisy	1990	3.97
Wheat	Adet	Shina	N40	SUCROS	Richards	LEACHN	Daisy	1991	4.36
Wheat	Adet	Shina	N40	SUCROS	Richards	LEACHN	Daisy	1992	4.27
Wheat	Adet	Shina	N40	SUCROS	Richards	LEACHN	Daisy	1993	4.31
Wheat	Adet	Shina	N40	SUCROS	Richards	LEACHN	Daisy	1994	3.79
Wheat	Adet	Shina	N40	SUCROS	Richards	LEACHN	Daisy	1995	4.37
Wheat	Adet	Shina	N40	SUCROS	Richards	LEACHN	Daisy	1916	4.3
Wheat	Adet	Shina	N40	SUCROS	Richards	LEACHN	Daisy	1997	4.16
Wheat	Adet	Shina	N40	SUCROS	Richards	LEACHN	Daisy	1998	4.47
Wheat	Adet	Shina	N40	SUCROS	Richards	LEACHN	Daisy	1999	4.1
Wheat	Adet	Shina	N40	SUCROS	Richards	LEACHN	Daisy	2000	4.22
Wheat	Adet	Shina	N40	SUCROS	Richards	LEACHN	Daisy	2001	4.09
Wheat	Adet	Shina	N40	SUCROS	Richards	LEACHN	Daisy	2002	4.26
Wheat	Adet	Shina	N40	SUCROS	Richards	LEACHN	Daisy	2003	4.25
Wheat	Adet	Shina	N40	SUCROS	Richards	LEACHN	Daisy	2004	3.57
Wheat	Adet	Shina	N40	SUCROS	Richards	LEACHN	Daisy	2005	3.99
Wheat	Adet	Shina	N40	SUCROS	Richards	LEACHN	Daisy	2006	3.87
Wheat	Adet	Shina	N40	SUCROS	Richards	LEACHN	Daisy	2007	3.99
Wheat	Adet	Shina	N40	SUCROS	Richards	LEACHN	Daisy	2008	4.12
Wheat	Adet	Shina	N40	SUCROS	Richards	LEACHN	Daisy	2009	3.86
Wheat	Adet	Shina	N40	SUCROS	Richards	LEACHN	Daisy	2010	4.68
Wheat	Adet	Shina	N80	SUCROS	Richards	LEACHN	Daisy	1981	4.08
Wheat	Adet	Shina	N80	SUCROS	Richards	LEACHN	Daisy	1982	4.61
Wheat	Adet	Shina	N80	SUCROS	Richards	LEACHN	Daisy	1983	4.57
Wheat	Adet	Shina	N80	SUCROS	Richards	LEACHN	Daisy	1984	3.93
Wheat	Adet	Shina	N80	SUCROS	Richards	LEACHN	Daisy	1985	4.27
Wheat	Adet	Shina	N80	SUCROS	Richards	LEACHN	Daisy	1986	4.1
Wheat	Adet	Shina	N80	SUCROS	Richards	LEACHN	Daisy	1987	4.02
Wheat	Adet	Shina	N80	SUCROS	Richards	LEACHN	Daisy	1988	4.19
Wheat	Adet	Shina	N80	SUCROS	Richards	LEACHN	Daisy	1989	4.45
Wheat	Adet	Shina	N80	SUCROS	Richards	LEACHN	Daisy	1990	3.97
Wheat	Adet	Shina	N80	SUCROS	Richards	LEACHN	Daisy	1991	4.36
Wheat	Adet	Shina	N80	SUCROS	Richards	LEACHN	Daisy	1992	4.27
Wheat	Adet	Shina	N80	SUCROS	Richards	LEACHN	Daisy	1993	4.31
Wheat	Adet	Shina	N80	SUCROS	Richards	LEACHN	Daisy	1994	3.79
Wheat	Adet	Shina	N80	SUCROS	Richards	LEACHN	Daisy	1995	4.37
Wheat	Adet	Shina	N80	SUCROS	Richards	LEACHN	Daisy	1916	4.3
Wheat	Adet	Shina	N80	SUCROS	Richards	LEACHN	Daisy	1997	4.16
Wheat	Adet	Shina	N80	SUCROS	Richards	LEACHN	Daisy	1998	4.47
Wheat	Adet	Shina	N80	SUCROS	Richards	LEACHN	Daisy	1999	4.1
Wheat	Adet	Shina	N80	SUCROS	Richards	LEACHN	Daisy	2000	4.22
Wheat	Adet	Shina	N80	SUCROS	Richards	LEACHN	Daisy	2001	4.09
Wheat	Adet	Shina	N80	SUCROS	Richards	LEACHN	Daisy	2002	4.26
Wheat	Adet	Shina	N80	SUCROS	Richards	LEACHN	Daisy	2003	4.25
Wheat	Adet	Shina	N80	SUCROS	Richards	LEACHN	Daisy	2004	3.57
Wheat	Adet	Shina	N80	SUCROS	Richards	LEACHN	Daisy	2005	3.99
Wheat	Adet	Shina	N80	SUCROS	Richards	LEACHN	Daisy	2006	3.87
Wheat	Adet	Shina	N80	SUCROS	Richards	LEACHN	Daisy	2007	3.99
Wheat	Adet	Shina	N80	SUCROS	Richards	LEACHN	Daisy	2008	4.12
Wheat	Adet	Shina	N80	SUCROS	Richards	LEACHN	Daisy	2009	3.86
Wheat	Adet	Shina	N80	SUCROS	Richards	LEACHN	Daisy	2010	4.68
Wheat	Adet	Shina	N120	SUCROS	Richards	LEACHN	Daisy	1981	4.08
Wheat	Adet	Shina	N120	SUCROS	Richards	LEACHN	Daisy	1982	4.61
Wheat	Adet	Shina	N120	SUCROS	Richards	LEACHN	Daisy	1983	4.57
Wheat	Adet	Shina	N120	SUCROS	Richards	LEACHN	Daisy	1984	3.93
Wheat	Adet	Shina	N120	SUCROS	Richards	LEACHN	Daisy	1985	4.27
Wheat	Adet	Shina	N120	SUCROS	Richards	LEACHN	Daisy	1986	4.1
Wheat	Adet	Shina	N120	SUCROS	Richards	LEACHN	Daisy	1987	4.02
Wheat	Adet	Shina	N120	SUCROS	Richards	LEACHN	Daisy	1988	4.19
Wheat	Adet	Shina	N120	SUCROS	Richards	LEACHN	Daisy	1989	4.45
Wheat	Adet	Shina	N120	SUCROS	Richards	LEACHN	Daisy	1990	3.97
Wheat	Adet	Shina	N120	SUCROS	Richards	LEACHN	Daisy	1991	4.36
Wheat	Adet	Shina	N120	SUCROS	Richards	LEACHN	Daisy	1992	4.27
Wheat	Adet	Shina	N120	SUCROS	Richards	LEACHN	Daisy	1993	4.31
Wheat	Adet	Shina	N120	SUCROS	Richards	LEACHN	Daisy	1994	3.79
Wheat	Adet	Shina	N120	SUCROS	Richards	LEACHN	Daisy	1995	4.37
Wheat	Adet	Shina	N120	SUCROS	Richards	LEACHN	Daisy	1916	4.3
Wheat	Adet	Shina	N120	SUCROS	Richards	LEACHN	Daisy	1997	4.16
Wheat	Adet	Shina	N120	SUCROS	Richards	LEACHN	Daisy	1998	4.47
Wheat	Adet	Shina	N120	SUCROS	Richards	LEACHN	Daisy	1999	4.1
Wheat	Adet	Shina	N120	SUCROS	Richards	LEACHN	Daisy	2000	4.22
Wheat	Adet	Shina	N120	SUCROS	Richards	LEACHN	Daisy	2001	4.09
Wheat	Adet	Shina	N120	SUCROS	Richards	LEACHN	Daisy	2002	4.26
Wheat	Adet	Shina	N120	SUCROS	Richards	LEACHN	Daisy	2003	4.25
Wheat	Adet	Shina	N120	SUCROS	Richards	LEACHN	Daisy	2004	3.57
Wheat	Adet	Shina	N120	SUCROS	Richards	LEACHN	Daisy	2005	3.99
Wheat	Adet	Shina	N120	SUCROS	Richards	LEACHN	Daisy	2006	3.87
Wheat	Adet	Shina	N120	SUCROS	Richards	LEACHN	Daisy	2007	3.99
Wheat	Adet	Shina	N120	SUCROS	Richards	LEACHN	Daisy	2008	4.12
Wheat	Adet	Shina	N120	SUCROS	Richards	LEACHN	Daisy	2009	3.86
Wheat	Adet	Shina	N120	SUCROS	Richards	LEACHN	Daisy	2010	4.68
Wheat	Adet	Shina	N160	SUCROS	Richards	LEACHN	Daisy	1981	4.08
Wheat	Adet	Shina	N160	SUCROS	Richards	LEACHN	Daisy	1982	4.61
Wheat	Adet	Shina	N160	SUCROS	Richards	LEACHN	Daisy	1983	4.57
Wheat	Adet	Shina	N160	SUCROS	Richards	LEACHN	Daisy	1984	3.93
Wheat	Adet	Shina	N160	SUCROS	Richards	LEACHN	Daisy	1985	4.27
Wheat	Adet	Shina	N160	SUCROS	Richards	LEACHN	Daisy	1986	4.1
Wheat	Adet	Shina	N160	SUCROS	Richards	LEACHN	Daisy	1987	4.02
Wheat	Adet	Shina	N160	SUCROS	Richards	LEACHN	Daisy	1988	4.19
Wheat	Adet	Shina	N160	SUCROS	Richards	LEACHN	Daisy	1989	4.45
Wheat	Adet	Shina	N160	SUCROS	Richards	LEACHN	Daisy	1990	3.97
Wheat	Adet	Shina	N160	SUCROS	Richards	LEACHN	Daisy	1991	4.36
Wheat	Adet	Shina	N160	SUCROS	Richards	LEACHN	Daisy	1992	4.27
Wheat	Adet	Shina	N160	SUCROS	Richards	LEACHN	Daisy	1993	4.31
Wheat	Adet	Shina	N160	SUCROS	Richards	LEACHN	Daisy	1994	3.79
Wheat	Adet	Shina	N160	SUCROS	Richards	LEACHN	Daisy	1995	4.37
Wheat	Adet	Shina	N160	SUCROS	Richards	LEACHN	Daisy	1916	4.3
Wheat	Adet	Shina	N160	SUCROS	Richards	LEACHN	Daisy	1997	4.16
Wheat	Adet	Shina	N160	SUCROS	Richards	LEACHN	Daisy	1998	4.47
Wheat	Adet	Shina	N160	SUCROS	Richards	LEACHN	Daisy	1999	4.1
Wheat	Adet	Shina	N160	SUCROS	Richards	LEACHN	Daisy	2000	4.22
Wheat	Adet	Shina	N160	SUCROS	Richards	LEACHN	Daisy	2001	4.09
Wheat	Adet	Shina	N160	SUCROS	Richards	LEACHN	Daisy	2002	4.26
Wheat	Adet	Shina	N160	SUCROS	Richards	LEACHN	Daisy	2003	4.25
Wheat	Adet	Shina	N160	SUCROS	Richards	LEACHN	Daisy	2004	3.57
Wheat	Adet	Shina	N160	SUCROS	Richards	LEACHN	Daisy	2005	3.99
Wheat	Adet	Shina	N160	SUCROS	Richards	LEACHN	Daisy	2006	3.87
Wheat	Adet	Shina	N160	SUCROS	Richards	LEACHN	Daisy	2007	3.99
Wheat	Adet	Shina	N160	SUCROS	Richards	LEACHN	Daisy	2008	4.12
Wheat	Adet	Shina	N160	SUCROS	Richards	LEACHN	Daisy	2009	3.86
Wheat	Adet	Shina	N160	SUCROS	Richards	LEACHN	Daisy	2010	4.68
Wheat	Adet	Shina	N0	SUCROS	Richards	Daisy	SoilN	1981	4.08
Wheat	Adet	Shina	N0	SUCROS	Richards	Daisy	SoilN	1982	4.61
Wheat	Adet	Shina	N0	SUCROS	Richards	Daisy	SoilN	1983	4.57
Wheat	Adet	Shina	N0	SUCROS	Richards	Daisy	SoilN	1984	3.93
Wheat	Adet	Shina	N0	SUCROS	Richards	Daisy	SoilN	1985	4.27
Wheat	Adet	Shina	N0	SUCROS	Richards	Daisy	SoilN	1986	4.1
Wheat	Adet	Shina	N0	SUCROS	Richards	Daisy	SoilN	1987	4.02
Wheat	Adet	Shina	N0	SUCROS	Richards	Daisy	SoilN	1988	4.19
Wheat	Adet	Shina	N0	SUCROS	Richards	Daisy	SoilN	1989	4.45
Wheat	Adet	Shina	N0	SUCROS	Richards	Daisy	SoilN	1990	3.97
Wheat	Adet	Shina	N0	SUCROS	Richards	Daisy	SoilN	1991	4.36
Wheat	Adet	Shina	N0	SUCROS	Richards	Daisy	SoilN	1992	4.27
Wheat	Adet	Shina	N0	SUCROS	Richards	Daisy	SoilN	1993	4.31
Wheat	Adet	Shina	N0	SUCROS	Richards	Daisy	SoilN	1994	3.79
Wheat	Adet	Shina	N0	SUCROS	Richards	Daisy	SoilN	1995	4.37
Wheat	Adet	Shina	N0	SUCROS	Richards	Daisy	SoilN	1916	4.3
Wheat	Adet	Shina	N0	SUCROS	Richards	Daisy	SoilN	1997	4.16
Wheat	Adet	Shina	N0	SUCROS	Richards	Daisy	SoilN	1998	4.47
Wheat	Adet	Shina	N0	SUCROS	Richards	Daisy	SoilN	1999	4.1
Wheat	Adet	Shina	N0	SUCROS	Richards	Daisy	SoilN	2000	4.22
Wheat	Adet	Shina	N0	SUCROS	Richards	Daisy	SoilN	2001	4.09
Wheat	Adet	Shina	N0	SUCROS	Richards	Daisy	SoilN	2002	4.26
Wheat	Adet	Shina	N0	SUCROS	Richards	Daisy	SoilN	2003	4.25
Wheat	Adet	Shina	N0	SUCROS	Richards	Daisy	SoilN	2004	3.57
Wheat	Adet	Shina	N0	SUCROS	Richards	Daisy	SoilN	2005	3.99
Wheat	Adet	Shina	N0	SUCROS	Richards	Daisy	SoilN	2006	3.87
Wheat	Adet	Shina	N0	SUCROS	Richards	Daisy	SoilN	2007	3.99
Wheat	Adet	Shina	N0	SUCROS	Richards	Daisy	SoilN	2008	4.12
Wheat	Adet	Shina	N0	SUCROS	Richards	Daisy	SoilN	2009	3.86
Wheat	Adet	Shina	N0	SUCROS	Richards	Daisy	SoilN	2010	4.68
Wheat	Adet	Shina	N40	SUCROS	Richards	Daisy	SoilN	1981	4.08
Wheat	Adet	Shina	N40	SUCROS	Richards	Daisy	SoilN	1982	4.61
Wheat	Adet	Shina	N40	SUCROS	Richards	Daisy	SoilN	1983	4.57
Wheat	Adet	Shina	N40	SUCROS	Richards	Daisy	SoilN	1984	3.93
Wheat	Adet	Shina	N40	SUCROS	Richards	Daisy	SoilN	1985	4.27
Wheat	Adet	Shina	N40	SUCROS	Richards	Daisy	SoilN	1986	4.1
Wheat	Adet	Shina	N40	SUCROS	Richards	Daisy	SoilN	1987	4.02
Wheat	Adet	Shina	N40	SUCROS	Richards	Daisy	SoilN	1988	4.19
Wheat	Adet	Shina	N40	SUCROS	Richards	Daisy	SoilN	1989	4.45
Wheat	Adet	Shina	N40	SUCROS	Richards	Daisy	SoilN	1990	3.97
Wheat	Adet	Shina	N40	SUCROS	Richards	Daisy	SoilN	1991	4.36
Wheat	Adet	Shina	N40	SUCROS	Richards	Daisy	SoilN	1992	4.27
Wheat	Adet	Shina	N40	SUCROS	Richards	Daisy	SoilN	1993	4.31
Wheat	Adet	Shina	N40	SUCROS	Richards	Daisy	SoilN	1994	3.79
Wheat	Adet	Shina	N40	SUCROS	Richards	Daisy	SoilN	1995	4.37
Wheat	Adet	Shina	N40	SUCROS	Richards	Daisy	SoilN	1916	4.3
Wheat	Adet	Shina	N40	SUCROS	Richards	Daisy	SoilN	1997	4.16
Wheat	Adet	Shina	N40	SUCROS	Richards	Daisy	SoilN	1998	4.47
Wheat	Adet	Shina	N40	SUCROS	Richards	Daisy	SoilN	1999	4.1
Wheat	Adet	Shina	N40	SUCROS	Richards	Daisy	SoilN	2000	4.22
Wheat	Adet	Shina	N40	SUCROS	Richards	Daisy	SoilN	2001	4.09
Wheat	Adet	Shina	N40	SUCROS	Richards	Daisy	SoilN	2002	4.26
Wheat	Adet	Shina	N40	SUCROS	Richards	Daisy	SoilN	2003	4.25
Wheat	Adet	Shina	N40	SUCROS	Richards	Daisy	SoilN	2004	3.57
Wheat	Adet	Shina	N40	SUCROS	Richards	Daisy	SoilN	2005	3.99
Wheat	Adet	Shina	N40	SUCROS	Richards	Daisy	SoilN	2006	3.87
Wheat	Adet	Shina	N40	SUCROS	Richards	Daisy	SoilN	2007	3.99
Wheat	Adet	Shina	N40	SUCROS	Richards	Daisy	SoilN	2008	4.12
Wheat	Adet	Shina	N40	SUCROS	Richards	Daisy	SoilN	2009	3.86
Wheat	Adet	Shina	N40	SUCROS	Richards	Daisy	SoilN	2010	4.68
Wheat	Adet	Shina	N80	SUCROS	Richards	Daisy	SoilN	1981	4.08
Wheat	Adet	Shina	N80	SUCROS	Richards	Daisy	SoilN	1982	4.61
Wheat	Adet	Shina	N80	SUCROS	Richards	Daisy	SoilN	1983	4.57
Wheat	Adet	Shina	N80	SUCROS	Richards	Daisy	SoilN	1984	3.93
Wheat	Adet	Shina	N80	SUCROS	Richards	Daisy	SoilN	1985	4.27
Wheat	Adet	Shina	N80	SUCROS	Richards	Daisy	SoilN	1986	4.1
Wheat	Adet	Shina	N80	SUCROS	Richards	Daisy	SoilN	1987	4.02
Wheat	Adet	Shina	N80	SUCROS	Richards	Daisy	SoilN	1988	4.19
Wheat	Adet	Shina	N80	SUCROS	Richards	Daisy	SoilN	1989	4.45
Wheat	Adet	Shina	N80	SUCROS	Richards	Daisy	SoilN	1990	3.97
Wheat	Adet	Shina	N80	SUCROS	Richards	Daisy	SoilN	1991	4.36
Wheat	Adet	Shina	N80	SUCROS	Richards	Daisy	SoilN	1992	4.27
Wheat	Adet	Shina	N80	SUCROS	Richards	Daisy	SoilN	1993	4.31
Wheat	Adet	Shina	N80	SUCROS	Richards	Daisy	SoilN	1994	3.79
Wheat	Adet	Shina	N80	SUCROS	Richards	Daisy	SoilN	1995	4.37
Wheat	Adet	Shina	N80	SUCROS	Richards	Daisy	SoilN	1916	4.3
Wheat	Adet	Shina	N80	SUCROS	Richards	Daisy	SoilN	1997	4.16
Wheat	Adet	Shina	N80	SUCROS	Richards	Daisy	SoilN	1998	4.47
Wheat	Adet	Shina	N80	SUCROS	Richards	Daisy	SoilN	1999	4.1
Wheat	Adet	Shina	N80	SUCROS	Richards	Daisy	SoilN	2000	4.22
Wheat	Adet	Shina	N80	SUCROS	Richards	Daisy	SoilN	2001	4.09
Wheat	Adet	Shina	N80	SUCROS	Richards	Daisy	SoilN	2002	4.26
Wheat	Adet	Shina	N80	SUCROS	Richards	Daisy	SoilN	2003	4.25
Wheat	Adet	Shina	N80	SUCROS	Richards	Daisy	SoilN	2004	3.57
Wheat	Adet	Shina	N80	SUCROS	Richards	Daisy	SoilN	2005	3.99
Wheat	Adet	Shina	N80	SUCROS	Richards	Daisy	SoilN	2006	3.87
Wheat	Adet	Shina	N80	SUCROS	Richards	Daisy	SoilN	2007	3.99
Wheat	Adet	Shina	N80	SUCROS	Richards	Daisy	SoilN	2008	4.12
Wheat	Adet	Shina	N80	SUCROS	Richards	Daisy	SoilN	2009	3.86
Wheat	Adet	Shina	N80	SUCROS	Richards	Daisy	SoilN	2010	4.68
Wheat	Adet	Shina	N120	SUCROS	Richards	Daisy	SoilN	1981	4.08
Wheat	Adet	Shina	N120	SUCROS	Richards	Daisy	SoilN	1982	4.61
Wheat	Adet	Shina	N120	SUCROS	Richards	Daisy	SoilN	1983	4.57
Wheat	Adet	Shina	N120	SUCROS	Richards	Daisy	SoilN	1984	3.93
Wheat	Adet	Shina	N120	SUCROS	Richards	Daisy	SoilN	1985	4.27
Wheat	Adet	Shina	N120	SUCROS	Richards	Daisy	SoilN	1986	4.1
Wheat	Adet	Shina	N120	SUCROS	Richards	Daisy	SoilN	1987	4.02
Wheat	Adet	Shina	N120	SUCROS	Richards	Daisy	SoilN	1988	4.19
Wheat	Adet	Shina	N120	SUCROS	Richards	Daisy	SoilN	1989	4.45
Wheat	Adet	Shina	N120	SUCROS	Richards	Daisy	SoilN	1990	3.97
Wheat	Adet	Shina	N120	SUCROS	Richards	Daisy	SoilN	1991	4.36
Wheat	Adet	Shina	N120	SUCROS	Richards	Daisy	SoilN	1992	4.27
Wheat	Adet	Shina	N120	SUCROS	Richards	Daisy	SoilN	1993	4.31
Wheat	Adet	Shina	N120	SUCROS	Richards	Daisy	SoilN	1994	3.79
Wheat	Adet	Shina	N120	SUCROS	Richards	Daisy	SoilN	1995	4.37
Wheat	Adet	Shina	N120	SUCROS	Richards	Daisy	SoilN	1916	4.3
Wheat	Adet	Shina	N120	SUCROS	Richards	Daisy	SoilN	1997	4.16
Wheat	Adet	Shina	N120	SUCROS	Richards	Daisy	SoilN	1998	4.47
Wheat	Adet	Shina	N120	SUCROS	Richards	Daisy	SoilN	1999	4.1
Wheat	Adet	Shina	N120	SUCROS	Richards	Daisy	SoilN	2000	4.22
Wheat	Adet	Shina	N120	SUCROS	Richards	Daisy	SoilN	2001	4.09
Wheat	Adet	Shina	N120	SUCROS	Richards	Daisy	SoilN	2002	4.26
Wheat	Adet	Shina	N120	SUCROS	Richards	Daisy	SoilN	2003	4.25
Wheat	Adet	Shina	N120	SUCROS	Richards	Daisy	SoilN	2004	3.57
Wheat	Adet	Shina	N120	SUCROS	Richards	Daisy	SoilN	2005	3.99
Wheat	Adet	Shina	N120	SUCROS	Richards	Daisy	SoilN	2006	3.87
Wheat	Adet	Shina	N120	SUCROS	Richards	Daisy	SoilN	2007	3.99
Wheat	Adet	Shina	N120	SUCROS	Richards	Daisy	SoilN	2008	4.12
Wheat	Adet	Shina	N120	SUCROS	Richards	Daisy	SoilN	2009	3.86
Wheat	Adet	Shina	N120	SUCROS	Richards	Daisy	SoilN	2010	4.68
Wheat	Adet	Shina	N160	SUCROS	Richards	Daisy	SoilN	1981	4.08
Wheat	Adet	Shina	N160	SUCROS	Richards	Daisy	SoilN	1982	4.61
Wheat	Adet	Shina	N160	SUCROS	Richards	Daisy	SoilN	1983	4.57
Wheat	Adet	Shina	N160	SUCROS	Richards	Daisy	SoilN	1984	3.93
Wheat	Adet	Shina	N160	SUCROS	Richards	Daisy	SoilN	1985	4.27
Wheat	Adet	Shina	N160	SUCROS	Richards	Daisy	SoilN	1986	4.1
Wheat	Adet	Shina	N160	SUCROS	Richards	Daisy	SoilN	1987	4.02
Wheat	Adet	Shina	N160	SUCROS	Richards	Daisy	SoilN	1988	4.19
Wheat	Adet	Shina	N160	SUCROS	Richards	Daisy	SoilN	1989	4.45
Wheat	Adet	Shina	N160	SUCROS	Richards	Daisy	SoilN	1990	3.97
Wheat	Adet	Shina	N160	SUCROS	Richards	Daisy	SoilN	1991	4.36
Wheat	Adet	Shina	N160	SUCROS	Richards	Daisy	SoilN	1992	4.27
Wheat	Adet	Shina	N160	SUCROS	Richards	Daisy	SoilN	1993	4.31
Wheat	Adet	Shina	N160	SUCROS	Richards	Daisy	SoilN	1994	3.79
Wheat	Adet	Shina	N160	SUCROS	Richards	Daisy	SoilN	1995	4.37
Wheat	Adet	Shina	N160	SUCROS	Richards	Daisy	SoilN	1916	4.3
Wheat	Adet	Shina	N160	SUCROS	Richards	Daisy	SoilN	1997	4.16
Wheat	Adet	Shina	N160	SUCROS	Richards	Daisy	SoilN	1998	4.47
Wheat	Adet	Shina	N160	SUCROS	Richards	Daisy	SoilN	1999	4.1
Wheat	Adet	Shina	N160	SUCROS	Richards	Daisy	SoilN	2000	4.22
Wheat	Adet	Shina	N160	SUCROS	Richards	Daisy	SoilN	2001	4.09
Wheat	Adet	Shina	N160	SUCROS	Richards	Daisy	SoilN	2002	4.26
Wheat	Adet	Shina	N160	SUCROS	Richards	Daisy	SoilN	2003	4.25
Wheat	Adet	Shina	N160	SUCROS	Richards	Daisy	SoilN	2004	3.57
Wheat	Adet	Shina	N160	SUCROS	Richards	Daisy	SoilN	2005	3.99
Wheat	Adet	Shina	N160	SUCROS	Richards	Daisy	SoilN	2006	3.87
Wheat	Adet	Shina	N160	SUCROS	Richards	Daisy	SoilN	2007	3.99
Wheat	Adet	Shina	N160	SUCROS	Richards	Daisy	SoilN	2008	4.12
Wheat	Adet	Shina	N160	SUCROS	Richards	Daisy	SoilN	2009	3.86
Wheat	Adet	Shina	N160	SUCROS	Richards	Daisy	SoilN	2010	4.68
Wheat	Adet	Shina	N0	SUCROS	Richards	Daisy	Daisy	1981	3.53
Wheat	Adet	Shina	N0	SUCROS	Richards	Daisy	Daisy	1982	3.76
Wheat	Adet	Shina	N0	SUCROS	Richards	Daisy	Daisy	1983	3.38
Wheat	Adet	Shina	N0	SUCROS	Richards	Daisy	Daisy	1984	3.76
Wheat	Adet	Shina	N0	SUCROS	Richards	Daisy	Daisy	1985	3.63
Wheat	Adet	Shina	N0	SUCROS	Richards	Daisy	Daisy	1986	3.82
Wheat	Adet	Shina	N0	SUCROS	Richards	Daisy	Daisy	1987	3.77
Wheat	Adet	Shina	N0	SUCROS	Richards	Daisy	Daisy	1988	3.26
Wheat	Adet	Shina	N0	SUCROS	Richards	Daisy	Daisy	1989	4.04
Wheat	Adet	Shina	N0	SUCROS	Richards	Daisy	Daisy	1990	3.83
Wheat	Adet	Shina	N0	SUCROS	Richards	Daisy	Daisy	1991	3.65
Wheat	Adet	Shina	N0	SUCROS	Richards	Daisy	Daisy	1992	3.74
Wheat	Adet	Shina	N0	SUCROS	Richards	Daisy	Daisy	1993	3.81
Wheat	Adet	Shina	N0	SUCROS	Richards	Daisy	Daisy	1994	3.59
Wheat	Adet	Shina	N0	SUCROS	Richards	Daisy	Daisy	1995	3.94
Wheat	Adet	Shina	N0	SUCROS	Richards	Daisy	Daisy	1916	3.82
Wheat	Adet	Shina	N0	SUCROS	Richards	Daisy	Daisy	1997	3.86
Wheat	Adet	Shina	N0	SUCROS	Richards	Daisy	Daisy	1998	3.92
Wheat	Adet	Shina	N0	SUCROS	Richards	Daisy	Daisy	1999	3.82
Wheat	Adet	Shina	N0	SUCROS	Richards	Daisy	Daisy	2000	3.76
Wheat	Adet	Shina	N0	SUCROS	Richards	Daisy	Daisy	2001	3.77
Wheat	Adet	Shina	N0	SUCROS	Richards	Daisy	Daisy	2002	3.92
Wheat	Adet	Shina	N0	SUCROS	Richards	Daisy	Daisy	2003	3.88
Wheat	Adet	Shina	N0	SUCROS	Richards	Daisy	Daisy	2004	3.5
Wheat	Adet	Shina	N0	SUCROS	Richards	Daisy	Daisy	2005	3.72
Wheat	Adet	Shina	N0	SUCROS	Richards	Daisy	Daisy	2006	3.74
Wheat	Adet	Shina	N0	SUCROS	Richards	Daisy	Daisy	2007	3.71
Wheat	Adet	Shina	N0	SUCROS	Richards	Daisy	Daisy	2008	3.91
Wheat	Adet	Shina	N0	SUCROS	Richards	Daisy	Daisy	2009	3.69
Wheat	Adet	Shina	N0	SUCROS	Richards	Daisy	Daisy	2010	4.04
Wheat	Adet	Shina	N40	SUCROS	Richards	Daisy	Daisy	1981	4.08
Wheat	Adet	Shina	N40	SUCROS	Richards	Daisy	Daisy	1982	4.61
Wheat	Adet	Shina	N40	SUCROS	Richards	Daisy	Daisy	1983	4.52
Wheat	Adet	Shina	N40	SUCROS	Richards	Daisy	Daisy	1984	3.93
Wheat	Adet	Shina	N40	SUCROS	Richards	Daisy	Daisy	1985	4.27
Wheat	Adet	Shina	N40	SUCROS	Richards	Daisy	Daisy	1986	4.1
Wheat	Adet	Shina	N40	SUCROS	Richards	Daisy	Daisy	1987	4.02
Wheat	Adet	Shina	N40	SUCROS	Richards	Daisy	Daisy	1988	4.19
Wheat	Adet	Shina	N40	SUCROS	Richards	Daisy	Daisy	1989	4.45
Wheat	Adet	Shina	N40	SUCROS	Richards	Daisy	Daisy	1990	3.97
Wheat	Adet	Shina	N40	SUCROS	Richards	Daisy	Daisy	1991	4.36
Wheat	Adet	Shina	N40	SUCROS	Richards	Daisy	Daisy	1992	4.27
Wheat	Adet	Shina	N40	SUCROS	Richards	Daisy	Daisy	1993	4.31
Wheat	Adet	Shina	N40	SUCROS	Richards	Daisy	Daisy	1994	3.79
Wheat	Adet	Shina	N40	SUCROS	Richards	Daisy	Daisy	1995	4.37
Wheat	Adet	Shina	N40	SUCROS	Richards	Daisy	Daisy	1916	4.3
Wheat	Adet	Shina	N40	SUCROS	Richards	Daisy	Daisy	1997	4.16
Wheat	Adet	Shina	N40	SUCROS	Richards	Daisy	Daisy	1998	4.47
Wheat	Adet	Shina	N40	SUCROS	Richards	Daisy	Daisy	1999	4.1
Wheat	Adet	Shina	N40	SUCROS	Richards	Daisy	Daisy	2000	4.22
Wheat	Adet	Shina	N40	SUCROS	Richards	Daisy	Daisy	2001	4.09
Wheat	Adet	Shina	N40	SUCROS	Richards	Daisy	Daisy	2002	4.26
Wheat	Adet	Shina	N40	SUCROS	Richards	Daisy	Daisy	2003	4.25
Wheat	Adet	Shina	N40	SUCROS	Richards	Daisy	Daisy	2004	3.57
Wheat	Adet	Shina	N40	SUCROS	Richards	Daisy	Daisy	2005	3.99
Wheat	Adet	Shina	N40	SUCROS	Richards	Daisy	Daisy	2006	3.87
Wheat	Adet	Shina	N40	SUCROS	Richards	Daisy	Daisy	2007	3.99
Wheat	Adet	Shina	N40	SUCROS	Richards	Daisy	Daisy	2008	4.12
Wheat	Adet	Shina	N40	SUCROS	Richards	Daisy	Daisy	2009	3.86
Wheat	Adet	Shina	N40	SUCROS	Richards	Daisy	Daisy	2010	4.68
Wheat	Adet	Shina	N80	SUCROS	Richards	Daisy	Daisy	1981	4.08
Wheat	Adet	Shina	N80	SUCROS	Richards	Daisy	Daisy	1982	4.61
Wheat	Adet	Shina	N80	SUCROS	Richards	Daisy	Daisy	1983	4.57
Wheat	Adet	Shina	N80	SUCROS	Richards	Daisy	Daisy	1984	3.93
Wheat	Adet	Shina	N80	SUCROS	Richards	Daisy	Daisy	1985	4.27
Wheat	Adet	Shina	N80	SUCROS	Richards	Daisy	Daisy	1986	4.1
Wheat	Adet	Shina	N80	SUCROS	Richards	Daisy	Daisy	1987	4.02
Wheat	Adet	Shina	N80	SUCROS	Richards	Daisy	Daisy	1988	4.19
Wheat	Adet	Shina	N80	SUCROS	Richards	Daisy	Daisy	1989	4.45
Wheat	Adet	Shina	N80	SUCROS	Richards	Daisy	Daisy	1990	3.97
Wheat	Adet	Shina	N80	SUCROS	Richards	Daisy	Daisy	1991	4.36
Wheat	Adet	Shina	N80	SUCROS	Richards	Daisy	Daisy	1992	4.27
Wheat	Adet	Shina	N80	SUCROS	Richards	Daisy	Daisy	1993	4.31
Wheat	Adet	Shina	N80	SUCROS	Richards	Daisy	Daisy	1994	3.79
Wheat	Adet	Shina	N80	SUCROS	Richards	Daisy	Daisy	1995	4.37
Wheat	Adet	Shina	N80	SUCROS	Richards	Daisy	Daisy	1916	4.3
Wheat	Adet	Shina	N80	SUCROS	Richards	Daisy	Daisy	1997	4.16
Wheat	Adet	Shina	N80	SUCROS	Richards	Daisy	Daisy	1998	4.47
Wheat	Adet	Shina	N80	SUCROS	Richards	Daisy	Daisy	1999	4.1
Wheat	Adet	Shina	N80	SUCROS	Richards	Daisy	Daisy	2000	4.22
Wheat	Adet	Shina	N80	SUCROS	Richards	Daisy	Daisy	2001	4.09
Wheat	Adet	Shina	N80	SUCROS	Richards	Daisy	Daisy	2002	4.26
Wheat	Adet	Shina	N80	SUCROS	Richards	Daisy	Daisy	2003	4.25
Wheat	Adet	Shina	N80	SUCROS	Richards	Daisy	Daisy	2004	3.57
Wheat	Adet	Shina	N80	SUCROS	Richards	Daisy	Daisy	2005	3.99
Wheat	Adet	Shina	N80	SUCROS	Richards	Daisy	Daisy	2006	3.87
Wheat	Adet	Shina	N80	SUCROS	Richards	Daisy	Daisy	2007	3.99
Wheat	Adet	Shina	N80	SUCROS	Richards	Daisy	Daisy	2008	4.12
Wheat	Adet	Shina	N80	SUCROS	Richards	Daisy	Daisy	2009	3.86
Wheat	Adet	Shina	N80	SUCROS	Richards	Daisy	Daisy	2010	4.68
Wheat	Adet	Shina	N120	SUCROS	Richards	Daisy	Daisy	1981	4.08
Wheat	Adet	Shina	N120	SUCROS	Richards	Daisy	Daisy	1982	4.61
Wheat	Adet	Shina	N120	SUCROS	Richards	Daisy	Daisy	1983	4.57
Wheat	Adet	Shina	N120	SUCROS	Richards	Daisy	Daisy	1984	3.93
Wheat	Adet	Shina	N120	SUCROS	Richards	Daisy	Daisy	1985	4.27
Wheat	Adet	Shina	N120	SUCROS	Richards	Daisy	Daisy	1986	4.1
Wheat	Adet	Shina	N120	SUCROS	Richards	Daisy	Daisy	1987	4.02
Wheat	Adet	Shina	N120	SUCROS	Richards	Daisy	Daisy	1988	4.19
Wheat	Adet	Shina	N120	SUCROS	Richards	Daisy	Daisy	1989	4.45
Wheat	Adet	Shina	N120	SUCROS	Richards	Daisy	Daisy	1990	3.97
Wheat	Adet	Shina	N120	SUCROS	Richards	Daisy	Daisy	1991	4.36
Wheat	Adet	Shina	N120	SUCROS	Richards	Daisy	Daisy	1992	4.27
Wheat	Adet	Shina	N120	SUCROS	Richards	Daisy	Daisy	1993	4.31
Wheat	Adet	Shina	N120	SUCROS	Richards	Daisy	Daisy	1994	3.79
Wheat	Adet	Shina	N120	SUCROS	Richards	Daisy	Daisy	1995	4.37
Wheat	Adet	Shina	N120	SUCROS	Richards	Daisy	Daisy	1916	4.3
Wheat	Adet	Shina	N120	SUCROS	Richards	Daisy	Daisy	1997	4.16
Wheat	Adet	Shina	N120	SUCROS	Richards	Daisy	Daisy	1998	4.47
Wheat	Adet	Shina	N120	SUCROS	Richards	Daisy	Daisy	1999	4.1
Wheat	Adet	Shina	N120	SUCROS	Richards	Daisy	Daisy	2000	4.22
Wheat	Adet	Shina	N120	SUCROS	Richards	Daisy	Daisy	2001	4.09
Wheat	Adet	Shina	N120	SUCROS	Richards	Daisy	Daisy	2002	4.26
Wheat	Adet	Shina	N120	SUCROS	Richards	Daisy	Daisy	2003	4.25
Wheat	Adet	Shina	N120	SUCROS	Richards	Daisy	Daisy	2004	3.57
Wheat	Adet	Shina	N120	SUCROS	Richards	Daisy	Daisy	2005	3.99
Wheat	Adet	Shina	N120	SUCROS	Richards	Daisy	Daisy	2006	3.87
Wheat	Adet	Shina	N120	SUCROS	Richards	Daisy	Daisy	2007	3.99
Wheat	Adet	Shina	N120	SUCROS	Richards	Daisy	Daisy	2008	4.12
Wheat	Adet	Shina	N120	SUCROS	Richards	Daisy	Daisy	2009	3.86
Wheat	Adet	Shina	N120	SUCROS	Richards	Daisy	Daisy	2010	4.68
Wheat	Adet	Shina	N160	SUCROS	Richards	Daisy	Daisy	1981	4.08
Wheat	Adet	Shina	N160	SUCROS	Richards	Daisy	Daisy	1982	4.61
Wheat	Adet	Shina	N160	SUCROS	Richards	Daisy	Daisy	1983	4.57
Wheat	Adet	Shina	N160	SUCROS	Richards	Daisy	Daisy	1984	3.93
Wheat	Adet	Shina	N160	SUCROS	Richards	Daisy	Daisy	1985	4.27
Wheat	Adet	Shina	N160	SUCROS	Richards	Daisy	Daisy	1986	4.1
Wheat	Adet	Shina	N160	SUCROS	Richards	Daisy	Daisy	1987	4.02
Wheat	Adet	Shina	N160	SUCROS	Richards	Daisy	Daisy	1988	4.19
Wheat	Adet	Shina	N160	SUCROS	Richards	Daisy	Daisy	1989	4.45
Wheat	Adet	Shina	N160	SUCROS	Richards	Daisy	Daisy	1990	3.97
Wheat	Adet	Shina	N160	SUCROS	Richards	Daisy	Daisy	1991	4.36
Wheat	Adet	Shina	N160	SUCROS	Richards	Daisy	Daisy	1992	4.27
Wheat	Adet	Shina	N160	SUCROS	Richards	Daisy	Daisy	1993	4.31
Wheat	Adet	Shina	N160	SUCROS	Richards	Daisy	Daisy	1994	3.79
Wheat	Adet	Shina	N160	SUCROS	Richards	Daisy	Daisy	1995	4.37
Wheat	Adet	Shina	N160	SUCROS	Richards	Daisy	Daisy	1916	4.3
Wheat	Adet	Shina	N160	SUCROS	Richards	Daisy	Daisy	1997	4.16
Wheat	Adet	Shina	N160	SUCROS	Richards	Daisy	Daisy	1998	4.47
Wheat	Adet	Shina	N160	SUCROS	Richards	Daisy	Daisy	1999	4.1
Wheat	Adet	Shina	N160	SUCROS	Richards	Daisy	Daisy	2000	4.22
Wheat	Adet	Shina	N160	SUCROS	Richards	Daisy	Daisy	2001	4.09
Wheat	Adet	Shina	N160	SUCROS	Richards	Daisy	Daisy	2002	4.26
Wheat	Adet	Shina	N160	SUCROS	Richards	Daisy	Daisy	2003	4.25
Wheat	Adet	Shina	N160	SUCROS	Richards	Daisy	Daisy	2004	3.57
Wheat	Adet	Shina	N160	SUCROS	Richards	Daisy	Daisy	2005	3.99
Wheat	Adet	Shina	N160	SUCROS	Richards	Daisy	Daisy	2006	3.87
Wheat	Adet	Shina	N160	SUCROS	Richards	Daisy	Daisy	2007	3.99
Wheat	Adet	Shina	N160	SUCROS	Richards	Daisy	Daisy	2008	4.12
Wheat	Adet	Shina	N160	SUCROS	Richards	Daisy	Daisy	2009	3.86
Wheat	Adet	Shina	N160	SUCROS	Richards	Daisy	Daisy	2010	4.68
Wheat	Adet	Shina	N0	SUCROS	Richards	SHAW	SoilN	1981	4.08
Wheat	Adet	Shina	N0	SUCROS	Richards	SHAW	SoilN	1982	4.61
Wheat	Adet	Shina	N0	SUCROS	Richards	SHAW	SoilN	1983	4.57
Wheat	Adet	Shina	N0	SUCROS	Richards	SHAW	SoilN	1984	3.93
Wheat	Adet	Shina	N0	SUCROS	Richards	SHAW	SoilN	1985	4.27
Wheat	Adet	Shina	N0	SUCROS	Richards	SHAW	SoilN	1986	4.1
Wheat	Adet	Shina	N0	SUCROS	Richards	SHAW	SoilN	1987	4.02
Wheat	Adet	Shina	N0	SUCROS	Richards	SHAW	SoilN	1988	4.19
Wheat	Adet	Shina	N0	SUCROS	Richards	SHAW	SoilN	1989	4.45
Wheat	Adet	Shina	N0	SUCROS	Richards	SHAW	SoilN	1990	3.97
Wheat	Adet	Shina	N0	SUCROS	Richards	SHAW	SoilN	1991	4.36
Wheat	Adet	Shina	N0	SUCROS	Richards	SHAW	SoilN	1992	4.27
Wheat	Adet	Shina	N0	SUCROS	Richards	SHAW	SoilN	1993	4.31
Wheat	Adet	Shina	N0	SUCROS	Richards	SHAW	SoilN	1994	3.79
Wheat	Adet	Shina	N0	SUCROS	Richards	SHAW	SoilN	1995	4.37
Wheat	Adet	Shina	N0	SUCROS	Richards	SHAW	SoilN	1916	4.3
Wheat	Adet	Shina	N0	SUCROS	Richards	SHAW	SoilN	1997	4.16
Wheat	Adet	Shina	N0	SUCROS	Richards	SHAW	SoilN	1998	4.47
Wheat	Adet	Shina	N0	SUCROS	Richards	SHAW	SoilN	1999	4.1
Wheat	Adet	Shina	N0	SUCROS	Richards	SHAW	SoilN	2000	4.22
Wheat	Adet	Shina	N0	SUCROS	Richards	SHAW	SoilN	2001	4.09
Wheat	Adet	Shina	N0	SUCROS	Richards	SHAW	SoilN	2002	4.26
Wheat	Adet	Shina	N0	SUCROS	Richards	SHAW	SoilN	2003	4.25
Wheat	Adet	Shina	N0	SUCROS	Richards	SHAW	SoilN	2004	3.57
Wheat	Adet	Shina	N0	SUCROS	Richards	SHAW	SoilN	2005	3.99
Wheat	Adet	Shina	N0	SUCROS	Richards	SHAW	SoilN	2006	3.87
Wheat	Adet	Shina	N0	SUCROS	Richards	SHAW	SoilN	2007	3.99
Wheat	Adet	Shina	N0	SUCROS	Richards	SHAW	SoilN	2008	4.12
Wheat	Adet	Shina	N0	SUCROS	Richards	SHAW	SoilN	2009	3.86
Wheat	Adet	Shina	N0	SUCROS	Richards	SHAW	SoilN	2010	4.68
Wheat	Adet	Shina	N40	SUCROS	Richards	SHAW	SoilN	1981	4.08
Wheat	Adet	Shina	N40	SUCROS	Richards	SHAW	SoilN	1982	4.61
Wheat	Adet	Shina	N40	SUCROS	Richards	SHAW	SoilN	1983	4.57
Wheat	Adet	Shina	N40	SUCROS	Richards	SHAW	SoilN	1984	3.93
Wheat	Adet	Shina	N40	SUCROS	Richards	SHAW	SoilN	1985	4.27
Wheat	Adet	Shina	N40	SUCROS	Richards	SHAW	SoilN	1986	4.1
Wheat	Adet	Shina	N40	SUCROS	Richards	SHAW	SoilN	1987	4.02
Wheat	Adet	Shina	N40	SUCROS	Richards	SHAW	SoilN	1988	4.19
Wheat	Adet	Shina	N40	SUCROS	Richards	SHAW	SoilN	1989	4.45
Wheat	Adet	Shina	N40	SUCROS	Richards	SHAW	SoilN	1990	3.97
Wheat	Adet	Shina	N40	SUCROS	Richards	SHAW	SoilN	1991	4.36
Wheat	Adet	Shina	N40	SUCROS	Richards	SHAW	SoilN	1992	4.27
Wheat	Adet	Shina	N40	SUCROS	Richards	SHAW	SoilN	1993	4.31
Wheat	Adet	Shina	N40	SUCROS	Richards	SHAW	SoilN	1994	3.79
Wheat	Adet	Shina	N40	SUCROS	Richards	SHAW	SoilN	1995	4.37
Wheat	Adet	Shina	N40	SUCROS	Richards	SHAW	SoilN	1916	4.3
Wheat	Adet	Shina	N40	SUCROS	Richards	SHAW	SoilN	1997	4.16
Wheat	Adet	Shina	N40	SUCROS	Richards	SHAW	SoilN	1998	4.47
Wheat	Adet	Shina	N40	SUCROS	Richards	SHAW	SoilN	1999	4.1
Wheat	Adet	Shina	N40	SUCROS	Richards	SHAW	SoilN	2000	4.22
Wheat	Adet	Shina	N40	SUCROS	Richards	SHAW	SoilN	2001	4.09
Wheat	Adet	Shina	N40	SUCROS	Richards	SHAW	SoilN	2002	4.26
Wheat	Adet	Shina	N40	SUCROS	Richards	SHAW	SoilN	2003	4.25
Wheat	Adet	Shina	N40	SUCROS	Richards	SHAW	SoilN	2004	3.57
Wheat	Adet	Shina	N40	SUCROS	Richards	SHAW	SoilN	2005	3.99
Wheat	Adet	Shina	N40	SUCROS	Richards	SHAW	SoilN	2006	3.87
Wheat	Adet	Shina	N40	SUCROS	Richards	SHAW	SoilN	2007	3.99
Wheat	Adet	Shina	N40	SUCROS	Richards	SHAW	SoilN	2008	4.12
Wheat	Adet	Shina	N40	SUCROS	Richards	SHAW	SoilN	2009	3.86
Wheat	Adet	Shina	N40	SUCROS	Richards	SHAW	SoilN	2010	4.68
Wheat	Adet	Shina	N80	SUCROS	Richards	SHAW	SoilN	1981	4.08
Wheat	Adet	Shina	N80	SUCROS	Richards	SHAW	SoilN	1982	4.61
Wheat	Adet	Shina	N80	SUCROS	Richards	SHAW	SoilN	1983	4.57
Wheat	Adet	Shina	N80	SUCROS	Richards	SHAW	SoilN	1984	3.93
Wheat	Adet	Shina	N80	SUCROS	Richards	SHAW	SoilN	1985	4.27
Wheat	Adet	Shina	N80	SUCROS	Richards	SHAW	SoilN	1986	4.1
Wheat	Adet	Shina	N80	SUCROS	Richards	SHAW	SoilN	1987	4.02
Wheat	Adet	Shina	N80	SUCROS	Richards	SHAW	SoilN	1988	4.19
Wheat	Adet	Shina	N80	SUCROS	Richards	SHAW	SoilN	1989	4.45
Wheat	Adet	Shina	N80	SUCROS	Richards	SHAW	SoilN	1990	3.97
Wheat	Adet	Shina	N80	SUCROS	Richards	SHAW	SoilN	1991	4.36
Wheat	Adet	Shina	N80	SUCROS	Richards	SHAW	SoilN	1992	4.27
Wheat	Adet	Shina	N80	SUCROS	Richards	SHAW	SoilN	1993	4.31
Wheat	Adet	Shina	N80	SUCROS	Richards	SHAW	SoilN	1994	3.79
Wheat	Adet	Shina	N80	SUCROS	Richards	SHAW	SoilN	1995	4.37
Wheat	Adet	Shina	N80	SUCROS	Richards	SHAW	SoilN	1916	4.3
Wheat	Adet	Shina	N80	SUCROS	Richards	SHAW	SoilN	1997	4.16
Wheat	Adet	Shina	N80	SUCROS	Richards	SHAW	SoilN	1998	4.47
Wheat	Adet	Shina	N80	SUCROS	Richards	SHAW	SoilN	1999	4.1
Wheat	Adet	Shina	N80	SUCROS	Richards	SHAW	SoilN	2000	4.22
Wheat	Adet	Shina	N80	SUCROS	Richards	SHAW	SoilN	2001	4.09
Wheat	Adet	Shina	N80	SUCROS	Richards	SHAW	SoilN	2002	4.26
Wheat	Adet	Shina	N80	SUCROS	Richards	SHAW	SoilN	2003	4.25
Wheat	Adet	Shina	N80	SUCROS	Richards	SHAW	SoilN	2004	3.57
Wheat	Adet	Shina	N80	SUCROS	Richards	SHAW	SoilN	2005	3.99
Wheat	Adet	Shina	N80	SUCROS	Richards	SHAW	SoilN	2006	3.87
Wheat	Adet	Shina	N80	SUCROS	Richards	SHAW	SoilN	2007	3.99
Wheat	Adet	Shina	N80	SUCROS	Richards	SHAW	SoilN	2008	4.12
Wheat	Adet	Shina	N80	SUCROS	Richards	SHAW	SoilN	2009	3.86
Wheat	Adet	Shina	N80	SUCROS	Richards	SHAW	SoilN	2010	4.68
Wheat	Adet	Shina	N120	SUCROS	Richards	SHAW	SoilN	1981	4.08
Wheat	Adet	Shina	N120	SUCROS	Richards	SHAW	SoilN	1982	4.61
Wheat	Adet	Shina	N120	SUCROS	Richards	SHAW	SoilN	1983	4.57
Wheat	Adet	Shina	N120	SUCROS	Richards	SHAW	SoilN	1984	3.93
Wheat	Adet	Shina	N120	SUCROS	Richards	SHAW	SoilN	1985	4.27
Wheat	Adet	Shina	N120	SUCROS	Richards	SHAW	SoilN	1986	4.1
Wheat	Adet	Shina	N120	SUCROS	Richards	SHAW	SoilN	1987	4.02
Wheat	Adet	Shina	N120	SUCROS	Richards	SHAW	SoilN	1988	4.19
Wheat	Adet	Shina	N120	SUCROS	Richards	SHAW	SoilN	1989	4.45
Wheat	Adet	Shina	N120	SUCROS	Richards	SHAW	SoilN	1990	3.97
Wheat	Adet	Shina	N120	SUCROS	Richards	SHAW	SoilN	1991	4.36
Wheat	Adet	Shina	N120	SUCROS	Richards	SHAW	SoilN	1992	4.27
Wheat	Adet	Shina	N120	SUCROS	Richards	SHAW	SoilN	1993	4.31
Wheat	Adet	Shina	N120	SUCROS	Richards	SHAW	SoilN	1994	3.79
Wheat	Adet	Shina	N120	SUCROS	Richards	SHAW	SoilN	1995	4.37
Wheat	Adet	Shina	N120	SUCROS	Richards	SHAW	SoilN	1916	4.3
Wheat	Adet	Shina	N120	SUCROS	Richards	SHAW	SoilN	1997	4.16
Wheat	Adet	Shina	N120	SUCROS	Richards	SHAW	SoilN	1998	4.47
Wheat	Adet	Shina	N120	SUCROS	Richards	SHAW	SoilN	1999	4.1
Wheat	Adet	Shina	N120	SUCROS	Richards	SHAW	SoilN	2000	4.22
Wheat	Adet	Shina	N120	SUCROS	Richards	SHAW	SoilN	2001	4.09
Wheat	Adet	Shina	N120	SUCROS	Richards	SHAW	SoilN	2002	4.26
Wheat	Adet	Shina	N120	SUCROS	Richards	SHAW	SoilN	2003	4.25
Wheat	Adet	Shina	N120	SUCROS	Richards	SHAW	SoilN	2004	3.57
Wheat	Adet	Shina	N120	SUCROS	Richards	SHAW	SoilN	2005	3.99
Wheat	Adet	Shina	N120	SUCROS	Richards	SHAW	SoilN	2006	3.87
Wheat	Adet	Shina	N120	SUCROS	Richards	SHAW	SoilN	2007	3.99
Wheat	Adet	Shina	N120	SUCROS	Richards	SHAW	SoilN	2008	4.12
Wheat	Adet	Shina	N120	SUCROS	Richards	SHAW	SoilN	2009	3.86
Wheat	Adet	Shina	N120	SUCROS	Richards	SHAW	SoilN	2010	4.68
Wheat	Adet	Shina	N160	SUCROS	Richards	SHAW	SoilN	1981	4.08
Wheat	Adet	Shina	N160	SUCROS	Richards	SHAW	SoilN	1982	4.61
Wheat	Adet	Shina	N160	SUCROS	Richards	SHAW	SoilN	1983	4.57
Wheat	Adet	Shina	N160	SUCROS	Richards	SHAW	SoilN	1984	3.93
Wheat	Adet	Shina	N160	SUCROS	Richards	SHAW	SoilN	1985	4.27
Wheat	Adet	Shina	N160	SUCROS	Richards	SHAW	SoilN	1986	4.1
Wheat	Adet	Shina	N160	SUCROS	Richards	SHAW	SoilN	1987	4.02
Wheat	Adet	Shina	N160	SUCROS	Richards	SHAW	SoilN	1988	4.19
Wheat	Adet	Shina	N160	SUCROS	Richards	SHAW	SoilN	1989	4.45
Wheat	Adet	Shina	N160	SUCROS	Richards	SHAW	SoilN	1990	3.97
Wheat	Adet	Shina	N160	SUCROS	Richards	SHAW	SoilN	1991	4.36
Wheat	Adet	Shina	N160	SUCROS	Richards	SHAW	SoilN	1992	4.27
Wheat	Adet	Shina	N160	SUCROS	Richards	SHAW	SoilN	1993	4.31
Wheat	Adet	Shina	N160	SUCROS	Richards	SHAW	SoilN	1994	3.79
Wheat	Adet	Shina	N160	SUCROS	Richards	SHAW	SoilN	1995	4.37
Wheat	Adet	Shina	N160	SUCROS	Richards	SHAW	SoilN	1916	4.3
Wheat	Adet	Shina	N160	SUCROS	Richards	SHAW	SoilN	1997	4.16
Wheat	Adet	Shina	N160	SUCROS	Richards	SHAW	SoilN	1998	4.47
Wheat	Adet	Shina	N160	SUCROS	Richards	SHAW	SoilN	1999	4.1
Wheat	Adet	Shina	N160	SUCROS	Richards	SHAW	SoilN	2000	4.22
Wheat	Adet	Shina	N160	SUCROS	Richards	SHAW	SoilN	2001	4.09
Wheat	Adet	Shina	N160	SUCROS	Richards	SHAW	SoilN	2002	4.26
Wheat	Adet	Shina	N160	SUCROS	Richards	SHAW	SoilN	2003	4.25
Wheat	Adet	Shina	N160	SUCROS	Richards	SHAW	SoilN	2004	3.57
Wheat	Adet	Shina	N160	SUCROS	Richards	SHAW	SoilN	2005	3.99
Wheat	Adet	Shina	N160	SUCROS	Richards	SHAW	SoilN	2006	3.87
Wheat	Adet	Shina	N160	SUCROS	Richards	SHAW	SoilN	2007	3.99
Wheat	Adet	Shina	N160	SUCROS	Richards	SHAW	SoilN	2008	4.12
Wheat	Adet	Shina	N160	SUCROS	Richards	SHAW	SoilN	2009	3.86
Wheat	Adet	Shina	N160	SUCROS	Richards	SHAW	SoilN	2010	4.68
Wheat	Adet	Shina	N0	SUCROS	Richards	SHAW	Daisy	1981	3.51
Wheat	Adet	Shina	N0	SUCROS	Richards	SHAW	Daisy	1982	3.76
Wheat	Adet	Shina	N0	SUCROS	Richards	SHAW	Daisy	1983	3.35
Wheat	Adet	Shina	N0	SUCROS	Richards	SHAW	Daisy	1984	3.77
Wheat	Adet	Shina	N0	SUCROS	Richards	SHAW	Daisy	1985	3.63
Wheat	Adet	Shina	N0	SUCROS	Richards	SHAW	Daisy	1986	3.84
Wheat	Adet	Shina	N0	SUCROS	Richards	SHAW	Daisy	1987	3.79
Wheat	Adet	Shina	N0	SUCROS	Richards	SHAW	Daisy	1988	3.23
Wheat	Adet	Shina	N0	SUCROS	Richards	SHAW	Daisy	1989	4.07
Wheat	Adet	Shina	N0	SUCROS	Richards	SHAW	Daisy	1990	3.84
Wheat	Adet	Shina	N0	SUCROS	Richards	SHAW	Daisy	1991	3.64
Wheat	Adet	Shina	N0	SUCROS	Richards	SHAW	Daisy	1992	3.75
Wheat	Adet	Shina	N0	SUCROS	Richards	SHAW	Daisy	1993	3.81
Wheat	Adet	Shina	N0	SUCROS	Richards	SHAW	Daisy	1994	3.6
Wheat	Adet	Shina	N0	SUCROS	Richards	SHAW	Daisy	1995	3.94
Wheat	Adet	Shina	N0	SUCROS	Richards	SHAW	Daisy	1916	3.82
Wheat	Adet	Shina	N0	SUCROS	Richards	SHAW	Daisy	1997	3.87
Wheat	Adet	Shina	N0	SUCROS	Richards	SHAW	Daisy	1998	3.94
Wheat	Adet	Shina	N0	SUCROS	Richards	SHAW	Daisy	1999	3.83
Wheat	Adet	Shina	N0	SUCROS	Richards	SHAW	Daisy	2000	3.76
Wheat	Adet	Shina	N0	SUCROS	Richards	SHAW	Daisy	2001	3.78
Wheat	Adet	Shina	N0	SUCROS	Richards	SHAW	Daisy	2002	3.94
Wheat	Adet	Shina	N0	SUCROS	Richards	SHAW	Daisy	2003	3.89
Wheat	Adet	Shina	N0	SUCROS	Richards	SHAW	Daisy	2004	3.51
Wheat	Adet	Shina	N0	SUCROS	Richards	SHAW	Daisy	2005	3.72
Wheat	Adet	Shina	N0	SUCROS	Richards	SHAW	Daisy	2006	3.76
Wheat	Adet	Shina	N0	SUCROS	Richards	SHAW	Daisy	2007	3.72
Wheat	Adet	Shina	N0	SUCROS	Richards	SHAW	Daisy	2008	3.92
Wheat	Adet	Shina	N0	SUCROS	Richards	SHAW	Daisy	2009	3.71
Wheat	Adet	Shina	N0	SUCROS	Richards	SHAW	Daisy	2010	4.05
Wheat	Adet	Shina	N40	SUCROS	Richards	SHAW	Daisy	1981	4.08
Wheat	Adet	Shina	N40	SUCROS	Richards	SHAW	Daisy	1982	4.61
Wheat	Adet	Shina	N40	SUCROS	Richards	SHAW	Daisy	1983	4.5
Wheat	Adet	Shina	N40	SUCROS	Richards	SHAW	Daisy	1984	3.93
Wheat	Adet	Shina	N40	SUCROS	Richards	SHAW	Daisy	1985	4.27
Wheat	Adet	Shina	N40	SUCROS	Richards	SHAW	Daisy	1986	4.1
Wheat	Adet	Shina	N40	SUCROS	Richards	SHAW	Daisy	1987	4.02
Wheat	Adet	Shina	N40	SUCROS	Richards	SHAW	Daisy	1988	4.18
Wheat	Adet	Shina	N40	SUCROS	Richards	SHAW	Daisy	1989	4.45
Wheat	Adet	Shina	N40	SUCROS	Richards	SHAW	Daisy	1990	3.97
Wheat	Adet	Shina	N40	SUCROS	Richards	SHAW	Daisy	1991	4.36
Wheat	Adet	Shina	N40	SUCROS	Richards	SHAW	Daisy	1992	4.27
Wheat	Adet	Shina	N40	SUCROS	Richards	SHAW	Daisy	1993	4.31
Wheat	Adet	Shina	N40	SUCROS	Richards	SHAW	Daisy	1994	3.79
Wheat	Adet	Shina	N40	SUCROS	Richards	SHAW	Daisy	1995	4.37
Wheat	Adet	Shina	N40	SUCROS	Richards	SHAW	Daisy	1916	4.3
Wheat	Adet	Shina	N40	SUCROS	Richards	SHAW	Daisy	1997	4.16
Wheat	Adet	Shina	N40	SUCROS	Richards	SHAW	Daisy	1998	4.47
Wheat	Adet	Shina	N40	SUCROS	Richards	SHAW	Daisy	1999	4.1
Wheat	Adet	Shina	N40	SUCROS	Richards	SHAW	Daisy	2000	4.22
Wheat	Adet	Shina	N40	SUCROS	Richards	SHAW	Daisy	2001	4.09
Wheat	Adet	Shina	N40	SUCROS	Richards	SHAW	Daisy	2002	4.26
Wheat	Adet	Shina	N40	SUCROS	Richards	SHAW	Daisy	2003	4.25
Wheat	Adet	Shina	N40	SUCROS	Richards	SHAW	Daisy	2004	3.57
Wheat	Adet	Shina	N40	SUCROS	Richards	SHAW	Daisy	2005	3.99
Wheat	Adet	Shina	N40	SUCROS	Richards	SHAW	Daisy	2006	3.87
Wheat	Adet	Shina	N40	SUCROS	Richards	SHAW	Daisy	2007	3.99
Wheat	Adet	Shina	N40	SUCROS	Richards	SHAW	Daisy	2008	4.12
Wheat	Adet	Shina	N40	SUCROS	Richards	SHAW	Daisy	2009	3.86
Wheat	Adet	Shina	N40	SUCROS	Richards	SHAW	Daisy	2010	4.68
Wheat	Adet	Shina	N80	SUCROS	Richards	SHAW	Daisy	1981	4.08
Wheat	Adet	Shina	N80	SUCROS	Richards	SHAW	Daisy	1982	4.61
Wheat	Adet	Shina	N80	SUCROS	Richards	SHAW	Daisy	1983	4.57
Wheat	Adet	Shina	N80	SUCROS	Richards	SHAW	Daisy	1984	3.93
Wheat	Adet	Shina	N80	SUCROS	Richards	SHAW	Daisy	1985	4.27
Wheat	Adet	Shina	N80	SUCROS	Richards	SHAW	Daisy	1986	4.1
Wheat	Adet	Shina	N80	SUCROS	Richards	SHAW	Daisy	1987	4.02
Wheat	Adet	Shina	N80	SUCROS	Richards	SHAW	Daisy	1988	4.19
Wheat	Adet	Shina	N80	SUCROS	Richards	SHAW	Daisy	1989	4.45
Wheat	Adet	Shina	N80	SUCROS	Richards	SHAW	Daisy	1990	3.97
Wheat	Adet	Shina	N80	SUCROS	Richards	SHAW	Daisy	1991	4.36
Wheat	Adet	Shina	N80	SUCROS	Richards	SHAW	Daisy	1992	4.27
Wheat	Adet	Shina	N80	SUCROS	Richards	SHAW	Daisy	1993	4.31
Wheat	Adet	Shina	N80	SUCROS	Richards	SHAW	Daisy	1994	3.79
Wheat	Adet	Shina	N80	SUCROS	Richards	SHAW	Daisy	1995	4.37
Wheat	Adet	Shina	N80	SUCROS	Richards	SHAW	Daisy	1916	4.3
Wheat	Adet	Shina	N80	SUCROS	Richards	SHAW	Daisy	1997	4.16
Wheat	Adet	Shina	N80	SUCROS	Richards	SHAW	Daisy	1998	4.47
Wheat	Adet	Shina	N80	SUCROS	Richards	SHAW	Daisy	1999	4.1
Wheat	Adet	Shina	N80	SUCROS	Richards	SHAW	Daisy	2000	4.22
Wheat	Adet	Shina	N80	SUCROS	Richards	SHAW	Daisy	2001	4.09
Wheat	Adet	Shina	N80	SUCROS	Richards	SHAW	Daisy	2002	4.26
Wheat	Adet	Shina	N80	SUCROS	Richards	SHAW	Daisy	2003	4.25
Wheat	Adet	Shina	N80	SUCROS	Richards	SHAW	Daisy	2004	3.57
Wheat	Adet	Shina	N80	SUCROS	Richards	SHAW	Daisy	2005	3.99
Wheat	Adet	Shina	N80	SUCROS	Richards	SHAW	Daisy	2006	3.87
Wheat	Adet	Shina	N80	SUCROS	Richards	SHAW	Daisy	2007	3.99
Wheat	Adet	Shina	N80	SUCROS	Richards	SHAW	Daisy	2008	4.12
Wheat	Adet	Shina	N80	SUCROS	Richards	SHAW	Daisy	2009	3.86
Wheat	Adet	Shina	N80	SUCROS	Richards	SHAW	Daisy	2010	4.68
Wheat	Adet	Shina	N120	SUCROS	Richards	SHAW	Daisy	1981	4.08
Wheat	Adet	Shina	N120	SUCROS	Richards	SHAW	Daisy	1982	4.61
Wheat	Adet	Shina	N120	SUCROS	Richards	SHAW	Daisy	1983	4.57
Wheat	Adet	Shina	N120	SUCROS	Richards	SHAW	Daisy	1984	3.93
Wheat	Adet	Shina	N120	SUCROS	Richards	SHAW	Daisy	1985	4.27
Wheat	Adet	Shina	N120	SUCROS	Richards	SHAW	Daisy	1986	4.1
Wheat	Adet	Shina	N120	SUCROS	Richards	SHAW	Daisy	1987	4.02
Wheat	Adet	Shina	N120	SUCROS	Richards	SHAW	Daisy	1988	4.19
Wheat	Adet	Shina	N120	SUCROS	Richards	SHAW	Daisy	1989	4.45
Wheat	Adet	Shina	N120	SUCROS	Richards	SHAW	Daisy	1990	3.97
Wheat	Adet	Shina	N120	SUCROS	Richards	SHAW	Daisy	1991	4.36
Wheat	Adet	Shina	N120	SUCROS	Richards	SHAW	Daisy	1992	4.27
Wheat	Adet	Shina	N120	SUCROS	Richards	SHAW	Daisy	1993	4.31
Wheat	Adet	Shina	N120	SUCROS	Richards	SHAW	Daisy	1994	3.79
Wheat	Adet	Shina	N120	SUCROS	Richards	SHAW	Daisy	1995	4.37
Wheat	Adet	Shina	N120	SUCROS	Richards	SHAW	Daisy	1916	4.3
Wheat	Adet	Shina	N120	SUCROS	Richards	SHAW	Daisy	1997	4.16
Wheat	Adet	Shina	N120	SUCROS	Richards	SHAW	Daisy	1998	4.47
Wheat	Adet	Shina	N120	SUCROS	Richards	SHAW	Daisy	1999	4.1
Wheat	Adet	Shina	N120	SUCROS	Richards	SHAW	Daisy	2000	4.22
Wheat	Adet	Shina	N120	SUCROS	Richards	SHAW	Daisy	2001	4.09
Wheat	Adet	Shina	N120	SUCROS	Richards	SHAW	Daisy	2002	4.26
Wheat	Adet	Shina	N120	SUCROS	Richards	SHAW	Daisy	2003	4.25
Wheat	Adet	Shina	N120	SUCROS	Richards	SHAW	Daisy	2004	3.57
Wheat	Adet	Shina	N120	SUCROS	Richards	SHAW	Daisy	2005	3.99
Wheat	Adet	Shina	N120	SUCROS	Richards	SHAW	Daisy	2006	3.87
Wheat	Adet	Shina	N120	SUCROS	Richards	SHAW	Daisy	2007	3.99
Wheat	Adet	Shina	N120	SUCROS	Richards	SHAW	Daisy	2008	4.12
Wheat	Adet	Shina	N120	SUCROS	Richards	SHAW	Daisy	2009	3.86
Wheat	Adet	Shina	N120	SUCROS	Richards	SHAW	Daisy	2010	4.68
Wheat	Adet	Shina	N160	SUCROS	Richards	SHAW	Daisy	1981	4.08
Wheat	Adet	Shina	N160	SUCROS	Richards	SHAW	Daisy	1982	4.61
Wheat	Adet	Shina	N160	SUCROS	Richards	SHAW	Daisy	1983	4.57
Wheat	Adet	Shina	N160	SUCROS	Richards	SHAW	Daisy	1984	3.93
Wheat	Adet	Shina	N160	SUCROS	Richards	SHAW	Daisy	1985	4.27
Wheat	Adet	Shina	N160	SUCROS	Richards	SHAW	Daisy	1986	4.1
Wheat	Adet	Shina	N160	SUCROS	Richards	SHAW	Daisy	1987	4.02
Wheat	Adet	Shina	N160	SUCROS	Richards	SHAW	Daisy	1988	4.19
Wheat	Adet	Shina	N160	SUCROS	Richards	SHAW	Daisy	1989	4.45
Wheat	Adet	Shina	N160	SUCROS	Richards	SHAW	Daisy	1990	3.97
Wheat	Adet	Shina	N160	SUCROS	Richards	SHAW	Daisy	1991	4.36
Wheat	Adet	Shina	N160	SUCROS	Richards	SHAW	Daisy	1992	4.27
Wheat	Adet	Shina	N160	SUCROS	Richards	SHAW	Daisy	1993	4.31
Wheat	Adet	Shina	N160	SUCROS	Richards	SHAW	Daisy	1994	3.79
Wheat	Adet	Shina	N160	SUCROS	Richards	SHAW	Daisy	1995	4.37
Wheat	Adet	Shina	N160	SUCROS	Richards	SHAW	Daisy	1916	4.3
Wheat	Adet	Shina	N160	SUCROS	Richards	SHAW	Daisy	1997	4.16
Wheat	Adet	Shina	N160	SUCROS	Richards	SHAW	Daisy	1998	4.47
Wheat	Adet	Shina	N160	SUCROS	Richards	SHAW	Daisy	1999	4.1
Wheat	Adet	Shina	N160	SUCROS	Richards	SHAW	Daisy	2000	4.22
Wheat	Adet	Shina	N160	SUCROS	Richards	SHAW	Daisy	2001	4.09
Wheat	Adet	Shina	N160	SUCROS	Richards	SHAW	Daisy	2002	4.26
Wheat	Adet	Shina	N160	SUCROS	Richards	SHAW	Daisy	2003	4.25
Wheat	Adet	Shina	N160	SUCROS	Richards	SHAW	Daisy	2004	3.57
Wheat	Adet	Shina	N160	SUCROS	Richards	SHAW	Daisy	2005	3.99
Wheat	Adet	Shina	N160	SUCROS	Richards	SHAW	Daisy	2006	3.87
Wheat	Adet	Shina	N160	SUCROS	Richards	SHAW	Daisy	2007	3.99
Wheat	Adet	Shina	N160	SUCROS	Richards	SHAW	Daisy	2008	4.12
Wheat	Adet	Shina	N160	SUCROS	Richards	SHAW	Daisy	2009	3.86
Wheat	Adet	Shina	N160	SUCROS	Richards	SHAW	Daisy	2010	4.68
Wheat	Adet	Shina	N0	SUCROS	Capacity	LEACHN	SoilN	1981	3.45
Wheat	Adet	Shina	N0	SUCROS	Capacity	LEACHN	SoilN	1982	4.03
Wheat	Adet	Shina	N0	SUCROS	Capacity	LEACHN	SoilN	1983	3.94
Wheat	Adet	Shina	N0	SUCROS	Capacity	LEACHN	SoilN	1984	3.62
Wheat	Adet	Shina	N0	SUCROS	Capacity	LEACHN	SoilN	1985	3.87
Wheat	Adet	Shina	N0	SUCROS	Capacity	LEACHN	SoilN	1986	3.69
Wheat	Adet	Shina	N0	SUCROS	Capacity	LEACHN	SoilN	1987	3.64
Wheat	Adet	Shina	N0	SUCROS	Capacity	LEACHN	SoilN	1988	3.67
Wheat	Adet	Shina	N0	SUCROS	Capacity	LEACHN	SoilN	1989	3.96
Wheat	Adet	Shina	N0	SUCROS	Capacity	LEACHN	SoilN	1990	3.6
Wheat	Adet	Shina	N0	SUCROS	Capacity	LEACHN	SoilN	1991	3.92
Wheat	Adet	Shina	N0	SUCROS	Capacity	LEACHN	SoilN	1992	3.84
Wheat	Adet	Shina	N0	SUCROS	Capacity	LEACHN	SoilN	1993	3.76
Wheat	Adet	Shina	N0	SUCROS	Capacity	LEACHN	SoilN	1994	3.46
Wheat	Adet	Shina	N0	SUCROS	Capacity	LEACHN	SoilN	1995	3.96
Wheat	Adet	Shina	N0	SUCROS	Capacity	LEACHN	SoilN	1916	3.92
Wheat	Adet	Shina	N0	SUCROS	Capacity	LEACHN	SoilN	1997	3.82
Wheat	Adet	Shina	N0	SUCROS	Capacity	LEACHN	SoilN	1998	4.04
Wheat	Adet	Shina	N0	SUCROS	Capacity	LEACHN	SoilN	1999	3.74
Wheat	Adet	Shina	N0	SUCROS	Capacity	LEACHN	SoilN	2000	3.86
Wheat	Adet	Shina	N0	SUCROS	Capacity	LEACHN	SoilN	2001	3.7
Wheat	Adet	Shina	N0	SUCROS	Capacity	LEACHN	SoilN	2002	3.91
Wheat	Adet	Shina	N0	SUCROS	Capacity	LEACHN	SoilN	2003	3.93
Wheat	Adet	Shina	N0	SUCROS	Capacity	LEACHN	SoilN	2004	3.31
Wheat	Adet	Shina	N0	SUCROS	Capacity	LEACHN	SoilN	2005	3.59
Wheat	Adet	Shina	N0	SUCROS	Capacity	LEACHN	SoilN	2006	3.56
Wheat	Adet	Shina	N0	SUCROS	Capacity	LEACHN	SoilN	2007	3.6
Wheat	Adet	Shina	N0	SUCROS	Capacity	LEACHN	SoilN	2008	3.78
Wheat	Adet	Shina	N0	SUCROS	Capacity	LEACHN	SoilN	2009	3.5
Wheat	Adet	Shina	N0	SUCROS	Capacity	LEACHN	SoilN	2010	4.32
Wheat	Adet	Shina	N40	SUCROS	Capacity	LEACHN	SoilN	1981	3.45
Wheat	Adet	Shina	N40	SUCROS	Capacity	LEACHN	SoilN	1982	4.03
Wheat	Adet	Shina	N40	SUCROS	Capacity	LEACHN	SoilN	1983	3.94
Wheat	Adet	Shina	N40	SUCROS	Capacity	LEACHN	SoilN	1984	3.62
Wheat	Adet	Shina	N40	SUCROS	Capacity	LEACHN	SoilN	1985	3.87
Wheat	Adet	Shina	N40	SUCROS	Capacity	LEACHN	SoilN	1986	3.69
Wheat	Adet	Shina	N40	SUCROS	Capacity	LEACHN	SoilN	1987	3.64
Wheat	Adet	Shina	N40	SUCROS	Capacity	LEACHN	SoilN	1988	3.67
Wheat	Adet	Shina	N40	SUCROS	Capacity	LEACHN	SoilN	1989	3.96
Wheat	Adet	Shina	N40	SUCROS	Capacity	LEACHN	SoilN	1990	3.6
Wheat	Adet	Shina	N40	SUCROS	Capacity	LEACHN	SoilN	1991	3.92
Wheat	Adet	Shina	N40	SUCROS	Capacity	LEACHN	SoilN	1992	3.84
Wheat	Adet	Shina	N40	SUCROS	Capacity	LEACHN	SoilN	1993	3.76
Wheat	Adet	Shina	N40	SUCROS	Capacity	LEACHN	SoilN	1994	3.46
Wheat	Adet	Shina	N40	SUCROS	Capacity	LEACHN	SoilN	1995	3.96
Wheat	Adet	Shina	N40	SUCROS	Capacity	LEACHN	SoilN	1916	3.92
Wheat	Adet	Shina	N40	SUCROS	Capacity	LEACHN	SoilN	1997	3.82
Wheat	Adet	Shina	N40	SUCROS	Capacity	LEACHN	SoilN	1998	4.04
Wheat	Adet	Shina	N40	SUCROS	Capacity	LEACHN	SoilN	1999	3.74
Wheat	Adet	Shina	N40	SUCROS	Capacity	LEACHN	SoilN	2000	3.86
Wheat	Adet	Shina	N40	SUCROS	Capacity	LEACHN	SoilN	2001	3.7
Wheat	Adet	Shina	N40	SUCROS	Capacity	LEACHN	SoilN	2002	3.91
Wheat	Adet	Shina	N40	SUCROS	Capacity	LEACHN	SoilN	2003	3.93
Wheat	Adet	Shina	N40	SUCROS	Capacity	LEACHN	SoilN	2004	3.31
Wheat	Adet	Shina	N40	SUCROS	Capacity	LEACHN	SoilN	2005	3.59
Wheat	Adet	Shina	N40	SUCROS	Capacity	LEACHN	SoilN	2006	3.56
Wheat	Adet	Shina	N40	SUCROS	Capacity	LEACHN	SoilN	2007	3.6
Wheat	Adet	Shina	N40	SUCROS	Capacity	LEACHN	SoilN	2008	3.78
Wheat	Adet	Shina	N40	SUCROS	Capacity	LEACHN	SoilN	2009	3.5
Wheat	Adet	Shina	N40	SUCROS	Capacity	LEACHN	SoilN	2010	4.32
Wheat	Adet	Shina	N80	SUCROS	Capacity	LEACHN	SoilN	1981	3.45
Wheat	Adet	Shina	N80	SUCROS	Capacity	LEACHN	SoilN	1982	4.03
Wheat	Adet	Shina	N80	SUCROS	Capacity	LEACHN	SoilN	1983	3.94
Wheat	Adet	Shina	N80	SUCROS	Capacity	LEACHN	SoilN	1984	3.62
Wheat	Adet	Shina	N80	SUCROS	Capacity	LEACHN	SoilN	1985	3.87
Wheat	Adet	Shina	N80	SUCROS	Capacity	LEACHN	SoilN	1986	3.69
Wheat	Adet	Shina	N80	SUCROS	Capacity	LEACHN	SoilN	1987	3.64
Wheat	Adet	Shina	N80	SUCROS	Capacity	LEACHN	SoilN	1988	3.67
Wheat	Adet	Shina	N80	SUCROS	Capacity	LEACHN	SoilN	1989	3.96
Wheat	Adet	Shina	N80	SUCROS	Capacity	LEACHN	SoilN	1990	3.6
Wheat	Adet	Shina	N80	SUCROS	Capacity	LEACHN	SoilN	1991	3.92
Wheat	Adet	Shina	N80	SUCROS	Capacity	LEACHN	SoilN	1992	3.84
Wheat	Adet	Shina	N80	SUCROS	Capacity	LEACHN	SoilN	1993	3.76
Wheat	Adet	Shina	N80	SUCROS	Capacity	LEACHN	SoilN	1994	3.46
Wheat	Adet	Shina	N80	SUCROS	Capacity	LEACHN	SoilN	1995	3.96
Wheat	Adet	Shina	N80	SUCROS	Capacity	LEACHN	SoilN	1916	3.92
Wheat	Adet	Shina	N80	SUCROS	Capacity	LEACHN	SoilN	1997	3.82
Wheat	Adet	Shina	N80	SUCROS	Capacity	LEACHN	SoilN	1998	4.04
Wheat	Adet	Shina	N80	SUCROS	Capacity	LEACHN	SoilN	1999	3.74
Wheat	Adet	Shina	N80	SUCROS	Capacity	LEACHN	SoilN	2000	3.86
Wheat	Adet	Shina	N80	SUCROS	Capacity	LEACHN	SoilN	2001	3.7
Wheat	Adet	Shina	N80	SUCROS	Capacity	LEACHN	SoilN	2002	3.91
Wheat	Adet	Shina	N80	SUCROS	Capacity	LEACHN	SoilN	2003	3.93
Wheat	Adet	Shina	N80	SUCROS	Capacity	LEACHN	SoilN	2004	3.31
Wheat	Adet	Shina	N80	SUCROS	Capacity	LEACHN	SoilN	2005	3.59
Wheat	Adet	Shina	N80	SUCROS	Capacity	LEACHN	SoilN	2006	3.56
Wheat	Adet	Shina	N80	SUCROS	Capacity	LEACHN	SoilN	2007	3.6
Wheat	Adet	Shina	N80	SUCROS	Capacity	LEACHN	SoilN	2008	3.78
Wheat	Adet	Shina	N80	SUCROS	Capacity	LEACHN	SoilN	2009	3.5
Wheat	Adet	Shina	N80	SUCROS	Capacity	LEACHN	SoilN	2010	4.32
Wheat	Adet	Shina	N120	SUCROS	Capacity	LEACHN	SoilN	1981	3.45
Wheat	Adet	Shina	N120	SUCROS	Capacity	LEACHN	SoilN	1982	4.03
Wheat	Adet	Shina	N120	SUCROS	Capacity	LEACHN	SoilN	1983	3.94
Wheat	Adet	Shina	N120	SUCROS	Capacity	LEACHN	SoilN	1984	3.62
Wheat	Adet	Shina	N120	SUCROS	Capacity	LEACHN	SoilN	1985	3.87
Wheat	Adet	Shina	N120	SUCROS	Capacity	LEACHN	SoilN	1986	3.69
Wheat	Adet	Shina	N120	SUCROS	Capacity	LEACHN	SoilN	1987	3.64
Wheat	Adet	Shina	N120	SUCROS	Capacity	LEACHN	SoilN	1988	3.67
Wheat	Adet	Shina	N120	SUCROS	Capacity	LEACHN	SoilN	1989	3.96
Wheat	Adet	Shina	N120	SUCROS	Capacity	LEACHN	SoilN	1990	3.6
Wheat	Adet	Shina	N120	SUCROS	Capacity	LEACHN	SoilN	1991	3.92
Wheat	Adet	Shina	N120	SUCROS	Capacity	LEACHN	SoilN	1992	3.84
Wheat	Adet	Shina	N120	SUCROS	Capacity	LEACHN	SoilN	1993	3.76
Wheat	Adet	Shina	N120	SUCROS	Capacity	LEACHN	SoilN	1994	3.46
Wheat	Adet	Shina	N120	SUCROS	Capacity	LEACHN	SoilN	1995	3.96
Wheat	Adet	Shina	N120	SUCROS	Capacity	LEACHN	SoilN	1916	3.92
Wheat	Adet	Shina	N120	SUCROS	Capacity	LEACHN	SoilN	1997	3.82
Wheat	Adet	Shina	N120	SUCROS	Capacity	LEACHN	SoilN	1998	4.04
Wheat	Adet	Shina	N120	SUCROS	Capacity	LEACHN	SoilN	1999	3.74
Wheat	Adet	Shina	N120	SUCROS	Capacity	LEACHN	SoilN	2000	3.86
Wheat	Adet	Shina	N120	SUCROS	Capacity	LEACHN	SoilN	2001	3.7
Wheat	Adet	Shina	N120	SUCROS	Capacity	LEACHN	SoilN	2002	3.91
Wheat	Adet	Shina	N120	SUCROS	Capacity	LEACHN	SoilN	2003	3.93
Wheat	Adet	Shina	N120	SUCROS	Capacity	LEACHN	SoilN	2004	3.31
Wheat	Adet	Shina	N120	SUCROS	Capacity	LEACHN	SoilN	2005	3.59
Wheat	Adet	Shina	N120	SUCROS	Capacity	LEACHN	SoilN	2006	3.56
Wheat	Adet	Shina	N120	SUCROS	Capacity	LEACHN	SoilN	2007	3.6
Wheat	Adet	Shina	N120	SUCROS	Capacity	LEACHN	SoilN	2008	3.78
Wheat	Adet	Shina	N120	SUCROS	Capacity	LEACHN	SoilN	2009	3.5
Wheat	Adet	Shina	N120	SUCROS	Capacity	LEACHN	SoilN	2010	4.32
Wheat	Adet	Shina	N160	SUCROS	Capacity	LEACHN	SoilN	1981	3.45
Wheat	Adet	Shina	N160	SUCROS	Capacity	LEACHN	SoilN	1982	4.03
Wheat	Adet	Shina	N160	SUCROS	Capacity	LEACHN	SoilN	1983	3.94
Wheat	Adet	Shina	N160	SUCROS	Capacity	LEACHN	SoilN	1984	3.62
Wheat	Adet	Shina	N160	SUCROS	Capacity	LEACHN	SoilN	1985	3.87
Wheat	Adet	Shina	N160	SUCROS	Capacity	LEACHN	SoilN	1986	3.69
Wheat	Adet	Shina	N160	SUCROS	Capacity	LEACHN	SoilN	1987	3.64
Wheat	Adet	Shina	N160	SUCROS	Capacity	LEACHN	SoilN	1988	3.67
Wheat	Adet	Shina	N160	SUCROS	Capacity	LEACHN	SoilN	1989	3.96
Wheat	Adet	Shina	N160	SUCROS	Capacity	LEACHN	SoilN	1990	3.6
Wheat	Adet	Shina	N160	SUCROS	Capacity	LEACHN	SoilN	1991	3.92
Wheat	Adet	Shina	N160	SUCROS	Capacity	LEACHN	SoilN	1992	3.84
Wheat	Adet	Shina	N160	SUCROS	Capacity	LEACHN	SoilN	1993	3.76
Wheat	Adet	Shina	N160	SUCROS	Capacity	LEACHN	SoilN	1994	3.46
Wheat	Adet	Shina	N160	SUCROS	Capacity	LEACHN	SoilN	1995	3.96
Wheat	Adet	Shina	N160	SUCROS	Capacity	LEACHN	SoilN	1916	3.92
Wheat	Adet	Shina	N160	SUCROS	Capacity	LEACHN	SoilN	1997	3.82
Wheat	Adet	Shina	N160	SUCROS	Capacity	LEACHN	SoilN	1998	4.04
Wheat	Adet	Shina	N160	SUCROS	Capacity	LEACHN	SoilN	1999	3.74
Wheat	Adet	Shina	N160	SUCROS	Capacity	LEACHN	SoilN	2000	3.86
Wheat	Adet	Shina	N160	SUCROS	Capacity	LEACHN	SoilN	2001	3.7
Wheat	Adet	Shina	N160	SUCROS	Capacity	LEACHN	SoilN	2002	3.91
Wheat	Adet	Shina	N160	SUCROS	Capacity	LEACHN	SoilN	2003	3.93
Wheat	Adet	Shina	N160	SUCROS	Capacity	LEACHN	SoilN	2004	3.31
Wheat	Adet	Shina	N160	SUCROS	Capacity	LEACHN	SoilN	2005	3.59
Wheat	Adet	Shina	N160	SUCROS	Capacity	LEACHN	SoilN	2006	3.56
Wheat	Adet	Shina	N160	SUCROS	Capacity	LEACHN	SoilN	2007	3.6
Wheat	Adet	Shina	N160	SUCROS	Capacity	LEACHN	SoilN	2008	3.78
Wheat	Adet	Shina	N160	SUCROS	Capacity	LEACHN	SoilN	2009	3.5
Wheat	Adet	Shina	N160	SUCROS	Capacity	LEACHN	SoilN	2010	4.32
Wheat	Adet	Shina	N0	SUCROS	Capacity	LEACHN	Daisy	1981	1.39
Wheat	Adet	Shina	N0	SUCROS	Capacity	LEACHN	Daisy	1982	1.79
Wheat	Adet	Shina	N0	SUCROS	Capacity	LEACHN	Daisy	1983	1.31
Wheat	Adet	Shina	N0	SUCROS	Capacity	LEACHN	Daisy	1984	2.44
Wheat	Adet	Shina	N0	SUCROS	Capacity	LEACHN	Daisy	1985	2.12
Wheat	Adet	Shina	N0	SUCROS	Capacity	LEACHN	Daisy	1986	2.75
Wheat	Adet	Shina	N0	SUCROS	Capacity	LEACHN	Daisy	1987	2.66
Wheat	Adet	Shina	N0	SUCROS	Capacity	LEACHN	Daisy	1988	1.21
Wheat	Adet	Shina	N0	SUCROS	Capacity	LEACHN	Daisy	1989	3.33
Wheat	Adet	Shina	N0	SUCROS	Capacity	LEACHN	Daisy	1990	2.72
Wheat	Adet	Shina	N0	SUCROS	Capacity	LEACHN	Daisy	1991	2.33
Wheat	Adet	Shina	N0	SUCROS	Capacity	LEACHN	Daisy	1992	2.38
Wheat	Adet	Shina	N0	SUCROS	Capacity	LEACHN	Daisy	1993	2.26
Wheat	Adet	Shina	N0	SUCROS	Capacity	LEACHN	Daisy	1994	2.35
Wheat	Adet	Shina	N0	SUCROS	Capacity	LEACHN	Daisy	1995	2.39
Wheat	Adet	Shina	N0	SUCROS	Capacity	LEACHN	Daisy	1916	2.54
Wheat	Adet	Shina	N0	SUCROS	Capacity	LEACHN	Daisy	1997	2.92
Wheat	Adet	Shina	N0	SUCROS	Capacity	LEACHN	Daisy	1998	2.6
Wheat	Adet	Shina	N0	SUCROS	Capacity	LEACHN	Daisy	1999	2.7
Wheat	Adet	Shina	N0	SUCROS	Capacity	LEACHN	Daisy	2000	2.38
Wheat	Adet	Shina	N0	SUCROS	Capacity	LEACHN	Daisy	2001	2.86
Wheat	Adet	Shina	N0	SUCROS	Capacity	LEACHN	Daisy	2002	3.17
Wheat	Adet	Shina	N0	SUCROS	Capacity	LEACHN	Daisy	2003	2.56
Wheat	Adet	Shina	N0	SUCROS	Capacity	LEACHN	Daisy	2004	2.56
Wheat	Adet	Shina	N0	SUCROS	Capacity	LEACHN	Daisy	2005	2.16
Wheat	Adet	Shina	N0	SUCROS	Capacity	LEACHN	Daisy	2006	3.05
Wheat	Adet	Shina	N0	SUCROS	Capacity	LEACHN	Daisy	2007	2.66
Wheat	Adet	Shina	N0	SUCROS	Capacity	LEACHN	Daisy	2008	2.76
Wheat	Adet	Shina	N0	SUCROS	Capacity	LEACHN	Daisy	2009	3.12
Wheat	Adet	Shina	N0	SUCROS	Capacity	LEACHN	Daisy	2010	2.92
Wheat	Adet	Shina	N40	SUCROS	Capacity	LEACHN	Daisy	1981	2.41
Wheat	Adet	Shina	N40	SUCROS	Capacity	LEACHN	Daisy	1982	2.94
Wheat	Adet	Shina	N40	SUCROS	Capacity	LEACHN	Daisy	1983	2.44
Wheat	Adet	Shina	N40	SUCROS	Capacity	LEACHN	Daisy	1984	3.47
Wheat	Adet	Shina	N40	SUCROS	Capacity	LEACHN	Daisy	1985	3.36
Wheat	Adet	Shina	N40	SUCROS	Capacity	LEACHN	Daisy	1986	3.66
Wheat	Adet	Shina	N40	SUCROS	Capacity	LEACHN	Daisy	1987	3.6
Wheat	Adet	Shina	N40	SUCROS	Capacity	LEACHN	Daisy	1989	3.96
Wheat	Adet	Shina	N40	SUCROS	Capacity	LEACHN	Daisy	1990	3.58
Wheat	Adet	Shina	N40	SUCROS	Capacity	LEACHN	Daisy	1991	3.44
Wheat	Adet	Shina	N40	SUCROS	Capacity	LEACHN	Daisy	1992	3.47
Wheat	Adet	Shina	N40	SUCROS	Capacity	LEACHN	Daisy	1993	3.47
Wheat	Adet	Shina	N40	SUCROS	Capacity	LEACHN	Daisy	1994	3.41
Wheat	Adet	Shina	N40	SUCROS	Capacity	LEACHN	Daisy	1995	3.61
Wheat	Adet	Shina	N40	SUCROS	Capacity	LEACHN	Daisy	1916	3.7
Wheat	Adet	Shina	N40	SUCROS	Capacity	LEACHN	Daisy	1997	3.82
Wheat	Adet	Shina	N40	SUCROS	Capacity	LEACHN	Daisy	1998	3.76
Wheat	Adet	Shina	N40	SUCROS	Capacity	LEACHN	Daisy	1999	3.63
Wheat	Adet	Shina	N40	SUCROS	Capacity	LEACHN	Daisy	2000	3.34
Wheat	Adet	Shina	N40	SUCROS	Capacity	LEACHN	Daisy	2001	3.68
Wheat	Adet	Shina	N40	SUCROS	Capacity	LEACHN	Daisy	2002	3.91
Wheat	Adet	Shina	N40	SUCROS	Capacity	LEACHN	Daisy	2003	3.74
Wheat	Adet	Shina	N40	SUCROS	Capacity	LEACHN	Daisy	2004	3.31
Wheat	Adet	Shina	N40	SUCROS	Capacity	LEACHN	Daisy	2005	3.33
Wheat	Adet	Shina	N40	SUCROS	Capacity	LEACHN	Daisy	2006	3.56
Wheat	Adet	Shina	N40	SUCROS	Capacity	LEACHN	Daisy	2007	3.58
Wheat	Adet	Shina	N40	SUCROS	Capacity	LEACHN	Daisy	2008	3.71
Wheat	Adet	Shina	N40	SUCROS	Capacity	LEACHN	Daisy	2009	3.5
Wheat	Adet	Shina	N40	SUCROS	Capacity	LEACHN	Daisy	2010	4
Wheat	Adet	Shina	N80	SUCROS	Capacity	LEACHN	Daisy	1981	3.24
Wheat	Adet	Shina	N80	SUCROS	Capacity	LEACHN	Daisy	1982	3.88
Wheat	Adet	Shina	N80	SUCROS	Capacity	LEACHN	Daisy	1983	3.48
Wheat	Adet	Shina	N80	SUCROS	Capacity	LEACHN	Daisy	1984	3.62
Wheat	Adet	Shina	N80	SUCROS	Capacity	LEACHN	Daisy	1985	3.87
Wheat	Adet	Shina	N80	SUCROS	Capacity	LEACHN	Daisy	1986	3.69
Wheat	Adet	Shina	N80	SUCROS	Capacity	LEACHN	Daisy	1987	3.64
Wheat	Adet	Shina	N80	SUCROS	Capacity	LEACHN	Daisy	1988	3.04
Wheat	Adet	Shina	N80	SUCROS	Capacity	LEACHN	Daisy	1989	3.96
Wheat	Adet	Shina	N80	SUCROS	Capacity	LEACHN	Daisy	1990	3.6
Wheat	Adet	Shina	N80	SUCROS	Capacity	LEACHN	Daisy	1991	3.92
Wheat	Adet	Shina	N80	SUCROS	Capacity	LEACHN	Daisy	1992	3.84
Wheat	Adet	Shina	N80	SUCROS	Capacity	LEACHN	Daisy	1993	3.76
Wheat	Adet	Shina	N80	SUCROS	Capacity	LEACHN	Daisy	1994	3.46
Wheat	Adet	Shina	N80	SUCROS	Capacity	LEACHN	Daisy	1995	3.96
Wheat	Adet	Shina	N80	SUCROS	Capacity	LEACHN	Daisy	1916	3.92
Wheat	Adet	Shina	N80	SUCROS	Capacity	LEACHN	Daisy	1997	3.82
Wheat	Adet	Shina	N80	SUCROS	Capacity	LEACHN	Daisy	1998	4.04
Wheat	Adet	Shina	N80	SUCROS	Capacity	LEACHN	Daisy	1999	3.74
Wheat	Adet	Shina	N80	SUCROS	Capacity	LEACHN	Daisy	2000	3.71
Wheat	Adet	Shina	N80	SUCROS	Capacity	LEACHN	Daisy	2001	3.7
Wheat	Adet	Shina	N80	SUCROS	Capacity	LEACHN	Daisy	2002	3.91
Wheat	Adet	Shina	N80	SUCROS	Capacity	LEACHN	Daisy	2003	3.93
Wheat	Adet	Shina	N80	SUCROS	Capacity	LEACHN	Daisy	2004	3.31
Wheat	Adet	Shina	N80	SUCROS	Capacity	LEACHN	Daisy	2005	3.59
Wheat	Adet	Shina	N80	SUCROS	Capacity	LEACHN	Daisy	2006	3.56
Wheat	Adet	Shina	N80	SUCROS	Capacity	LEACHN	Daisy	2007	3.6
Wheat	Adet	Shina	N80	SUCROS	Capacity	LEACHN	Daisy	2008	3.78
Wheat	Adet	Shina	N80	SUCROS	Capacity	LEACHN	Daisy	2009	3.5
Wheat	Adet	Shina	N80	SUCROS	Capacity	LEACHN	Daisy	2010	4.32
Wheat	Adet	Shina	N120	SUCROS	Capacity	LEACHN	Daisy	1981	3.41
Wheat	Adet	Shina	N120	SUCROS	Capacity	LEACHN	Daisy	1982	3.99
Wheat	Adet	Shina	N120	SUCROS	Capacity	LEACHN	Daisy	1983	3.9
Wheat	Adet	Shina	N120	SUCROS	Capacity	LEACHN	Daisy	1984	3.62
Wheat	Adet	Shina	N120	SUCROS	Capacity	LEACHN	Daisy	1985	3.87
Wheat	Adet	Shina	N120	SUCROS	Capacity	LEACHN	Daisy	1986	3.69
Wheat	Adet	Shina	N120	SUCROS	Capacity	LEACHN	Daisy	1987	3.64
Wheat	Adet	Shina	N120	SUCROS	Capacity	LEACHN	Daisy	1988	3.46
Wheat	Adet	Shina	N120	SUCROS	Capacity	LEACHN	Daisy	1989	3.96
Wheat	Adet	Shina	N120	SUCROS	Capacity	LEACHN	Daisy	1990	3.6
Wheat	Adet	Shina	N120	SUCROS	Capacity	LEACHN	Daisy	1991	3.92
Wheat	Adet	Shina	N120	SUCROS	Capacity	LEACHN	Daisy	1992	3.84
Wheat	Adet	Shina	N120	SUCROS	Capacity	LEACHN	Daisy	1993	3.76
Wheat	Adet	Shina	N120	SUCROS	Capacity	LEACHN	Daisy	1994	3.46
Wheat	Adet	Shina	N120	SUCROS	Capacity	LEACHN	Daisy	1995	3.96
Wheat	Adet	Shina	N120	SUCROS	Capacity	LEACHN	Daisy	1916	3.92
Wheat	Adet	Shina	N120	SUCROS	Capacity	LEACHN	Daisy	1997	3.82
Wheat	Adet	Shina	N120	SUCROS	Capacity	LEACHN	Daisy	1998	4.04
Wheat	Adet	Shina	N120	SUCROS	Capacity	LEACHN	Daisy	1999	3.74
Wheat	Adet	Shina	N120	SUCROS	Capacity	LEACHN	Daisy	2000	3.78
Wheat	Adet	Shina	N120	SUCROS	Capacity	LEACHN	Daisy	2001	3.7
Wheat	Adet	Shina	N120	SUCROS	Capacity	LEACHN	Daisy	2002	3.91
Wheat	Adet	Shina	N120	SUCROS	Capacity	LEACHN	Daisy	2003	3.93
Wheat	Adet	Shina	N120	SUCROS	Capacity	LEACHN	Daisy	2004	3.31
Wheat	Adet	Shina	N120	SUCROS	Capacity	LEACHN	Daisy	2005	3.59
Wheat	Adet	Shina	N120	SUCROS	Capacity	LEACHN	Daisy	2006	3.56
Wheat	Adet	Shina	N120	SUCROS	Capacity	LEACHN	Daisy	2007	3.6
Wheat	Adet	Shina	N120	SUCROS	Capacity	LEACHN	Daisy	2008	3.78
Wheat	Adet	Shina	N120	SUCROS	Capacity	LEACHN	Daisy	2009	3.5
Wheat	Adet	Shina	N120	SUCROS	Capacity	LEACHN	Daisy	2010	4.32
Wheat	Adet	Shina	N160	SUCROS	Capacity	LEACHN	Daisy	1981	3.45
Wheat	Adet	Shina	N160	SUCROS	Capacity	LEACHN	Daisy	1982	4.02
Wheat	Adet	Shina	N160	SUCROS	Capacity	LEACHN	Daisy	1983	3.94
Wheat	Adet	Shina	N160	SUCROS	Capacity	LEACHN	Daisy	1984	3.62
Wheat	Adet	Shina	N160	SUCROS	Capacity	LEACHN	Daisy	1985	3.87
Wheat	Adet	Shina	N160	SUCROS	Capacity	LEACHN	Daisy	1986	3.69
Wheat	Adet	Shina	N160	SUCROS	Capacity	LEACHN	Daisy	1987	3.64
Wheat	Adet	Shina	N160	SUCROS	Capacity	LEACHN	Daisy	1988	3.58
Wheat	Adet	Shina	N160	SUCROS	Capacity	LEACHN	Daisy	1989	3.96
Wheat	Adet	Shina	N160	SUCROS	Capacity	LEACHN	Daisy	1990	3.6
Wheat	Adet	Shina	N160	SUCROS	Capacity	LEACHN	Daisy	1991	3.92
Wheat	Adet	Shina	N160	SUCROS	Capacity	LEACHN	Daisy	1992	3.84
Wheat	Adet	Shina	N160	SUCROS	Capacity	LEACHN	Daisy	1993	3.76
Wheat	Adet	Shina	N160	SUCROS	Capacity	LEACHN	Daisy	1994	3.46
Wheat	Adet	Shina	N160	SUCROS	Capacity	LEACHN	Daisy	1995	3.96
Wheat	Adet	Shina	N160	SUCROS	Capacity	LEACHN	Daisy	1916	3.92
Wheat	Adet	Shina	N160	SUCROS	Capacity	LEACHN	Daisy	1997	3.82
Wheat	Adet	Shina	N160	SUCROS	Capacity	LEACHN	Daisy	1998	4.04
Wheat	Adet	Shina	N160	SUCROS	Capacity	LEACHN	Daisy	1999	3.74
Wheat	Adet	Shina	N160	SUCROS	Capacity	LEACHN	Daisy	2000	3.83
Wheat	Adet	Shina	N160	SUCROS	Capacity	LEACHN	Daisy	2001	3.7
Wheat	Adet	Shina	N160	SUCROS	Capacity	LEACHN	Daisy	2002	3.91
Wheat	Adet	Shina	N160	SUCROS	Capacity	LEACHN	Daisy	2003	3.93
Wheat	Adet	Shina	N160	SUCROS	Capacity	LEACHN	Daisy	2004	3.31
Wheat	Adet	Shina	N160	SUCROS	Capacity	LEACHN	Daisy	2005	3.59
Wheat	Adet	Shina	N160	SUCROS	Capacity	LEACHN	Daisy	2006	3.56
Wheat	Adet	Shina	N160	SUCROS	Capacity	LEACHN	Daisy	2007	3.6
Wheat	Adet	Shina	N160	SUCROS	Capacity	LEACHN	Daisy	2008	3.78
Wheat	Adet	Shina	N160	SUCROS	Capacity	LEACHN	Daisy	2009	3.5
Wheat	Adet	Shina	N160	SUCROS	Capacity	LEACHN	Daisy	2010	4.32
Wheat	Adet	Shina	N0	SUCROS	Capacity	Daisy	SoilN	1981	3.45
Wheat	Adet	Shina	N0	SUCROS	Capacity	Daisy	SoilN	1982	4.03
Wheat	Adet	Shina	N0	SUCROS	Capacity	Daisy	SoilN	1983	3.94
Wheat	Adet	Shina	N0	SUCROS	Capacity	Daisy	SoilN	1984	3.62
Wheat	Adet	Shina	N0	SUCROS	Capacity	Daisy	SoilN	1985	3.87
Wheat	Adet	Shina	N0	SUCROS	Capacity	Daisy	SoilN	1986	3.69
Wheat	Adet	Shina	N0	SUCROS	Capacity	Daisy	SoilN	1987	3.64
Wheat	Adet	Shina	N0	SUCROS	Capacity	Daisy	SoilN	1988	3.67
Wheat	Adet	Shina	N0	SUCROS	Capacity	Daisy	SoilN	1989	3.96
Wheat	Adet	Shina	N0	SUCROS	Capacity	Daisy	SoilN	1990	3.6
Wheat	Adet	Shina	N0	SUCROS	Capacity	Daisy	SoilN	1991	3.92
Wheat	Adet	Shina	N0	SUCROS	Capacity	Daisy	SoilN	1992	3.84
Wheat	Adet	Shina	N0	SUCROS	Capacity	Daisy	SoilN	1993	3.76
Wheat	Adet	Shina	N0	SUCROS	Capacity	Daisy	SoilN	1994	3.46
Wheat	Adet	Shina	N0	SUCROS	Capacity	Daisy	SoilN	1995	3.96
Wheat	Adet	Shina	N0	SUCROS	Capacity	Daisy	SoilN	1916	3.92
Wheat	Adet	Shina	N0	SUCROS	Capacity	Daisy	SoilN	1997	3.82
Wheat	Adet	Shina	N0	SUCROS	Capacity	Daisy	SoilN	1998	4.04
Wheat	Adet	Shina	N0	SUCROS	Capacity	Daisy	SoilN	1999	3.74
Wheat	Adet	Shina	N0	SUCROS	Capacity	Daisy	SoilN	2000	3.86
Wheat	Adet	Shina	N0	SUCROS	Capacity	Daisy	SoilN	2001	3.7
Wheat	Adet	Shina	N0	SUCROS	Capacity	Daisy	SoilN	2002	3.91
Wheat	Adet	Shina	N0	SUCROS	Capacity	Daisy	SoilN	2003	3.93
Wheat	Adet	Shina	N0	SUCROS	Capacity	Daisy	SoilN	2004	3.31
Wheat	Adet	Shina	N0	SUCROS	Capacity	Daisy	SoilN	2005	3.59
Wheat	Adet	Shina	N0	SUCROS	Capacity	Daisy	SoilN	2006	3.56
Wheat	Adet	Shina	N0	SUCROS	Capacity	Daisy	SoilN	2007	3.6
Wheat	Adet	Shina	N0	SUCROS	Capacity	Daisy	SoilN	2008	3.78
Wheat	Adet	Shina	N0	SUCROS	Capacity	Daisy	SoilN	2009	3.5
Wheat	Adet	Shina	N0	SUCROS	Capacity	Daisy	SoilN	2010	4.32
Wheat	Adet	Shina	N40	SUCROS	Capacity	Daisy	SoilN	1981	3.45
Wheat	Adet	Shina	N40	SUCROS	Capacity	Daisy	SoilN	1982	4.03
Wheat	Adet	Shina	N40	SUCROS	Capacity	Daisy	SoilN	1983	3.94
Wheat	Adet	Shina	N40	SUCROS	Capacity	Daisy	SoilN	1984	3.62
Wheat	Adet	Shina	N40	SUCROS	Capacity	Daisy	SoilN	1985	3.87
Wheat	Adet	Shina	N40	SUCROS	Capacity	Daisy	SoilN	1986	3.69
Wheat	Adet	Shina	N40	SUCROS	Capacity	Daisy	SoilN	1987	3.64
Wheat	Adet	Shina	N40	SUCROS	Capacity	Daisy	SoilN	1988	3.67
Wheat	Adet	Shina	N40	SUCROS	Capacity	Daisy	SoilN	1989	3.96
Wheat	Adet	Shina	N40	SUCROS	Capacity	Daisy	SoilN	1990	3.6
Wheat	Adet	Shina	N40	SUCROS	Capacity	Daisy	SoilN	1991	3.92
Wheat	Adet	Shina	N40	SUCROS	Capacity	Daisy	SoilN	1992	3.84
Wheat	Adet	Shina	N40	SUCROS	Capacity	Daisy	SoilN	1993	3.76
Wheat	Adet	Shina	N40	SUCROS	Capacity	Daisy	SoilN	1994	3.46
Wheat	Adet	Shina	N40	SUCROS	Capacity	Daisy	SoilN	1995	3.96
Wheat	Adet	Shina	N40	SUCROS	Capacity	Daisy	SoilN	1916	3.92
Wheat	Adet	Shina	N40	SUCROS	Capacity	Daisy	SoilN	1997	3.82
Wheat	Adet	Shina	N40	SUCROS	Capacity	Daisy	SoilN	1998	4.04
Wheat	Adet	Shina	N40	SUCROS	Capacity	Daisy	SoilN	1999	3.74
Wheat	Adet	Shina	N40	SUCROS	Capacity	Daisy	SoilN	2000	3.86
Wheat	Adet	Shina	N40	SUCROS	Capacity	Daisy	SoilN	2001	3.7
Wheat	Adet	Shina	N40	SUCROS	Capacity	Daisy	SoilN	2002	3.91
Wheat	Adet	Shina	N40	SUCROS	Capacity	Daisy	SoilN	2003	3.93
Wheat	Adet	Shina	N40	SUCROS	Capacity	Daisy	SoilN	2004	3.31
Wheat	Adet	Shina	N40	SUCROS	Capacity	Daisy	SoilN	2005	3.59
Wheat	Adet	Shina	N40	SUCROS	Capacity	Daisy	SoilN	2006	3.56
Wheat	Adet	Shina	N40	SUCROS	Capacity	Daisy	SoilN	2007	3.6
Wheat	Adet	Shina	N40	SUCROS	Capacity	Daisy	SoilN	2008	3.78
Wheat	Adet	Shina	N40	SUCROS	Capacity	Daisy	SoilN	2009	3.5
Wheat	Adet	Shina	N40	SUCROS	Capacity	Daisy	SoilN	2010	4.32
Wheat	Adet	Shina	N80	SUCROS	Capacity	Daisy	SoilN	1981	3.45
Wheat	Adet	Shina	N80	SUCROS	Capacity	Daisy	SoilN	1982	4.03
Wheat	Adet	Shina	N80	SUCROS	Capacity	Daisy	SoilN	1983	3.94
Wheat	Adet	Shina	N80	SUCROS	Capacity	Daisy	SoilN	1984	3.62
Wheat	Adet	Shina	N80	SUCROS	Capacity	Daisy	SoilN	1985	3.87
Wheat	Adet	Shina	N80	SUCROS	Capacity	Daisy	SoilN	1986	3.69
Wheat	Adet	Shina	N80	SUCROS	Capacity	Daisy	SoilN	1987	3.64
Wheat	Adet	Shina	N80	SUCROS	Capacity	Daisy	SoilN	1988	3.67
Wheat	Adet	Shina	N80	SUCROS	Capacity	Daisy	SoilN	1989	3.96
Wheat	Adet	Shina	N80	SUCROS	Capacity	Daisy	SoilN	1990	3.6
Wheat	Adet	Shina	N80	SUCROS	Capacity	Daisy	SoilN	1991	3.92
Wheat	Adet	Shina	N80	SUCROS	Capacity	Daisy	SoilN	1992	3.84
Wheat	Adet	Shina	N80	SUCROS	Capacity	Daisy	SoilN	1993	3.76
Wheat	Adet	Shina	N80	SUCROS	Capacity	Daisy	SoilN	1994	3.46
Wheat	Adet	Shina	N80	SUCROS	Capacity	Daisy	SoilN	1995	3.96
Wheat	Adet	Shina	N80	SUCROS	Capacity	Daisy	SoilN	1916	3.92
Wheat	Adet	Shina	N80	SUCROS	Capacity	Daisy	SoilN	1997	3.82
Wheat	Adet	Shina	N80	SUCROS	Capacity	Daisy	SoilN	1998	4.04
Wheat	Adet	Shina	N80	SUCROS	Capacity	Daisy	SoilN	1999	3.74
Wheat	Adet	Shina	N80	SUCROS	Capacity	Daisy	SoilN	2000	3.86
Wheat	Adet	Shina	N80	SUCROS	Capacity	Daisy	SoilN	2001	3.7
Wheat	Adet	Shina	N80	SUCROS	Capacity	Daisy	SoilN	2002	3.91
Wheat	Adet	Shina	N80	SUCROS	Capacity	Daisy	SoilN	2003	3.93
Wheat	Adet	Shina	N80	SUCROS	Capacity	Daisy	SoilN	2004	3.31
Wheat	Adet	Shina	N80	SUCROS	Capacity	Daisy	SoilN	2005	3.59
Wheat	Adet	Shina	N80	SUCROS	Capacity	Daisy	SoilN	2006	3.56
Wheat	Adet	Shina	N80	SUCROS	Capacity	Daisy	SoilN	2007	3.6
Wheat	Adet	Shina	N80	SUCROS	Capacity	Daisy	SoilN	2008	3.78
Wheat	Adet	Shina	N80	SUCROS	Capacity	Daisy	SoilN	2009	3.5
Wheat	Adet	Shina	N80	SUCROS	Capacity	Daisy	SoilN	2010	4.32
Wheat	Adet	Shina	N120	SUCROS	Capacity	Daisy	SoilN	1981	3.45
Wheat	Adet	Shina	N120	SUCROS	Capacity	Daisy	SoilN	1982	4.03
Wheat	Adet	Shina	N120	SUCROS	Capacity	Daisy	SoilN	1983	3.94
Wheat	Adet	Shina	N120	SUCROS	Capacity	Daisy	SoilN	1984	3.62
Wheat	Adet	Shina	N120	SUCROS	Capacity	Daisy	SoilN	1985	3.87
Wheat	Adet	Shina	N120	SUCROS	Capacity	Daisy	SoilN	1986	3.69
Wheat	Adet	Shina	N120	SUCROS	Capacity	Daisy	SoilN	1987	3.64
Wheat	Adet	Shina	N120	SUCROS	Capacity	Daisy	SoilN	1988	3.67
Wheat	Adet	Shina	N120	SUCROS	Capacity	Daisy	SoilN	1989	3.96
Wheat	Adet	Shina	N120	SUCROS	Capacity	Daisy	SoilN	1990	3.6
Wheat	Adet	Shina	N120	SUCROS	Capacity	Daisy	SoilN	1991	3.92
Wheat	Adet	Shina	N120	SUCROS	Capacity	Daisy	SoilN	1992	3.84
Wheat	Adet	Shina	N120	SUCROS	Capacity	Daisy	SoilN	1993	3.76
Wheat	Adet	Shina	N120	SUCROS	Capacity	Daisy	SoilN	1994	3.46
Wheat	Adet	Shina	N120	SUCROS	Capacity	Daisy	SoilN	1995	3.96
Wheat	Adet	Shina	N120	SUCROS	Capacity	Daisy	SoilN	1916	3.92
Wheat	Adet	Shina	N120	SUCROS	Capacity	Daisy	SoilN	1997	3.82
Wheat	Adet	Shina	N120	SUCROS	Capacity	Daisy	SoilN	1998	4.04
Wheat	Adet	Shina	N120	SUCROS	Capacity	Daisy	SoilN	1999	3.74
Wheat	Adet	Shina	N120	SUCROS	Capacity	Daisy	SoilN	2000	3.86
Wheat	Adet	Shina	N120	SUCROS	Capacity	Daisy	SoilN	2001	3.7
Wheat	Adet	Shina	N120	SUCROS	Capacity	Daisy	SoilN	2002	3.91
Wheat	Adet	Shina	N120	SUCROS	Capacity	Daisy	SoilN	2003	3.93
Wheat	Adet	Shina	N120	SUCROS	Capacity	Daisy	SoilN	2004	3.31
Wheat	Adet	Shina	N120	SUCROS	Capacity	Daisy	SoilN	2005	3.59
Wheat	Adet	Shina	N120	SUCROS	Capacity	Daisy	SoilN	2006	3.56
Wheat	Adet	Shina	N120	SUCROS	Capacity	Daisy	SoilN	2007	3.6
Wheat	Adet	Shina	N120	SUCROS	Capacity	Daisy	SoilN	2008	3.78
Wheat	Adet	Shina	N120	SUCROS	Capacity	Daisy	SoilN	2009	3.5
Wheat	Adet	Shina	N120	SUCROS	Capacity	Daisy	SoilN	2010	4.32
Wheat	Adet	Shina	N160	SUCROS	Capacity	Daisy	SoilN	1981	3.45
Wheat	Adet	Shina	N160	SUCROS	Capacity	Daisy	SoilN	1982	4.03
Wheat	Adet	Shina	N160	SUCROS	Capacity	Daisy	SoilN	1983	3.94
Wheat	Adet	Shina	N160	SUCROS	Capacity	Daisy	SoilN	1984	3.62
Wheat	Adet	Shina	N160	SUCROS	Capacity	Daisy	SoilN	1985	3.87
Wheat	Adet	Shina	N160	SUCROS	Capacity	Daisy	SoilN	1986	3.69
Wheat	Adet	Shina	N160	SUCROS	Capacity	Daisy	SoilN	1987	3.64
Wheat	Adet	Shina	N160	SUCROS	Capacity	Daisy	SoilN	1988	3.67
Wheat	Adet	Shina	N160	SUCROS	Capacity	Daisy	SoilN	1989	3.96
Wheat	Adet	Shina	N160	SUCROS	Capacity	Daisy	SoilN	1990	3.6
Wheat	Adet	Shina	N160	SUCROS	Capacity	Daisy	SoilN	1991	3.92
Wheat	Adet	Shina	N160	SUCROS	Capacity	Daisy	SoilN	1992	3.84
Wheat	Adet	Shina	N160	SUCROS	Capacity	Daisy	SoilN	1993	3.76
Wheat	Adet	Shina	N160	SUCROS	Capacity	Daisy	SoilN	1994	3.46
Wheat	Adet	Shina	N160	SUCROS	Capacity	Daisy	SoilN	1995	3.96
Wheat	Adet	Shina	N160	SUCROS	Capacity	Daisy	SoilN	1916	3.92
Wheat	Adet	Shina	N160	SUCROS	Capacity	Daisy	SoilN	1997	3.82
Wheat	Adet	Shina	N160	SUCROS	Capacity	Daisy	SoilN	1998	4.04
Wheat	Adet	Shina	N160	SUCROS	Capacity	Daisy	SoilN	1999	3.74
Wheat	Adet	Shina	N160	SUCROS	Capacity	Daisy	SoilN	2000	3.86
Wheat	Adet	Shina	N160	SUCROS	Capacity	Daisy	SoilN	2001	3.7
Wheat	Adet	Shina	N160	SUCROS	Capacity	Daisy	SoilN	2002	3.91
Wheat	Adet	Shina	N160	SUCROS	Capacity	Daisy	SoilN	2003	3.93
Wheat	Adet	Shina	N160	SUCROS	Capacity	Daisy	SoilN	2004	3.31
Wheat	Adet	Shina	N160	SUCROS	Capacity	Daisy	SoilN	2005	3.59
Wheat	Adet	Shina	N160	SUCROS	Capacity	Daisy	SoilN	2006	3.56
Wheat	Adet	Shina	N160	SUCROS	Capacity	Daisy	SoilN	2007	3.6
Wheat	Adet	Shina	N160	SUCROS	Capacity	Daisy	SoilN	2008	3.78
Wheat	Adet	Shina	N160	SUCROS	Capacity	Daisy	SoilN	2009	3.5
Wheat	Adet	Shina	N160	SUCROS	Capacity	Daisy	SoilN	2010	4.32
Wheat	Adet	Shina	N0	SUCROS	Capacity	Daisy	Daisy	1981	1.36
Wheat	Adet	Shina	N0	SUCROS	Capacity	Daisy	Daisy	1982	1.75
Wheat	Adet	Shina	N0	SUCROS	Capacity	Daisy	Daisy	1983	1.27
Wheat	Adet	Shina	N0	SUCROS	Capacity	Daisy	Daisy	1984	2.42
Wheat	Adet	Shina	N0	SUCROS	Capacity	Daisy	Daisy	1985	2.09
Wheat	Adet	Shina	N0	SUCROS	Capacity	Daisy	Daisy	1986	2.74
Wheat	Adet	Shina	N0	SUCROS	Capacity	Daisy	Daisy	1987	2.65
Wheat	Adet	Shina	N0	SUCROS	Capacity	Daisy	Daisy	1988	1.19
Wheat	Adet	Shina	N0	SUCROS	Capacity	Daisy	Daisy	1989	3.32
Wheat	Adet	Shina	N0	SUCROS	Capacity	Daisy	Daisy	1990	2.71
Wheat	Adet	Shina	N0	SUCROS	Capacity	Daisy	Daisy	1991	2.3
Wheat	Adet	Shina	N0	SUCROS	Capacity	Daisy	Daisy	1992	2.35
Wheat	Adet	Shina	N0	SUCROS	Capacity	Daisy	Daisy	1993	2.24
Wheat	Adet	Shina	N0	SUCROS	Capacity	Daisy	Daisy	1994	2.34
Wheat	Adet	Shina	N0	SUCROS	Capacity	Daisy	Daisy	1995	2.38
Wheat	Adet	Shina	N0	SUCROS	Capacity	Daisy	Daisy	1916	2.52
Wheat	Adet	Shina	N0	SUCROS	Capacity	Daisy	Daisy	1997	2.9
Wheat	Adet	Shina	N0	SUCROS	Capacity	Daisy	Daisy	1998	2.58
Wheat	Adet	Shina	N0	SUCROS	Capacity	Daisy	Daisy	1999	2.69
Wheat	Adet	Shina	N0	SUCROS	Capacity	Daisy	Daisy	2000	2.36
Wheat	Adet	Shina	N0	SUCROS	Capacity	Daisy	Daisy	2001	2.85
Wheat	Adet	Shina	N0	SUCROS	Capacity	Daisy	Daisy	2002	3.15
Wheat	Adet	Shina	N0	SUCROS	Capacity	Daisy	Daisy	2003	2.54
Wheat	Adet	Shina	N0	SUCROS	Capacity	Daisy	Daisy	2004	2.56
Wheat	Adet	Shina	N0	SUCROS	Capacity	Daisy	Daisy	2005	2.14
Wheat	Adet	Shina	N0	SUCROS	Capacity	Daisy	Daisy	2006	3.04
Wheat	Adet	Shina	N0	SUCROS	Capacity	Daisy	Daisy	2007	2.65
Wheat	Adet	Shina	N0	SUCROS	Capacity	Daisy	Daisy	2008	2.75
Wheat	Adet	Shina	N0	SUCROS	Capacity	Daisy	Daisy	2009	3.11
Wheat	Adet	Shina	N0	SUCROS	Capacity	Daisy	Daisy	2010	2.9
Wheat	Adet	Shina	N40	SUCROS	Capacity	Daisy	Daisy	1981	2.38
Wheat	Adet	Shina	N40	SUCROS	Capacity	Daisy	Daisy	1982	2.9
Wheat	Adet	Shina	N40	SUCROS	Capacity	Daisy	Daisy	1983	2.38
Wheat	Adet	Shina	N40	SUCROS	Capacity	Daisy	Daisy	1984	3.46
Wheat	Adet	Shina	N40	SUCROS	Capacity	Daisy	Daisy	1985	3.34
Wheat	Adet	Shina	N40	SUCROS	Capacity	Daisy	Daisy	1986	3.64
Wheat	Adet	Shina	N40	SUCROS	Capacity	Daisy	Daisy	1987	3.59
Wheat	Adet	Shina	N40	SUCROS	Capacity	Daisy	Daisy	1989	3.96
Wheat	Adet	Shina	N40	SUCROS	Capacity	Daisy	Daisy	1990	3.57
Wheat	Adet	Shina	N40	SUCROS	Capacity	Daisy	Daisy	1991	3.43
Wheat	Adet	Shina	N40	SUCROS	Capacity	Daisy	Daisy	1992	3.45
Wheat	Adet	Shina	N40	SUCROS	Capacity	Daisy	Daisy	1993	3.44
Wheat	Adet	Shina	N40	SUCROS	Capacity	Daisy	Daisy	1994	3.4
Wheat	Adet	Shina	N40	SUCROS	Capacity	Daisy	Daisy	1995	3.59
Wheat	Adet	Shina	N40	SUCROS	Capacity	Daisy	Daisy	1916	3.68
Wheat	Adet	Shina	N40	SUCROS	Capacity	Daisy	Daisy	1997	3.82
Wheat	Adet	Shina	N40	SUCROS	Capacity	Daisy	Daisy	1998	3.74
Wheat	Adet	Shina	N40	SUCROS	Capacity	Daisy	Daisy	1999	3.62
Wheat	Adet	Shina	N40	SUCROS	Capacity	Daisy	Daisy	2000	3.32
Wheat	Adet	Shina	N40	SUCROS	Capacity	Daisy	Daisy	2001	3.68
Wheat	Adet	Shina	N40	SUCROS	Capacity	Daisy	Daisy	2002	3.91
Wheat	Adet	Shina	N40	SUCROS	Capacity	Daisy	Daisy	2003	3.72
Wheat	Adet	Shina	N40	SUCROS	Capacity	Daisy	Daisy	2004	3.31
Wheat	Adet	Shina	N40	SUCROS	Capacity	Daisy	Daisy	2005	3.31
Wheat	Adet	Shina	N40	SUCROS	Capacity	Daisy	Daisy	2006	3.56
Wheat	Adet	Shina	N40	SUCROS	Capacity	Daisy	Daisy	2007	3.57
Wheat	Adet	Shina	N40	SUCROS	Capacity	Daisy	Daisy	2008	3.7
Wheat	Adet	Shina	N40	SUCROS	Capacity	Daisy	Daisy	2009	3.5
Wheat	Adet	Shina	N40	SUCROS	Capacity	Daisy	Daisy	2010	3.98
Wheat	Adet	Shina	N80	SUCROS	Capacity	Daisy	Daisy	1981	3.24
Wheat	Adet	Shina	N80	SUCROS	Capacity	Daisy	Daisy	1982	3.84
Wheat	Adet	Shina	N80	SUCROS	Capacity	Daisy	Daisy	1983	3.43
Wheat	Adet	Shina	N80	SUCROS	Capacity	Daisy	Daisy	1984	3.62
Wheat	Adet	Shina	N80	SUCROS	Capacity	Daisy	Daisy	1985	3.87
Wheat	Adet	Shina	N80	SUCROS	Capacity	Daisy	Daisy	1986	3.69
Wheat	Adet	Shina	N80	SUCROS	Capacity	Daisy	Daisy	1987	3.64
Wheat	Adet	Shina	N80	SUCROS	Capacity	Daisy	Daisy	1988	3.02
Wheat	Adet	Shina	N80	SUCROS	Capacity	Daisy	Daisy	1989	3.96
Wheat	Adet	Shina	N80	SUCROS	Capacity	Daisy	Daisy	1990	3.6
Wheat	Adet	Shina	N80	SUCROS	Capacity	Daisy	Daisy	1991	3.92
Wheat	Adet	Shina	N80	SUCROS	Capacity	Daisy	Daisy	1992	3.84
Wheat	Adet	Shina	N80	SUCROS	Capacity	Daisy	Daisy	1993	3.76
Wheat	Adet	Shina	N80	SUCROS	Capacity	Daisy	Daisy	1994	3.46
Wheat	Adet	Shina	N80	SUCROS	Capacity	Daisy	Daisy	1995	3.96
Wheat	Adet	Shina	N80	SUCROS	Capacity	Daisy	Daisy	1916	3.92
Wheat	Adet	Shina	N80	SUCROS	Capacity	Daisy	Daisy	1997	3.82
Wheat	Adet	Shina	N80	SUCROS	Capacity	Daisy	Daisy	1998	4.04
Wheat	Adet	Shina	N80	SUCROS	Capacity	Daisy	Daisy	1999	3.74
Wheat	Adet	Shina	N80	SUCROS	Capacity	Daisy	Daisy	2000	3.71
Wheat	Adet	Shina	N80	SUCROS	Capacity	Daisy	Daisy	2001	3.7
Wheat	Adet	Shina	N80	SUCROS	Capacity	Daisy	Daisy	2002	3.91
Wheat	Adet	Shina	N80	SUCROS	Capacity	Daisy	Daisy	2003	3.93
Wheat	Adet	Shina	N80	SUCROS	Capacity	Daisy	Daisy	2004	3.31
Wheat	Adet	Shina	N80	SUCROS	Capacity	Daisy	Daisy	2005	3.59
Wheat	Adet	Shina	N80	SUCROS	Capacity	Daisy	Daisy	2006	3.56
Wheat	Adet	Shina	N80	SUCROS	Capacity	Daisy	Daisy	2007	3.6
Wheat	Adet	Shina	N80	SUCROS	Capacity	Daisy	Daisy	2008	3.78
Wheat	Adet	Shina	N80	SUCROS	Capacity	Daisy	Daisy	2009	3.5
Wheat	Adet	Shina	N80	SUCROS	Capacity	Daisy	Daisy	2010	4.32
Wheat	Adet	Shina	N120	SUCROS	Capacity	Daisy	Daisy	1981	3.4
Wheat	Adet	Shina	N120	SUCROS	Capacity	Daisy	Daisy	1982	3.99
Wheat	Adet	Shina	N120	SUCROS	Capacity	Daisy	Daisy	1983	3.9
Wheat	Adet	Shina	N120	SUCROS	Capacity	Daisy	Daisy	1984	3.62
Wheat	Adet	Shina	N120	SUCROS	Capacity	Daisy	Daisy	1985	3.87
Wheat	Adet	Shina	N120	SUCROS	Capacity	Daisy	Daisy	1986	3.69
Wheat	Adet	Shina	N120	SUCROS	Capacity	Daisy	Daisy	1987	3.64
Wheat	Adet	Shina	N120	SUCROS	Capacity	Daisy	Daisy	1988	3.46
Wheat	Adet	Shina	N120	SUCROS	Capacity	Daisy	Daisy	1989	3.96
Wheat	Adet	Shina	N120	SUCROS	Capacity	Daisy	Daisy	1990	3.6
Wheat	Adet	Shina	N120	SUCROS	Capacity	Daisy	Daisy	1991	3.92
Wheat	Adet	Shina	N120	SUCROS	Capacity	Daisy	Daisy	1992	3.84
Wheat	Adet	Shina	N120	SUCROS	Capacity	Daisy	Daisy	1993	3.76
Wheat	Adet	Shina	N120	SUCROS	Capacity	Daisy	Daisy	1994	3.46
Wheat	Adet	Shina	N120	SUCROS	Capacity	Daisy	Daisy	1995	3.96
Wheat	Adet	Shina	N120	SUCROS	Capacity	Daisy	Daisy	1916	3.92
Wheat	Adet	Shina	N120	SUCROS	Capacity	Daisy	Daisy	1997	3.82
Wheat	Adet	Shina	N120	SUCROS	Capacity	Daisy	Daisy	1998	4.04
Wheat	Adet	Shina	N120	SUCROS	Capacity	Daisy	Daisy	1999	3.74
Wheat	Adet	Shina	N120	SUCROS	Capacity	Daisy	Daisy	2000	3.78
Wheat	Adet	Shina	N120	SUCROS	Capacity	Daisy	Daisy	2001	3.7
Wheat	Adet	Shina	N120	SUCROS	Capacity	Daisy	Daisy	2002	3.91
Wheat	Adet	Shina	N120	SUCROS	Capacity	Daisy	Daisy	2003	3.93
Wheat	Adet	Shina	N120	SUCROS	Capacity	Daisy	Daisy	2004	3.31
Wheat	Adet	Shina	N120	SUCROS	Capacity	Daisy	Daisy	2005	3.59
Wheat	Adet	Shina	N120	SUCROS	Capacity	Daisy	Daisy	2006	3.56
Wheat	Adet	Shina	N120	SUCROS	Capacity	Daisy	Daisy	2007	3.6
Wheat	Adet	Shina	N120	SUCROS	Capacity	Daisy	Daisy	2008	3.78
Wheat	Adet	Shina	N120	SUCROS	Capacity	Daisy	Daisy	2009	3.5
Wheat	Adet	Shina	N120	SUCROS	Capacity	Daisy	Daisy	2010	4.32
Wheat	Adet	Shina	N160	SUCROS	Capacity	Daisy	Daisy	1981	3.45
Wheat	Adet	Shina	N160	SUCROS	Capacity	Daisy	Daisy	1982	4.02
Wheat	Adet	Shina	N160	SUCROS	Capacity	Daisy	Daisy	1983	3.94
Wheat	Adet	Shina	N160	SUCROS	Capacity	Daisy	Daisy	1984	3.62
Wheat	Adet	Shina	N160	SUCROS	Capacity	Daisy	Daisy	1985	3.87
Wheat	Adet	Shina	N160	SUCROS	Capacity	Daisy	Daisy	1986	3.69
Wheat	Adet	Shina	N160	SUCROS	Capacity	Daisy	Daisy	1987	3.64
Wheat	Adet	Shina	N160	SUCROS	Capacity	Daisy	Daisy	1988	3.58
Wheat	Adet	Shina	N160	SUCROS	Capacity	Daisy	Daisy	1989	3.96
Wheat	Adet	Shina	N160	SUCROS	Capacity	Daisy	Daisy	1990	3.6
Wheat	Adet	Shina	N160	SUCROS	Capacity	Daisy	Daisy	1991	3.92
Wheat	Adet	Shina	N160	SUCROS	Capacity	Daisy	Daisy	1992	3.84
Wheat	Adet	Shina	N160	SUCROS	Capacity	Daisy	Daisy	1993	3.76
Wheat	Adet	Shina	N160	SUCROS	Capacity	Daisy	Daisy	1994	3.46
Wheat	Adet	Shina	N160	SUCROS	Capacity	Daisy	Daisy	1995	3.96
Wheat	Adet	Shina	N160	SUCROS	Capacity	Daisy	Daisy	1916	3.92
Wheat	Adet	Shina	N160	SUCROS	Capacity	Daisy	Daisy	1997	3.82
Wheat	Adet	Shina	N160	SUCROS	Capacity	Daisy	Daisy	1998	4.04
Wheat	Adet	Shina	N160	SUCROS	Capacity	Daisy	Daisy	1999	3.74
Wheat	Adet	Shina	N160	SUCROS	Capacity	Daisy	Daisy	2000	3.83
Wheat	Adet	Shina	N160	SUCROS	Capacity	Daisy	Daisy	2001	3.7
Wheat	Adet	Shina	N160	SUCROS	Capacity	Daisy	Daisy	2002	3.91
Wheat	Adet	Shina	N160	SUCROS	Capacity	Daisy	Daisy	2003	3.93
Wheat	Adet	Shina	N160	SUCROS	Capacity	Daisy	Daisy	2004	3.31
Wheat	Adet	Shina	N160	SUCROS	Capacity	Daisy	Daisy	2005	3.59
Wheat	Adet	Shina	N160	SUCROS	Capacity	Daisy	Daisy	2006	3.56
Wheat	Adet	Shina	N160	SUCROS	Capacity	Daisy	Daisy	2007	3.6
Wheat	Adet	Shina	N160	SUCROS	Capacity	Daisy	Daisy	2008	3.78
Wheat	Adet	Shina	N160	SUCROS	Capacity	Daisy	Daisy	2009	3.5
Wheat	Adet	Shina	N160	SUCROS	Capacity	Daisy	Daisy	2010	4.32
Wheat	Adet	Shina	N0	SUCROS	Capacity	SHAW	SoilN	1981	3.45
Wheat	Adet	Shina	N0	SUCROS	Capacity	SHAW	SoilN	1982	4.03
Wheat	Adet	Shina	N0	SUCROS	Capacity	SHAW	SoilN	1983	3.94
Wheat	Adet	Shina	N0	SUCROS	Capacity	SHAW	SoilN	1984	3.62
Wheat	Adet	Shina	N0	SUCROS	Capacity	SHAW	SoilN	1985	3.87
Wheat	Adet	Shina	N0	SUCROS	Capacity	SHAW	SoilN	1986	3.69
Wheat	Adet	Shina	N0	SUCROS	Capacity	SHAW	SoilN	1987	3.64
Wheat	Adet	Shina	N0	SUCROS	Capacity	SHAW	SoilN	1988	3.67
Wheat	Adet	Shina	N0	SUCROS	Capacity	SHAW	SoilN	1989	3.96
Wheat	Adet	Shina	N0	SUCROS	Capacity	SHAW	SoilN	1990	3.6
Wheat	Adet	Shina	N0	SUCROS	Capacity	SHAW	SoilN	1991	3.92
Wheat	Adet	Shina	N0	SUCROS	Capacity	SHAW	SoilN	1992	3.84
Wheat	Adet	Shina	N0	SUCROS	Capacity	SHAW	SoilN	1993	3.76
Wheat	Adet	Shina	N0	SUCROS	Capacity	SHAW	SoilN	1994	3.46
Wheat	Adet	Shina	N0	SUCROS	Capacity	SHAW	SoilN	1995	3.96
Wheat	Adet	Shina	N0	SUCROS	Capacity	SHAW	SoilN	1916	3.92
Wheat	Adet	Shina	N0	SUCROS	Capacity	SHAW	SoilN	1997	3.82
Wheat	Adet	Shina	N0	SUCROS	Capacity	SHAW	SoilN	1998	4.04
Wheat	Adet	Shina	N0	SUCROS	Capacity	SHAW	SoilN	1999	3.74
Wheat	Adet	Shina	N0	SUCROS	Capacity	SHAW	SoilN	2000	3.86
Wheat	Adet	Shina	N0	SUCROS	Capacity	SHAW	SoilN	2001	3.7
Wheat	Adet	Shina	N0	SUCROS	Capacity	SHAW	SoilN	2002	3.91
Wheat	Adet	Shina	N0	SUCROS	Capacity	SHAW	SoilN	2003	3.93
Wheat	Adet	Shina	N0	SUCROS	Capacity	SHAW	SoilN	2004	3.31
Wheat	Adet	Shina	N0	SUCROS	Capacity	SHAW	SoilN	2005	3.59
Wheat	Adet	Shina	N0	SUCROS	Capacity	SHAW	SoilN	2006	3.56
Wheat	Adet	Shina	N0	SUCROS	Capacity	SHAW	SoilN	2007	3.6
Wheat	Adet	Shina	N0	SUCROS	Capacity	SHAW	SoilN	2008	3.78
Wheat	Adet	Shina	N0	SUCROS	Capacity	SHAW	SoilN	2009	3.5
Wheat	Adet	Shina	N0	SUCROS	Capacity	SHAW	SoilN	2010	4.32
Wheat	Adet	Shina	N40	SUCROS	Capacity	SHAW	SoilN	1981	3.45
Wheat	Adet	Shina	N40	SUCROS	Capacity	SHAW	SoilN	1982	4.03
Wheat	Adet	Shina	N40	SUCROS	Capacity	SHAW	SoilN	1983	3.94
Wheat	Adet	Shina	N40	SUCROS	Capacity	SHAW	SoilN	1984	3.62
Wheat	Adet	Shina	N40	SUCROS	Capacity	SHAW	SoilN	1985	3.87
Wheat	Adet	Shina	N40	SUCROS	Capacity	SHAW	SoilN	1986	3.69
Wheat	Adet	Shina	N40	SUCROS	Capacity	SHAW	SoilN	1987	3.64
Wheat	Adet	Shina	N40	SUCROS	Capacity	SHAW	SoilN	1988	3.67
Wheat	Adet	Shina	N40	SUCROS	Capacity	SHAW	SoilN	1989	3.96
Wheat	Adet	Shina	N40	SUCROS	Capacity	SHAW	SoilN	1990	3.6
Wheat	Adet	Shina	N40	SUCROS	Capacity	SHAW	SoilN	1991	3.92
Wheat	Adet	Shina	N40	SUCROS	Capacity	SHAW	SoilN	1992	3.84
Wheat	Adet	Shina	N40	SUCROS	Capacity	SHAW	SoilN	1993	3.76
Wheat	Adet	Shina	N40	SUCROS	Capacity	SHAW	SoilN	1994	3.46
Wheat	Adet	Shina	N40	SUCROS	Capacity	SHAW	SoilN	1995	3.96
Wheat	Adet	Shina	N40	SUCROS	Capacity	SHAW	SoilN	1916	3.92
Wheat	Adet	Shina	N40	SUCROS	Capacity	SHAW	SoilN	1997	3.82
Wheat	Adet	Shina	N40	SUCROS	Capacity	SHAW	SoilN	1998	4.04
Wheat	Adet	Shina	N40	SUCROS	Capacity	SHAW	SoilN	1999	3.74
Wheat	Adet	Shina	N40	SUCROS	Capacity	SHAW	SoilN	2000	3.86
Wheat	Adet	Shina	N40	SUCROS	Capacity	SHAW	SoilN	2001	3.7
Wheat	Adet	Shina	N40	SUCROS	Capacity	SHAW	SoilN	2002	3.91
Wheat	Adet	Shina	N40	SUCROS	Capacity	SHAW	SoilN	2003	3.93
Wheat	Adet	Shina	N40	SUCROS	Capacity	SHAW	SoilN	2004	3.31
Wheat	Adet	Shina	N40	SUCROS	Capacity	SHAW	SoilN	2005	3.59
Wheat	Adet	Shina	N40	SUCROS	Capacity	SHAW	SoilN	2006	3.56
Wheat	Adet	Shina	N40	SUCROS	Capacity	SHAW	SoilN	2007	3.6
Wheat	Adet	Shina	N40	SUCROS	Capacity	SHAW	SoilN	2008	3.78
Wheat	Adet	Shina	N40	SUCROS	Capacity	SHAW	SoilN	2009	3.5
Wheat	Adet	Shina	N40	SUCROS	Capacity	SHAW	SoilN	2010	4.32
Wheat	Adet	Shina	N80	SUCROS	Capacity	SHAW	SoilN	1981	3.45
Wheat	Adet	Shina	N80	SUCROS	Capacity	SHAW	SoilN	1982	4.03
Wheat	Adet	Shina	N80	SUCROS	Capacity	SHAW	SoilN	1983	3.94
Wheat	Adet	Shina	N80	SUCROS	Capacity	SHAW	SoilN	1984	3.62
Wheat	Adet	Shina	N80	SUCROS	Capacity	SHAW	SoilN	1985	3.87
Wheat	Adet	Shina	N80	SUCROS	Capacity	SHAW	SoilN	1986	3.69
Wheat	Adet	Shina	N80	SUCROS	Capacity	SHAW	SoilN	1987	3.64
Wheat	Adet	Shina	N80	SUCROS	Capacity	SHAW	SoilN	1988	3.67
Wheat	Adet	Shina	N80	SUCROS	Capacity	SHAW	SoilN	1989	3.96
Wheat	Adet	Shina	N80	SUCROS	Capacity	SHAW	SoilN	1990	3.6
Wheat	Adet	Shina	N80	SUCROS	Capacity	SHAW	SoilN	1991	3.92
Wheat	Adet	Shina	N80	SUCROS	Capacity	SHAW	SoilN	1992	3.84
Wheat	Adet	Shina	N80	SUCROS	Capacity	SHAW	SoilN	1993	3.76
Wheat	Adet	Shina	N80	SUCROS	Capacity	SHAW	SoilN	1994	3.46
Wheat	Adet	Shina	N80	SUCROS	Capacity	SHAW	SoilN	1995	3.96
Wheat	Adet	Shina	N80	SUCROS	Capacity	SHAW	SoilN	1916	3.92
Wheat	Adet	Shina	N80	SUCROS	Capacity	SHAW	SoilN	1997	3.82
Wheat	Adet	Shina	N80	SUCROS	Capacity	SHAW	SoilN	1998	4.04
Wheat	Adet	Shina	N80	SUCROS	Capacity	SHAW	SoilN	1999	3.74
Wheat	Adet	Shina	N80	SUCROS	Capacity	SHAW	SoilN	2000	3.86
Wheat	Adet	Shina	N80	SUCROS	Capacity	SHAW	SoilN	2001	3.7
Wheat	Adet	Shina	N80	SUCROS	Capacity	SHAW	SoilN	2002	3.91
Wheat	Adet	Shina	N80	SUCROS	Capacity	SHAW	SoilN	2003	3.93
Wheat	Adet	Shina	N80	SUCROS	Capacity	SHAW	SoilN	2004	3.31
Wheat	Adet	Shina	N80	SUCROS	Capacity	SHAW	SoilN	2005	3.59
Wheat	Adet	Shina	N80	SUCROS	Capacity	SHAW	SoilN	2006	3.56
Wheat	Adet	Shina	N80	SUCROS	Capacity	SHAW	SoilN	2007	3.6
Wheat	Adet	Shina	N80	SUCROS	Capacity	SHAW	SoilN	2008	3.78
Wheat	Adet	Shina	N80	SUCROS	Capacity	SHAW	SoilN	2009	3.5
Wheat	Adet	Shina	N80	SUCROS	Capacity	SHAW	SoilN	2010	4.32
Wheat	Adet	Shina	N120	SUCROS	Capacity	SHAW	SoilN	1981	3.45
Wheat	Adet	Shina	N120	SUCROS	Capacity	SHAW	SoilN	1982	4.03
Wheat	Adet	Shina	N120	SUCROS	Capacity	SHAW	SoilN	1983	3.94
Wheat	Adet	Shina	N120	SUCROS	Capacity	SHAW	SoilN	1984	3.62
Wheat	Adet	Shina	N120	SUCROS	Capacity	SHAW	SoilN	1985	3.87
Wheat	Adet	Shina	N120	SUCROS	Capacity	SHAW	SoilN	1986	3.69
Wheat	Adet	Shina	N120	SUCROS	Capacity	SHAW	SoilN	1987	3.64
Wheat	Adet	Shina	N120	SUCROS	Capacity	SHAW	SoilN	1988	3.67
Wheat	Adet	Shina	N120	SUCROS	Capacity	SHAW	SoilN	1989	3.96
Wheat	Adet	Shina	N120	SUCROS	Capacity	SHAW	SoilN	1990	3.6
Wheat	Adet	Shina	N120	SUCROS	Capacity	SHAW	SoilN	1991	3.92
Wheat	Adet	Shina	N120	SUCROS	Capacity	SHAW	SoilN	1992	3.84
Wheat	Adet	Shina	N120	SUCROS	Capacity	SHAW	SoilN	1993	3.76
Wheat	Adet	Shina	N120	SUCROS	Capacity	SHAW	SoilN	1994	3.46
Wheat	Adet	Shina	N120	SUCROS	Capacity	SHAW	SoilN	1995	3.96
Wheat	Adet	Shina	N120	SUCROS	Capacity	SHAW	SoilN	1916	3.92
Wheat	Adet	Shina	N120	SUCROS	Capacity	SHAW	SoilN	1997	3.82
Wheat	Adet	Shina	N120	SUCROS	Capacity	SHAW	SoilN	1998	4.04
Wheat	Adet	Shina	N120	SUCROS	Capacity	SHAW	SoilN	1999	3.74
Wheat	Adet	Shina	N120	SUCROS	Capacity	SHAW	SoilN	2000	3.86
Wheat	Adet	Shina	N120	SUCROS	Capacity	SHAW	SoilN	2001	3.7
Wheat	Adet	Shina	N120	SUCROS	Capacity	SHAW	SoilN	2002	3.91
Wheat	Adet	Shina	N120	SUCROS	Capacity	SHAW	SoilN	2003	3.93
Wheat	Adet	Shina	N120	SUCROS	Capacity	SHAW	SoilN	2004	3.31
Wheat	Adet	Shina	N120	SUCROS	Capacity	SHAW	SoilN	2005	3.59
Wheat	Adet	Shina	N120	SUCROS	Capacity	SHAW	SoilN	2006	3.56
Wheat	Adet	Shina	N120	SUCROS	Capacity	SHAW	SoilN	2007	3.6
Wheat	Adet	Shina	N120	SUCROS	Capacity	SHAW	SoilN	2008	3.78
Wheat	Adet	Shina	N120	SUCROS	Capacity	SHAW	SoilN	2009	3.5
Wheat	Adet	Shina	N120	SUCROS	Capacity	SHAW	SoilN	2010	4.32
Wheat	Adet	Shina	N160	SUCROS	Capacity	SHAW	SoilN	1981	3.45
Wheat	Adet	Shina	N160	SUCROS	Capacity	SHAW	SoilN	1982	4.03
Wheat	Adet	Shina	N160	SUCROS	Capacity	SHAW	SoilN	1983	3.94
Wheat	Adet	Shina	N160	SUCROS	Capacity	SHAW	SoilN	1984	3.62
Wheat	Adet	Shina	N160	SUCROS	Capacity	SHAW	SoilN	1985	3.87
Wheat	Adet	Shina	N160	SUCROS	Capacity	SHAW	SoilN	1986	3.69
Wheat	Adet	Shina	N160	SUCROS	Capacity	SHAW	SoilN	1987	3.64
Wheat	Adet	Shina	N160	SUCROS	Capacity	SHAW	SoilN	1988	3.67
Wheat	Adet	Shina	N160	SUCROS	Capacity	SHAW	SoilN	1989	3.96
Wheat	Adet	Shina	N160	SUCROS	Capacity	SHAW	SoilN	1990	3.6
Wheat	Adet	Shina	N160	SUCROS	Capacity	SHAW	SoilN	1991	3.92
Wheat	Adet	Shina	N160	SUCROS	Capacity	SHAW	SoilN	1992	3.84
Wheat	Adet	Shina	N160	SUCROS	Capacity	SHAW	SoilN	1993	3.76
Wheat	Adet	Shina	N160	SUCROS	Capacity	SHAW	SoilN	1994	3.46
Wheat	Adet	Shina	N160	SUCROS	Capacity	SHAW	SoilN	1995	3.96
Wheat	Adet	Shina	N160	SUCROS	Capacity	SHAW	SoilN	1916	3.92
Wheat	Adet	Shina	N160	SUCROS	Capacity	SHAW	SoilN	1997	3.82
Wheat	Adet	Shina	N160	SUCROS	Capacity	SHAW	SoilN	1998	4.04
Wheat	Adet	Shina	N160	SUCROS	Capacity	SHAW	SoilN	1999	3.74
Wheat	Adet	Shina	N160	SUCROS	Capacity	SHAW	SoilN	2000	3.86
Wheat	Adet	Shina	N160	SUCROS	Capacity	SHAW	SoilN	2001	3.7
Wheat	Adet	Shina	N160	SUCROS	Capacity	SHAW	SoilN	2002	3.91
Wheat	Adet	Shina	N160	SUCROS	Capacity	SHAW	SoilN	2003	3.93
Wheat	Adet	Shina	N160	SUCROS	Capacity	SHAW	SoilN	2004	3.31
Wheat	Adet	Shina	N160	SUCROS	Capacity	SHAW	SoilN	2005	3.59
Wheat	Adet	Shina	N160	SUCROS	Capacity	SHAW	SoilN	2006	3.56
Wheat	Adet	Shina	N160	SUCROS	Capacity	SHAW	SoilN	2007	3.6
Wheat	Adet	Shina	N160	SUCROS	Capacity	SHAW	SoilN	2008	3.78
Wheat	Adet	Shina	N160	SUCROS	Capacity	SHAW	SoilN	2009	3.5
Wheat	Adet	Shina	N160	SUCROS	Capacity	SHAW	SoilN	2010	4.32
Wheat	Adet	Shina	N0	SUCROS	Capacity	SHAW	Daisy	1981	1.23
Wheat	Adet	Shina	N0	SUCROS	Capacity	SHAW	Daisy	1982	1.6
Wheat	Adet	Shina	N0	SUCROS	Capacity	SHAW	Daisy	1983	1.14
Wheat	Adet	Shina	N0	SUCROS	Capacity	SHAW	Daisy	1984	2.31
Wheat	Adet	Shina	N0	SUCROS	Capacity	SHAW	Daisy	1985	1.96
Wheat	Adet	Shina	N0	SUCROS	Capacity	SHAW	Daisy	1986	2.66
Wheat	Adet	Shina	N0	SUCROS	Capacity	SHAW	Daisy	1987	2.56
Wheat	Adet	Shina	N0	SUCROS	Capacity	SHAW	Daisy	1988	1.07
Wheat	Adet	Shina	N0	SUCROS	Capacity	SHAW	Daisy	1989	3.27
Wheat	Adet	Shina	N0	SUCROS	Capacity	SHAW	Daisy	1990	2.59
Wheat	Adet	Shina	N0	SUCROS	Capacity	SHAW	Daisy	1991	2.18
Wheat	Adet	Shina	N0	SUCROS	Capacity	SHAW	Daisy	1992	2.21
Wheat	Adet	Shina	N0	SUCROS	Capacity	SHAW	Daisy	1993	2.09
Wheat	Adet	Shina	N0	SUCROS	Capacity	SHAW	Daisy	1994	2.23
Wheat	Adet	Shina	N0	SUCROS	Capacity	SHAW	Daisy	1995	2.25
Wheat	Adet	Shina	N0	SUCROS	Capacity	SHAW	Daisy	1916	2.4
Wheat	Adet	Shina	N0	SUCROS	Capacity	SHAW	Daisy	1997	2.81
Wheat	Adet	Shina	N0	SUCROS	Capacity	SHAW	Daisy	1998	2.48
Wheat	Adet	Shina	N0	SUCROS	Capacity	SHAW	Daisy	1999	2.59
Wheat	Adet	Shina	N0	SUCROS	Capacity	SHAW	Daisy	2000	2.26
Wheat	Adet	Shina	N0	SUCROS	Capacity	SHAW	Daisy	2001	2.76
Wheat	Adet	Shina	N0	SUCROS	Capacity	SHAW	Daisy	2002	3.06
Wheat	Adet	Shina	N0	SUCROS	Capacity	SHAW	Daisy	2003	2.42
Wheat	Adet	Shina	N0	SUCROS	Capacity	SHAW	Daisy	2004	2.47
Wheat	Adet	Shina	N0	SUCROS	Capacity	SHAW	Daisy	2005	2
Wheat	Adet	Shina	N0	SUCROS	Capacity	SHAW	Daisy	2006	2.97
Wheat	Adet	Shina	N0	SUCROS	Capacity	SHAW	Daisy	2007	2.56
Wheat	Adet	Shina	N0	SUCROS	Capacity	SHAW	Daisy	2008	2.66
Wheat	Adet	Shina	N0	SUCROS	Capacity	SHAW	Daisy	2009	3.08
Wheat	Adet	Shina	N0	SUCROS	Capacity	SHAW	Daisy	2010	2.79
Wheat	Adet	Shina	N40	SUCROS	Capacity	SHAW	Daisy	1981	2.23
Wheat	Adet	Shina	N40	SUCROS	Capacity	SHAW	Daisy	1982	2.72
Wheat	Adet	Shina	N40	SUCROS	Capacity	SHAW	Daisy	1983	2.15
Wheat	Adet	Shina	N40	SUCROS	Capacity	SHAW	Daisy	1984	3.36
Wheat	Adet	Shina	N40	SUCROS	Capacity	SHAW	Daisy	1985	3.21
Wheat	Adet	Shina	N40	SUCROS	Capacity	SHAW	Daisy	1986	3.58
Wheat	Adet	Shina	N40	SUCROS	Capacity	SHAW	Daisy	1987	3.53
Wheat	Adet	Shina	N40	SUCROS	Capacity	SHAW	Daisy	1988	1.91
Wheat	Adet	Shina	N40	SUCROS	Capacity	SHAW	Daisy	1989	3.96
Wheat	Adet	Shina	N40	SUCROS	Capacity	SHAW	Daisy	1990	3.51
Wheat	Adet	Shina	N40	SUCROS	Capacity	SHAW	Daisy	1991	3.31
Wheat	Adet	Shina	N40	SUCROS	Capacity	SHAW	Daisy	1992	3.33
Wheat	Adet	Shina	N40	SUCROS	Capacity	SHAW	Daisy	1993	3.33
Wheat	Adet	Shina	N40	SUCROS	Capacity	SHAW	Daisy	1994	3.33
Wheat	Adet	Shina	N40	SUCROS	Capacity	SHAW	Daisy	1995	3.48
Wheat	Adet	Shina	N40	SUCROS	Capacity	SHAW	Daisy	1916	3.57
Wheat	Adet	Shina	N40	SUCROS	Capacity	SHAW	Daisy	1997	3.79
Wheat	Adet	Shina	N40	SUCROS	Capacity	SHAW	Daisy	1998	3.65
Wheat	Adet	Shina	N40	SUCROS	Capacity	SHAW	Daisy	1999	3.56
Wheat	Adet	Shina	N40	SUCROS	Capacity	SHAW	Daisy	2000	3.2
Wheat	Adet	Shina	N40	SUCROS	Capacity	SHAW	Daisy	2001	3.64
Wheat	Adet	Shina	N40	SUCROS	Capacity	SHAW	Daisy	2002	3.9
Wheat	Adet	Shina	N40	SUCROS	Capacity	SHAW	Daisy	2003	3.64
Wheat	Adet	Shina	N40	SUCROS	Capacity	SHAW	Daisy	2004	3.31
Wheat	Adet	Shina	N40	SUCROS	Capacity	SHAW	Daisy	2005	3.17
Wheat	Adet	Shina	N40	SUCROS	Capacity	SHAW	Daisy	2006	3.55
Wheat	Adet	Shina	N40	SUCROS	Capacity	SHAW	Daisy	2007	3.53
Wheat	Adet	Shina	N40	SUCROS	Capacity	SHAW	Daisy	2008	3.64
Wheat	Adet	Shina	N40	SUCROS	Capacity	SHAW	Daisy	2009	3.5
Wheat	Adet	Shina	N40	SUCROS	Capacity	SHAW	Daisy	2010	3.9
Wheat	Adet	Shina	N80	SUCROS	Capacity	SHAW	Daisy	1981	3.14
Wheat	Adet	Shina	N80	SUCROS	Capacity	SHAW	Daisy	1982	3.72
Wheat	Adet	Shina	N80	SUCROS	Capacity	SHAW	Daisy	1983	3.22
Wheat	Adet	Shina	N80	SUCROS	Capacity	SHAW	Daisy	1984	3.62
Wheat	Adet	Shina	N80	SUCROS	Capacity	SHAW	Daisy	1985	3.86
Wheat	Adet	Shina	N80	SUCROS	Capacity	SHAW	Daisy	1986	3.69
Wheat	Adet	Shina	N80	SUCROS	Capacity	SHAW	Daisy	1987	3.64
Wheat	Adet	Shina	N80	SUCROS	Capacity	SHAW	Daisy	1988	2.86
Wheat	Adet	Shina	N80	SUCROS	Capacity	SHAW	Daisy	1989	3.96
Wheat	Adet	Shina	N80	SUCROS	Capacity	SHAW	Daisy	1990	3.6
Wheat	Adet	Shina	N80	SUCROS	Capacity	SHAW	Daisy	1991	3.92
Wheat	Adet	Shina	N80	SUCROS	Capacity	SHAW	Daisy	1992	3.84
Wheat	Adet	Shina	N80	SUCROS	Capacity	SHAW	Daisy	1993	3.76
Wheat	Adet	Shina	N80	SUCROS	Capacity	SHAW	Daisy	1994	3.46
Wheat	Adet	Shina	N80	SUCROS	Capacity	SHAW	Daisy	1995	3.96
Wheat	Adet	Shina	N80	SUCROS	Capacity	SHAW	Daisy	1916	3.92
Wheat	Adet	Shina	N80	SUCROS	Capacity	SHAW	Daisy	1997	3.82
Wheat	Adet	Shina	N80	SUCROS	Capacity	SHAW	Daisy	1998	4.04
Wheat	Adet	Shina	N80	SUCROS	Capacity	SHAW	Daisy	1999	3.74
Wheat	Adet	Shina	N80	SUCROS	Capacity	SHAW	Daisy	2000	3.7
Wheat	Adet	Shina	N80	SUCROS	Capacity	SHAW	Daisy	2001	3.7
Wheat	Adet	Shina	N80	SUCROS	Capacity	SHAW	Daisy	2002	3.91
Wheat	Adet	Shina	N80	SUCROS	Capacity	SHAW	Daisy	2003	3.93
Wheat	Adet	Shina	N80	SUCROS	Capacity	SHAW	Daisy	2004	3.31
Wheat	Adet	Shina	N80	SUCROS	Capacity	SHAW	Daisy	2005	3.59
Wheat	Adet	Shina	N80	SUCROS	Capacity	SHAW	Daisy	2006	3.56
Wheat	Adet	Shina	N80	SUCROS	Capacity	SHAW	Daisy	2007	3.6
Wheat	Adet	Shina	N80	SUCROS	Capacity	SHAW	Daisy	2008	3.78
Wheat	Adet	Shina	N80	SUCROS	Capacity	SHAW	Daisy	2009	3.5
Wheat	Adet	Shina	N80	SUCROS	Capacity	SHAW	Daisy	2010	4.32
Wheat	Adet	Shina	N120	SUCROS	Capacity	SHAW	Daisy	1981	3.4
Wheat	Adet	Shina	N120	SUCROS	Capacity	SHAW	Daisy	1982	3.98
Wheat	Adet	Shina	N120	SUCROS	Capacity	SHAW	Daisy	1983	3.89
Wheat	Adet	Shina	N120	SUCROS	Capacity	SHAW	Daisy	1984	3.62
Wheat	Adet	Shina	N120	SUCROS	Capacity	SHAW	Daisy	1985	3.87
Wheat	Adet	Shina	N120	SUCROS	Capacity	SHAW	Daisy	1986	3.69
Wheat	Adet	Shina	N120	SUCROS	Capacity	SHAW	Daisy	1987	3.64
Wheat	Adet	Shina	N120	SUCROS	Capacity	SHAW	Daisy	1988	3.4
Wheat	Adet	Shina	N120	SUCROS	Capacity	SHAW	Daisy	1989	3.96
Wheat	Adet	Shina	N120	SUCROS	Capacity	SHAW	Daisy	1990	3.6
Wheat	Adet	Shina	N120	SUCROS	Capacity	SHAW	Daisy	1991	3.92
Wheat	Adet	Shina	N120	SUCROS	Capacity	SHAW	Daisy	1992	3.84
Wheat	Adet	Shina	N120	SUCROS	Capacity	SHAW	Daisy	1993	3.76
Wheat	Adet	Shina	N120	SUCROS	Capacity	SHAW	Daisy	1994	3.46
Wheat	Adet	Shina	N120	SUCROS	Capacity	SHAW	Daisy	1995	3.96
Wheat	Adet	Shina	N120	SUCROS	Capacity	SHAW	Daisy	1916	3.92
Wheat	Adet	Shina	N120	SUCROS	Capacity	SHAW	Daisy	1997	3.82
Wheat	Adet	Shina	N120	SUCROS	Capacity	SHAW	Daisy	1998	4.04
Wheat	Adet	Shina	N120	SUCROS	Capacity	SHAW	Daisy	1999	3.74
Wheat	Adet	Shina	N120	SUCROS	Capacity	SHAW	Daisy	2000	3.78
Wheat	Adet	Shina	N120	SUCROS	Capacity	SHAW	Daisy	2001	3.7
Wheat	Adet	Shina	N120	SUCROS	Capacity	SHAW	Daisy	2002	3.91
Wheat	Adet	Shina	N120	SUCROS	Capacity	SHAW	Daisy	2003	3.93
Wheat	Adet	Shina	N120	SUCROS	Capacity	SHAW	Daisy	2004	3.31
Wheat	Adet	Shina	N120	SUCROS	Capacity	SHAW	Daisy	2005	3.59
Wheat	Adet	Shina	N120	SUCROS	Capacity	SHAW	Daisy	2006	3.56
Wheat	Adet	Shina	N120	SUCROS	Capacity	SHAW	Daisy	2007	3.6
Wheat	Adet	Shina	N120	SUCROS	Capacity	SHAW	Daisy	2008	3.78
Wheat	Adet	Shina	N120	SUCROS	Capacity	SHAW	Daisy	2009	3.5
Wheat	Adet	Shina	N120	SUCROS	Capacity	SHAW	Daisy	2010	4.32
Wheat	Adet	Shina	N160	SUCROS	Capacity	SHAW	Daisy	1981	3.45
Wheat	Adet	Shina	N160	SUCROS	Capacity	SHAW	Daisy	1982	4.01
Wheat	Adet	Shina	N160	SUCROS	Capacity	SHAW	Daisy	1983	3.94
Wheat	Adet	Shina	N160	SUCROS	Capacity	SHAW	Daisy	1984	3.62
Wheat	Adet	Shina	N160	SUCROS	Capacity	SHAW	Daisy	1985	3.87
Wheat	Adet	Shina	N160	SUCROS	Capacity	SHAW	Daisy	1986	3.69
Wheat	Adet	Shina	N160	SUCROS	Capacity	SHAW	Daisy	1987	3.64
Wheat	Adet	Shina	N160	SUCROS	Capacity	SHAW	Daisy	1988	3.56
Wheat	Adet	Shina	N160	SUCROS	Capacity	SHAW	Daisy	1989	3.96
Wheat	Adet	Shina	N160	SUCROS	Capacity	SHAW	Daisy	1990	3.6
Wheat	Adet	Shina	N160	SUCROS	Capacity	SHAW	Daisy	1991	3.92
Wheat	Adet	Shina	N160	SUCROS	Capacity	SHAW	Daisy	1992	3.84
Wheat	Adet	Shina	N160	SUCROS	Capacity	SHAW	Daisy	1993	3.76
Wheat	Adet	Shina	N160	SUCROS	Capacity	SHAW	Daisy	1994	3.46
Wheat	Adet	Shina	N160	SUCROS	Capacity	SHAW	Daisy	1995	3.96
Wheat	Adet	Shina	N160	SUCROS	Capacity	SHAW	Daisy	1916	3.92
Wheat	Adet	Shina	N160	SUCROS	Capacity	SHAW	Daisy	1997	3.82
Wheat	Adet	Shina	N160	SUCROS	Capacity	SHAW	Daisy	1998	4.04
Wheat	Adet	Shina	N160	SUCROS	Capacity	SHAW	Daisy	1999	3.74
Wheat	Adet	Shina	N160	SUCROS	Capacity	SHAW	Daisy	2000	3.82
Wheat	Adet	Shina	N160	SUCROS	Capacity	SHAW	Daisy	2001	3.7
Wheat	Adet	Shina	N160	SUCROS	Capacity	SHAW	Daisy	2002	3.91
Wheat	Adet	Shina	N160	SUCROS	Capacity	SHAW	Daisy	2003	3.93
Wheat	Adet	Shina	N160	SUCROS	Capacity	SHAW	Daisy	2004	3.31
Wheat	Adet	Shina	N160	SUCROS	Capacity	SHAW	Daisy	2005	3.59
Wheat	Adet	Shina	N160	SUCROS	Capacity	SHAW	Daisy	2006	3.56
Wheat	Adet	Shina	N160	SUCROS	Capacity	SHAW	Daisy	2007	3.6
Wheat	Adet	Shina	N160	SUCROS	Capacity	SHAW	Daisy	2008	3.78
Wheat	Adet	Shina	N160	SUCROS	Capacity	SHAW	Daisy	2009	3.5
Wheat	Adet	Shina	N160	SUCROS	Capacity	SHAW	Daisy	2010	4.32
Wheat	Adet	Shina	N0	SPASS	Richards	LEACHN	SoilN	1981	4.53
Wheat	Adet	Shina	N0	SPASS	Richards	LEACHN	SoilN	1982	5.27
Wheat	Adet	Shina	N0	SPASS	Richards	LEACHN	SoilN	1983	5.2
Wheat	Adet	Shina	N0	SPASS	Richards	LEACHN	SoilN	1984	4.09
Wheat	Adet	Shina	N0	SPASS	Richards	LEACHN	SoilN	1985	4.6
Wheat	Adet	Shina	N0	SPASS	Richards	LEACHN	SoilN	1986	4.7
Wheat	Adet	Shina	N0	SPASS	Richards	LEACHN	SoilN	1987	4.43
Wheat	Adet	Shina	N0	SPASS	Richards	LEACHN	SoilN	1988	4.99
Wheat	Adet	Shina	N0	SPASS	Richards	LEACHN	SoilN	1989	5.19
Wheat	Adet	Shina	N0	SPASS	Richards	LEACHN	SoilN	1990	4.28
Wheat	Adet	Shina	N0	SPASS	Richards	LEACHN	SoilN	1991	4.91
Wheat	Adet	Shina	N0	SPASS	Richards	LEACHN	SoilN	1992	4.72
Wheat	Adet	Shina	N0	SPASS	Richards	LEACHN	SoilN	1993	4.54
Wheat	Adet	Shina	N0	SPASS	Richards	LEACHN	SoilN	1994	4.41
Wheat	Adet	Shina	N0	SPASS	Richards	LEACHN	SoilN	1995	5.04
Wheat	Adet	Shina	N0	SPASS	Richards	LEACHN	SoilN	1916	5.1
Wheat	Adet	Shina	N0	SPASS	Richards	LEACHN	SoilN	1997	4.78
Wheat	Adet	Shina	N0	SPASS	Richards	LEACHN	SoilN	1998	5.12
Wheat	Adet	Shina	N0	SPASS	Richards	LEACHN	SoilN	1999	4.42
Wheat	Adet	Shina	N0	SPASS	Richards	LEACHN	SoilN	2000	4.72
Wheat	Adet	Shina	N0	SPASS	Richards	LEACHN	SoilN	2001	4.52
Wheat	Adet	Shina	N0	SPASS	Richards	LEACHN	SoilN	2002	4.52
Wheat	Adet	Shina	N0	SPASS	Richards	LEACHN	SoilN	2003	5.13
Wheat	Adet	Shina	N0	SPASS	Richards	LEACHN	SoilN	2004	3.68
Wheat	Adet	Shina	N0	SPASS	Richards	LEACHN	SoilN	2005	4.29
Wheat	Adet	Shina	N0	SPASS	Richards	LEACHN	SoilN	2006	4.11
Wheat	Adet	Shina	N0	SPASS	Richards	LEACHN	SoilN	2007	4.04
Wheat	Adet	Shina	N0	SPASS	Richards	LEACHN	SoilN	2008	4.17
Wheat	Adet	Shina	N0	SPASS	Richards	LEACHN	SoilN	2009	4.19
Wheat	Adet	Shina	N0	SPASS	Richards	LEACHN	SoilN	2010	5.49
Wheat	Adet	Shina	N40	SPASS	Richards	LEACHN	SoilN	1981	4.53
Wheat	Adet	Shina	N40	SPASS	Richards	LEACHN	SoilN	1982	5.27
Wheat	Adet	Shina	N40	SPASS	Richards	LEACHN	SoilN	1983	5.2
Wheat	Adet	Shina	N40	SPASS	Richards	LEACHN	SoilN	1984	4.09
Wheat	Adet	Shina	N40	SPASS	Richards	LEACHN	SoilN	1985	4.6
Wheat	Adet	Shina	N40	SPASS	Richards	LEACHN	SoilN	1986	4.7
Wheat	Adet	Shina	N40	SPASS	Richards	LEACHN	SoilN	1987	4.43
Wheat	Adet	Shina	N40	SPASS	Richards	LEACHN	SoilN	1988	4.99
Wheat	Adet	Shina	N40	SPASS	Richards	LEACHN	SoilN	1989	5.19
Wheat	Adet	Shina	N40	SPASS	Richards	LEACHN	SoilN	1990	4.28
Wheat	Adet	Shina	N40	SPASS	Richards	LEACHN	SoilN	1991	4.91
Wheat	Adet	Shina	N40	SPASS	Richards	LEACHN	SoilN	1992	4.72
Wheat	Adet	Shina	N40	SPASS	Richards	LEACHN	SoilN	1993	4.54
Wheat	Adet	Shina	N40	SPASS	Richards	LEACHN	SoilN	1994	4.41
Wheat	Adet	Shina	N40	SPASS	Richards	LEACHN	SoilN	1995	5.04
Wheat	Adet	Shina	N40	SPASS	Richards	LEACHN	SoilN	1916	5.1
Wheat	Adet	Shina	N40	SPASS	Richards	LEACHN	SoilN	1997	4.78
Wheat	Adet	Shina	N40	SPASS	Richards	LEACHN	SoilN	1998	5.12
Wheat	Adet	Shina	N40	SPASS	Richards	LEACHN	SoilN	1999	4.42
Wheat	Adet	Shina	N40	SPASS	Richards	LEACHN	SoilN	2000	4.72
Wheat	Adet	Shina	N40	SPASS	Richards	LEACHN	SoilN	2001	4.52
Wheat	Adet	Shina	N40	SPASS	Richards	LEACHN	SoilN	2002	4.52
Wheat	Adet	Shina	N40	SPASS	Richards	LEACHN	SoilN	2003	5.13
Wheat	Adet	Shina	N40	SPASS	Richards	LEACHN	SoilN	2004	3.68
Wheat	Adet	Shina	N40	SPASS	Richards	LEACHN	SoilN	2005	4.29
Wheat	Adet	Shina	N40	SPASS	Richards	LEACHN	SoilN	2006	4.11
Wheat	Adet	Shina	N40	SPASS	Richards	LEACHN	SoilN	2007	4.04
Wheat	Adet	Shina	N40	SPASS	Richards	LEACHN	SoilN	2008	4.17
Wheat	Adet	Shina	N40	SPASS	Richards	LEACHN	SoilN	2009	4.19
Wheat	Adet	Shina	N40	SPASS	Richards	LEACHN	SoilN	2010	5.49
Wheat	Adet	Shina	N80	SPASS	Richards	LEACHN	SoilN	1981	4.53
Wheat	Adet	Shina	N80	SPASS	Richards	LEACHN	SoilN	1982	5.27
Wheat	Adet	Shina	N80	SPASS	Richards	LEACHN	SoilN	1983	5.2
Wheat	Adet	Shina	N80	SPASS	Richards	LEACHN	SoilN	1984	4.09
Wheat	Adet	Shina	N80	SPASS	Richards	LEACHN	SoilN	1985	4.6
Wheat	Adet	Shina	N80	SPASS	Richards	LEACHN	SoilN	1986	4.7
Wheat	Adet	Shina	N80	SPASS	Richards	LEACHN	SoilN	1987	4.43
Wheat	Adet	Shina	N80	SPASS	Richards	LEACHN	SoilN	1988	4.99
Wheat	Adet	Shina	N80	SPASS	Richards	LEACHN	SoilN	1989	5.19
Wheat	Adet	Shina	N80	SPASS	Richards	LEACHN	SoilN	1990	4.28
Wheat	Adet	Shina	N80	SPASS	Richards	LEACHN	SoilN	1991	4.91
Wheat	Adet	Shina	N80	SPASS	Richards	LEACHN	SoilN	1992	4.72
Wheat	Adet	Shina	N80	SPASS	Richards	LEACHN	SoilN	1993	4.54
Wheat	Adet	Shina	N80	SPASS	Richards	LEACHN	SoilN	1994	4.41
Wheat	Adet	Shina	N80	SPASS	Richards	LEACHN	SoilN	1995	5.04
Wheat	Adet	Shina	N80	SPASS	Richards	LEACHN	SoilN	1916	5.1
Wheat	Adet	Shina	N80	SPASS	Richards	LEACHN	SoilN	1997	4.78
Wheat	Adet	Shina	N80	SPASS	Richards	LEACHN	SoilN	1998	5.12
Wheat	Adet	Shina	N80	SPASS	Richards	LEACHN	SoilN	1999	4.42
Wheat	Adet	Shina	N80	SPASS	Richards	LEACHN	SoilN	2000	4.72
Wheat	Adet	Shina	N80	SPASS	Richards	LEACHN	SoilN	2001	4.52
Wheat	Adet	Shina	N80	SPASS	Richards	LEACHN	SoilN	2002	4.52
Wheat	Adet	Shina	N80	SPASS	Richards	LEACHN	SoilN	2003	5.13
Wheat	Adet	Shina	N80	SPASS	Richards	LEACHN	SoilN	2004	3.68
Wheat	Adet	Shina	N80	SPASS	Richards	LEACHN	SoilN	2005	4.29
Wheat	Adet	Shina	N80	SPASS	Richards	LEACHN	SoilN	2006	4.11
Wheat	Adet	Shina	N80	SPASS	Richards	LEACHN	SoilN	2007	4.04
Wheat	Adet	Shina	N80	SPASS	Richards	LEACHN	SoilN	2008	4.17
Wheat	Adet	Shina	N80	SPASS	Richards	LEACHN	SoilN	2009	4.19
Wheat	Adet	Shina	N80	SPASS	Richards	LEACHN	SoilN	2010	5.49
Wheat	Adet	Shina	N120	SPASS	Richards	LEACHN	SoilN	1981	4.53
Wheat	Adet	Shina	N120	SPASS	Richards	LEACHN	SoilN	1982	5.27
Wheat	Adet	Shina	N120	SPASS	Richards	LEACHN	SoilN	1983	5.2
Wheat	Adet	Shina	N120	SPASS	Richards	LEACHN	SoilN	1984	4.09
Wheat	Adet	Shina	N120	SPASS	Richards	LEACHN	SoilN	1985	4.6
Wheat	Adet	Shina	N120	SPASS	Richards	LEACHN	SoilN	1986	4.7
Wheat	Adet	Shina	N120	SPASS	Richards	LEACHN	SoilN	1987	4.43
Wheat	Adet	Shina	N120	SPASS	Richards	LEACHN	SoilN	1988	4.99
Wheat	Adet	Shina	N120	SPASS	Richards	LEACHN	SoilN	1989	5.19
Wheat	Adet	Shina	N120	SPASS	Richards	LEACHN	SoilN	1990	4.28
Wheat	Adet	Shina	N120	SPASS	Richards	LEACHN	SoilN	1991	4.91
Wheat	Adet	Shina	N120	SPASS	Richards	LEACHN	SoilN	1992	4.72
Wheat	Adet	Shina	N120	SPASS	Richards	LEACHN	SoilN	1993	4.54
Wheat	Adet	Shina	N120	SPASS	Richards	LEACHN	SoilN	1994	4.41
Wheat	Adet	Shina	N120	SPASS	Richards	LEACHN	SoilN	1995	5.04
Wheat	Adet	Shina	N120	SPASS	Richards	LEACHN	SoilN	1916	5.1
Wheat	Adet	Shina	N120	SPASS	Richards	LEACHN	SoilN	1997	4.78
Wheat	Adet	Shina	N120	SPASS	Richards	LEACHN	SoilN	1998	5.12
Wheat	Adet	Shina	N120	SPASS	Richards	LEACHN	SoilN	1999	4.42
Wheat	Adet	Shina	N120	SPASS	Richards	LEACHN	SoilN	2000	4.72
Wheat	Adet	Shina	N120	SPASS	Richards	LEACHN	SoilN	2001	4.52
Wheat	Adet	Shina	N120	SPASS	Richards	LEACHN	SoilN	2002	4.52
Wheat	Adet	Shina	N120	SPASS	Richards	LEACHN	SoilN	2003	5.13
Wheat	Adet	Shina	N120	SPASS	Richards	LEACHN	SoilN	2004	3.68
Wheat	Adet	Shina	N120	SPASS	Richards	LEACHN	SoilN	2005	4.29
Wheat	Adet	Shina	N120	SPASS	Richards	LEACHN	SoilN	2006	4.11
Wheat	Adet	Shina	N120	SPASS	Richards	LEACHN	SoilN	2007	4.04
Wheat	Adet	Shina	N120	SPASS	Richards	LEACHN	SoilN	2008	4.17
Wheat	Adet	Shina	N120	SPASS	Richards	LEACHN	SoilN	2009	4.19
Wheat	Adet	Shina	N120	SPASS	Richards	LEACHN	SoilN	2010	5.49
Wheat	Adet	Shina	N160	SPASS	Richards	LEACHN	SoilN	1981	4.53
Wheat	Adet	Shina	N160	SPASS	Richards	LEACHN	SoilN	1982	5.27
Wheat	Adet	Shina	N160	SPASS	Richards	LEACHN	SoilN	1983	5.2
Wheat	Adet	Shina	N160	SPASS	Richards	LEACHN	SoilN	1984	4.09
Wheat	Adet	Shina	N160	SPASS	Richards	LEACHN	SoilN	1985	4.6
Wheat	Adet	Shina	N160	SPASS	Richards	LEACHN	SoilN	1986	4.7
Wheat	Adet	Shina	N160	SPASS	Richards	LEACHN	SoilN	1987	4.43
Wheat	Adet	Shina	N160	SPASS	Richards	LEACHN	SoilN	1988	4.99
Wheat	Adet	Shina	N160	SPASS	Richards	LEACHN	SoilN	1989	5.19
Wheat	Adet	Shina	N160	SPASS	Richards	LEACHN	SoilN	1990	4.28
Wheat	Adet	Shina	N160	SPASS	Richards	LEACHN	SoilN	1991	4.91
Wheat	Adet	Shina	N160	SPASS	Richards	LEACHN	SoilN	1992	4.72
Wheat	Adet	Shina	N160	SPASS	Richards	LEACHN	SoilN	1993	4.54
Wheat	Adet	Shina	N160	SPASS	Richards	LEACHN	SoilN	1994	4.41
Wheat	Adet	Shina	N160	SPASS	Richards	LEACHN	SoilN	1995	5.04
Wheat	Adet	Shina	N160	SPASS	Richards	LEACHN	SoilN	1916	5.1
Wheat	Adet	Shina	N160	SPASS	Richards	LEACHN	SoilN	1997	4.78
Wheat	Adet	Shina	N160	SPASS	Richards	LEACHN	SoilN	1998	5.12
Wheat	Adet	Shina	N160	SPASS	Richards	LEACHN	SoilN	1999	4.42
Wheat	Adet	Shina	N160	SPASS	Richards	LEACHN	SoilN	2000	4.72
Wheat	Adet	Shina	N160	SPASS	Richards	LEACHN	SoilN	2001	4.52
Wheat	Adet	Shina	N160	SPASS	Richards	LEACHN	SoilN	2002	4.52
Wheat	Adet	Shina	N160	SPASS	Richards	LEACHN	SoilN	2003	5.13
Wheat	Adet	Shina	N160	SPASS	Richards	LEACHN	SoilN	2004	3.68
Wheat	Adet	Shina	N160	SPASS	Richards	LEACHN	SoilN	2005	4.29
Wheat	Adet	Shina	N160	SPASS	Richards	LEACHN	SoilN	2006	4.11
Wheat	Adet	Shina	N160	SPASS	Richards	LEACHN	SoilN	2007	4.04
Wheat	Adet	Shina	N160	SPASS	Richards	LEACHN	SoilN	2008	4.17
Wheat	Adet	Shina	N160	SPASS	Richards	LEACHN	SoilN	2009	4.19
Wheat	Adet	Shina	N160	SPASS	Richards	LEACHN	SoilN	2010	5.49
Wheat	Adet	Shina	N0	SPASS	Richards	LEACHN	Daisy	1981	2.94
Wheat	Adet	Shina	N0	SPASS	Richards	LEACHN	Daisy	1982	3.23
Wheat	Adet	Shina	N0	SPASS	Richards	LEACHN	Daisy	1983	2.84
Wheat	Adet	Shina	N0	SPASS	Richards	LEACHN	Daisy	1984	3.16
Wheat	Adet	Shina	N0	SPASS	Richards	LEACHN	Daisy	1985	3.03
Wheat	Adet	Shina	N0	SPASS	Richards	LEACHN	Daisy	1986	3.36
Wheat	Adet	Shina	N0	SPASS	Richards	LEACHN	Daisy	1987	3.28
Wheat	Adet	Shina	N0	SPASS	Richards	LEACHN	Daisy	1988	2.86
Wheat	Adet	Shina	N0	SPASS	Richards	LEACHN	Daisy	1989	3.68
Wheat	Adet	Shina	N0	SPASS	Richards	LEACHN	Daisy	1990	3.29
Wheat	Adet	Shina	N0	SPASS	Richards	LEACHN	Daisy	1991	3.2
Wheat	Adet	Shina	N0	SPASS	Richards	LEACHN	Daisy	1992	3.21
Wheat	Adet	Shina	N0	SPASS	Richards	LEACHN	Daisy	1993	3.16
Wheat	Adet	Shina	N0	SPASS	Richards	LEACHN	Daisy	1994	3.14
Wheat	Adet	Shina	N0	SPASS	Richards	LEACHN	Daisy	1995	3.46
Wheat	Adet	Shina	N0	SPASS	Richards	LEACHN	Daisy	1916	3.38
Wheat	Adet	Shina	N0	SPASS	Richards	LEACHN	Daisy	1997	3.49
Wheat	Adet	Shina	N0	SPASS	Richards	LEACHN	Daisy	1998	3.44
Wheat	Adet	Shina	N0	SPASS	Richards	LEACHN	Daisy	1999	3.3
Wheat	Adet	Shina	N0	SPASS	Richards	LEACHN	Daisy	2000	3.25
Wheat	Adet	Shina	N0	SPASS	Richards	LEACHN	Daisy	2001	3.26
Wheat	Adet	Shina	N0	SPASS	Richards	LEACHN	Daisy	2002	3.22
Wheat	Adet	Shina	N0	SPASS	Richards	LEACHN	Daisy	2003	3.63
Wheat	Adet	Shina	N0	SPASS	Richards	LEACHN	Daisy	2004	2.94
Wheat	Adet	Shina	N0	SPASS	Richards	LEACHN	Daisy	2005	3.18
Wheat	Adet	Shina	N0	SPASS	Richards	LEACHN	Daisy	2006	3.25
Wheat	Adet	Shina	N0	SPASS	Richards	LEACHN	Daisy	2007	3.05
Wheat	Adet	Shina	N0	SPASS	Richards	LEACHN	Daisy	2008	3.26
Wheat	Adet	Shina	N0	SPASS	Richards	LEACHN	Daisy	2009	3.29
Wheat	Adet	Shina	N0	SPASS	Richards	LEACHN	Daisy	2010	3.66
Wheat	Adet	Shina	N40	SPASS	Richards	LEACHN	Daisy	1981	3.89
Wheat	Adet	Shina	N40	SPASS	Richards	LEACHN	Daisy	1982	4.25
Wheat	Adet	Shina	N40	SPASS	Richards	LEACHN	Daisy	1983	3.94
Wheat	Adet	Shina	N40	SPASS	Richards	LEACHN	Daisy	1984	3.83
Wheat	Adet	Shina	N40	SPASS	Richards	LEACHN	Daisy	1985	3.92
Wheat	Adet	Shina	N40	SPASS	Richards	LEACHN	Daisy	1986	4.19
Wheat	Adet	Shina	N40	SPASS	Richards	LEACHN	Daisy	1987	4.03
Wheat	Adet	Shina	N40	SPASS	Richards	LEACHN	Daisy	1988	3.92
Wheat	Adet	Shina	N40	SPASS	Richards	LEACHN	Daisy	1989	4.55
Wheat	Adet	Shina	N40	SPASS	Richards	LEACHN	Daisy	1990	3.98
Wheat	Adet	Shina	N40	SPASS	Richards	LEACHN	Daisy	1991	4.14
Wheat	Adet	Shina	N40	SPASS	Richards	LEACHN	Daisy	1992	4.11
Wheat	Adet	Shina	N40	SPASS	Richards	LEACHN	Daisy	1993	4.01
Wheat	Adet	Shina	N40	SPASS	Richards	LEACHN	Daisy	1994	3.93
Wheat	Adet	Shina	N40	SPASS	Richards	LEACHN	Daisy	1995	4.35
Wheat	Adet	Shina	N40	SPASS	Richards	LEACHN	Daisy	1916	4.35
Wheat	Adet	Shina	N40	SPASS	Richards	LEACHN	Daisy	1997	4.3
Wheat	Adet	Shina	N40	SPASS	Richards	LEACHN	Daisy	1998	4.35
Wheat	Adet	Shina	N40	SPASS	Richards	LEACHN	Daisy	1999	4.04
Wheat	Adet	Shina	N40	SPASS	Richards	LEACHN	Daisy	2000	4.12
Wheat	Adet	Shina	N40	SPASS	Richards	LEACHN	Daisy	2001	4.06
[truncated: 26,732 more rows]

## Sheet: Sensitivity
Crop	Site	Var	treatment	trt_lvl	N_Level	Crop_Model	Soil_Water	Soil_Heat	Soil_CN	Year	Yield
Wheat	Adet	Shina	CO2	360	0	SUCROS	Richards	LEACHN	SoilN	1981	3.97
Wheat	Adet	Shina	CO2	360	0	SUCROS	Richards	LEACHN	SoilN	1982	4.48
Wheat	Adet	Shina	CO2	360	0	SUCROS	Richards	LEACHN	SoilN	1983	4.44
Wheat	Adet	Shina	CO2	360	0	SUCROS	Richards	LEACHN	SoilN	1984	3.82
Wheat	Adet	Shina	CO2	360	0	SUCROS	Richards	LEACHN	SoilN	1985	4.15
Wheat	Adet	Shina	CO2	360	0	SUCROS	Richards	LEACHN	SoilN	1986	3.99
Wheat	Adet	Shina	CO2	360	0	SUCROS	Richards	LEACHN	SoilN	1987	3.91
Wheat	Adet	Shina	CO2	360	0	SUCROS	Richards	LEACHN	SoilN	1988	4.07
Wheat	Adet	Shina	CO2	360	0	SUCROS	Richards	LEACHN	SoilN	1989	4.33
Wheat	Adet	Shina	CO2	360	0	SUCROS	Richards	LEACHN	SoilN	1990	3.86
Wheat	Adet	Shina	CO2	360	0	SUCROS	Richards	LEACHN	SoilN	1991	4.24
Wheat	Adet	Shina	CO2	360	0	SUCROS	Richards	LEACHN	SoilN	1992	4.15
Wheat	Adet	Shina	CO2	360	0	SUCROS	Richards	LEACHN	SoilN	1993	4.19
Wheat	Adet	Shina	CO2	360	0	SUCROS	Richards	LEACHN	SoilN	1994	3.68
Wheat	Adet	Shina	CO2	360	0	SUCROS	Richards	LEACHN	SoilN	1995	4.24
Wheat	Adet	Shina	CO2	360	0	SUCROS	Richards	LEACHN	SoilN	1916	4.18
Wheat	Adet	Shina	CO2	360	0	SUCROS	Richards	LEACHN	SoilN	1997	4.04
Wheat	Adet	Shina	CO2	360	0	SUCROS	Richards	LEACHN	SoilN	1998	4.35
Wheat	Adet	Shina	CO2	360	0	SUCROS	Richards	LEACHN	SoilN	1999	3.98
Wheat	Adet	Shina	CO2	360	0	SUCROS	Richards	LEACHN	SoilN	2000	4.1
Wheat	Adet	Shina	CO2	360	0	SUCROS	Richards	LEACHN	SoilN	2001	3.98
Wheat	Adet	Shina	CO2	360	0	SUCROS	Richards	LEACHN	SoilN	2002	4.14
Wheat	Adet	Shina	CO2	360	0	SUCROS	Richards	LEACHN	SoilN	2003	4.13
Wheat	Adet	Shina	CO2	360	0	SUCROS	Richards	LEACHN	SoilN	2004	3.48
Wheat	Adet	Shina	CO2	360	0	SUCROS	Richards	LEACHN	SoilN	2005	3.88
Wheat	Adet	Shina	CO2	360	0	SUCROS	Richards	LEACHN	SoilN	2006	3.77
Wheat	Adet	Shina	CO2	360	0	SUCROS	Richards	LEACHN	SoilN	2007	3.88
Wheat	Adet	Shina	CO2	360	0	SUCROS	Richards	LEACHN	SoilN	2008	4.01
Wheat	Adet	Shina	CO2	360	0	SUCROS	Richards	LEACHN	SoilN	2009	3.75
Wheat	Adet	Shina	CO2	360	0	SUCROS	Richards	LEACHN	SoilN	2010	4.55
Wheat	Adet	Shina	CO2	360	80	SUCROS	Richards	LEACHN	SoilN	1981	3.97
Wheat	Adet	Shina	CO2	360	80	SUCROS	Richards	LEACHN	SoilN	1982	4.48
Wheat	Adet	Shina	CO2	360	80	SUCROS	Richards	LEACHN	SoilN	1983	4.44
Wheat	Adet	Shina	CO2	360	80	SUCROS	Richards	LEACHN	SoilN	1984	3.82
Wheat	Adet	Shina	CO2	360	80	SUCROS	Richards	LEACHN	SoilN	1985	4.15
Wheat	Adet	Shina	CO2	360	80	SUCROS	Richards	LEACHN	SoilN	1986	3.99
Wheat	Adet	Shina	CO2	360	80	SUCROS	Richards	LEACHN	SoilN	1987	3.91
Wheat	Adet	Shina	CO2	360	80	SUCROS	Richards	LEACHN	SoilN	1988	4.07
Wheat	Adet	Shina	CO2	360	80	SUCROS	Richards	LEACHN	SoilN	1989	4.33
Wheat	Adet	Shina	CO2	360	80	SUCROS	Richards	LEACHN	SoilN	1990	3.86
Wheat	Adet	Shina	CO2	360	80	SUCROS	Richards	LEACHN	SoilN	1991	4.24
Wheat	Adet	Shina	CO2	360	80	SUCROS	Richards	LEACHN	SoilN	1992	4.15
Wheat	Adet	Shina	CO2	360	80	SUCROS	Richards	LEACHN	SoilN	1993	4.19
Wheat	Adet	Shina	CO2	360	80	SUCROS	Richards	LEACHN	SoilN	1994	3.68
Wheat	Adet	Shina	CO2	360	80	SUCROS	Richards	LEACHN	SoilN	1995	4.24
Wheat	Adet	Shina	CO2	360	80	SUCROS	Richards	LEACHN	SoilN	1916	4.18
Wheat	Adet	Shina	CO2	360	80	SUCROS	Richards	LEACHN	SoilN	1997	4.04
Wheat	Adet	Shina	CO2	360	80	SUCROS	Richards	LEACHN	SoilN	1998	4.35
Wheat	Adet	Shina	CO2	360	80	SUCROS	Richards	LEACHN	SoilN	1999	3.98
Wheat	Adet	Shina	CO2	360	80	SUCROS	Richards	LEACHN	SoilN	2000	4.1
Wheat	Adet	Shina	CO2	360	80	SUCROS	Richards	LEACHN	SoilN	2001	3.98
Wheat	Adet	Shina	CO2	360	80	SUCROS	Richards	LEACHN	SoilN	2002	4.14
Wheat	Adet	Shina	CO2	360	80	SUCROS	Richards	LEACHN	SoilN	2003	4.13
Wheat	Adet	Shina	CO2	360	80	SUCROS	Richards	LEACHN	SoilN	2004	3.48
Wheat	Adet	Shina	CO2	360	80	SUCROS	Richards	LEACHN	SoilN	2005	3.88
Wheat	Adet	Shina	CO2	360	80	SUCROS	Richards	LEACHN	SoilN	2006	3.77
Wheat	Adet	Shina	CO2	360	80	SUCROS	Richards	LEACHN	SoilN	2007	3.88
Wheat	Adet	Shina	CO2	360	80	SUCROS	Richards	LEACHN	SoilN	2008	4.01
Wheat	Adet	Shina	CO2	360	80	SUCROS	Richards	LEACHN	SoilN	2009	3.75
Wheat	Adet	Shina	CO2	360	80	SUCROS	Richards	LEACHN	SoilN	2010	4.55
Wheat	Adet	Shina	CO2	360	160	SUCROS	Richards	LEACHN	SoilN	1981	3.97
Wheat	Adet	Shina	CO2	360	160	SUCROS	Richards	LEACHN	SoilN	1982	4.48
Wheat	Adet	Shina	CO2	360	160	SUCROS	Richards	LEACHN	SoilN	1983	4.44
Wheat	Adet	Shina	CO2	360	160	SUCROS	Richards	LEACHN	SoilN	1984	3.82
Wheat	Adet	Shina	CO2	360	160	SUCROS	Richards	LEACHN	SoilN	1985	4.15
Wheat	Adet	Shina	CO2	360	160	SUCROS	Richards	LEACHN	SoilN	1986	3.99
Wheat	Adet	Shina	CO2	360	160	SUCROS	Richards	LEACHN	SoilN	1987	3.91
Wheat	Adet	Shina	CO2	360	160	SUCROS	Richards	LEACHN	SoilN	1988	4.07
Wheat	Adet	Shina	CO2	360	160	SUCROS	Richards	LEACHN	SoilN	1989	4.33
Wheat	Adet	Shina	CO2	360	160	SUCROS	Richards	LEACHN	SoilN	1990	3.86
Wheat	Adet	Shina	CO2	360	160	SUCROS	Richards	LEACHN	SoilN	1991	4.24
Wheat	Adet	Shina	CO2	360	160	SUCROS	Richards	LEACHN	SoilN	1992	4.15
Wheat	Adet	Shina	CO2	360	160	SUCROS	Richards	LEACHN	SoilN	1993	4.19
Wheat	Adet	Shina	CO2	360	160	SUCROS	Richards	LEACHN	SoilN	1994	3.68
Wheat	Adet	Shina	CO2	360	160	SUCROS	Richards	LEACHN	SoilN	1995	4.24
Wheat	Adet	Shina	CO2	360	160	SUCROS	Richards	LEACHN	SoilN	1916	4.18
Wheat	Adet	Shina	CO2	360	160	SUCROS	Richards	LEACHN	SoilN	1997	4.04
Wheat	Adet	Shina	CO2	360	160	SUCROS	Richards	LEACHN	SoilN	1998	4.35
Wheat	Adet	Shina	CO2	360	160	SUCROS	Richards	LEACHN	SoilN	1999	3.98
Wheat	Adet	Shina	CO2	360	160	SUCROS	Richards	LEACHN	SoilN	2000	4.1
Wheat	Adet	Shina	CO2	360	160	SUCROS	Richards	LEACHN	SoilN	2001	3.98
Wheat	Adet	Shina	CO2	360	160	SUCROS	Richards	LEACHN	SoilN	2002	4.14
Wheat	Adet	Shina	CO2	360	160	SUCROS	Richards	LEACHN	SoilN	2003	4.13
Wheat	Adet	Shina	CO2	360	160	SUCROS	Richards	LEACHN	SoilN	2004	3.48
Wheat	Adet	Shina	CO2	360	160	SUCROS	Richards	LEACHN	SoilN	2005	3.88
Wheat	Adet	Shina	CO2	360	160	SUCROS	Richards	LEACHN	SoilN	2006	3.77
Wheat	Adet	Shina	CO2	360	160	SUCROS	Richards	LEACHN	SoilN	2007	3.88
Wheat	Adet	Shina	CO2	360	160	SUCROS	Richards	LEACHN	SoilN	2008	4.01
Wheat	Adet	Shina	CO2	360	160	SUCROS	Richards	LEACHN	SoilN	2009	3.75
Wheat	Adet	Shina	CO2	360	160	SUCROS	Richards	LEACHN	SoilN	2010	4.55
Wheat	Adet	Shina	CO2	450	0	SUCROS	Richards	LEACHN	SoilN	1981	4.2
Wheat	Adet	Shina	CO2	450	0	SUCROS	Richards	LEACHN	SoilN	1982	4.75
Wheat	Adet	Shina	CO2	450	0	SUCROS	Richards	LEACHN	SoilN	1983	4.71
Wheat	Adet	Shina	CO2	450	0	SUCROS	Richards	LEACHN	SoilN	1984	4.05
Wheat	Adet	Shina	CO2	450	0	SUCROS	Richards	LEACHN	SoilN	1985	4.4
Wheat	Adet	Shina	CO2	450	0	SUCROS	Richards	LEACHN	SoilN	1986	4.23
Wheat	Adet	Shina	CO2	450	0	SUCROS	Richards	LEACHN	SoilN	1987	4.14
Wheat	Adet	Shina	CO2	450	0	SUCROS	Richards	LEACHN	SoilN	1988	4.32
Wheat	Adet	Shina	CO2	450	0	SUCROS	Richards	LEACHN	SoilN	1989	4.59
Wheat	Adet	Shina	CO2	450	0	SUCROS	Richards	LEACHN	SoilN	1990	4.09
Wheat	Adet	Shina	CO2	450	0	SUCROS	Richards	LEACHN	SoilN	1991	4.49
Wheat	Adet	Shina	CO2	450	0	SUCROS	Richards	LEACHN	SoilN	1992	4.4
Wheat	Adet	Shina	CO2	450	0	SUCROS	Richards	LEACHN	SoilN	1993	4.44
Wheat	Adet	Shina	CO2	450	0	SUCROS	Richards	LEACHN	SoilN	1994	3.9
Wheat	Adet	Shina	CO2	450	0	SUCROS	Richards	LEACHN	SoilN	1995	4.5
Wheat	Adet	Shina	CO2	450	0	SUCROS	Richards	LEACHN	SoilN	1916	4.43
Wheat	Adet	Shina	CO2	450	0	SUCROS	Richards	LEACHN	SoilN	1997	4.28
Wheat	Adet	Shina	CO2	450	0	SUCROS	Richards	LEACHN	SoilN	1998	4.61
Wheat	Adet	Shina	CO2	450	0	SUCROS	Richards	LEACHN	SoilN	1999	4.22
Wheat	Adet	Shina	CO2	450	0	SUCROS	Richards	LEACHN	SoilN	2000	4.35
Wheat	Adet	Shina	CO2	450	0	SUCROS	Richards	LEACHN	SoilN	2001	4.21
Wheat	Adet	Shina	CO2	450	0	SUCROS	Richards	LEACHN	SoilN	2002	4.39
Wheat	Adet	Shina	CO2	450	0	SUCROS	Richards	LEACHN	SoilN	2003	4.38
Wheat	Adet	Shina	CO2	450	0	SUCROS	Richards	LEACHN	SoilN	2004	3.68
Wheat	Adet	Shina	CO2	450	0	SUCROS	Richards	LEACHN	SoilN	2005	4.11
Wheat	Adet	Shina	CO2	450	0	SUCROS	Richards	LEACHN	SoilN	2006	3.98
Wheat	Adet	Shina	CO2	450	0	SUCROS	Richards	LEACHN	SoilN	2007	4.1
Wheat	Adet	Shina	CO2	450	0	SUCROS	Richards	LEACHN	SoilN	2008	4.24
Wheat	Adet	Shina	CO2	450	0	SUCROS	Richards	LEACHN	SoilN	2009	3.97
Wheat	Adet	Shina	CO2	450	0	SUCROS	Richards	LEACHN	SoilN	2010	4.82
Wheat	Adet	Shina	CO2	450	80	SUCROS	Richards	LEACHN	SoilN	1981	4.2
Wheat	Adet	Shina	CO2	450	80	SUCROS	Richards	LEACHN	SoilN	1982	4.75
Wheat	Adet	Shina	CO2	450	80	SUCROS	Richards	LEACHN	SoilN	1983	4.71
Wheat	Adet	Shina	CO2	450	80	SUCROS	Richards	LEACHN	SoilN	1984	4.05
Wheat	Adet	Shina	CO2	450	80	SUCROS	Richards	LEACHN	SoilN	1985	4.4
Wheat	Adet	Shina	CO2	450	80	SUCROS	Richards	LEACHN	SoilN	1986	4.23
Wheat	Adet	Shina	CO2	450	80	SUCROS	Richards	LEACHN	SoilN	1987	4.14
Wheat	Adet	Shina	CO2	450	80	SUCROS	Richards	LEACHN	SoilN	1988	4.32
Wheat	Adet	Shina	CO2	450	80	SUCROS	Richards	LEACHN	SoilN	1989	4.59
Wheat	Adet	Shina	CO2	450	80	SUCROS	Richards	LEACHN	SoilN	1990	4.09
Wheat	Adet	Shina	CO2	450	80	SUCROS	Richards	LEACHN	SoilN	1991	4.49
Wheat	Adet	Shina	CO2	450	80	SUCROS	Richards	LEACHN	SoilN	1992	4.4
Wheat	Adet	Shina	CO2	450	80	SUCROS	Richards	LEACHN	SoilN	1993	4.44
Wheat	Adet	Shina	CO2	450	80	SUCROS	Richards	LEACHN	SoilN	1994	3.9
Wheat	Adet	Shina	CO2	450	80	SUCROS	Richards	LEACHN	SoilN	1995	4.5
Wheat	Adet	Shina	CO2	450	80	SUCROS	Richards	LEACHN	SoilN	1916	4.43
Wheat	Adet	Shina	CO2	450	80	SUCROS	Richards	LEACHN	SoilN	1997	4.28
Wheat	Adet	Shina	CO2	450	80	SUCROS	Richards	LEACHN	SoilN	1998	4.61
Wheat	Adet	Shina	CO2	450	80	SUCROS	Richards	LEACHN	SoilN	1999	4.22
Wheat	Adet	Shina	CO2	450	80	SUCROS	Richards	LEACHN	SoilN	2000	4.35
Wheat	Adet	Shina	CO2	450	80	SUCROS	Richards	LEACHN	SoilN	2001	4.21
Wheat	Adet	Shina	CO2	450	80	SUCROS	Richards	LEACHN	SoilN	2002	4.39
Wheat	Adet	Shina	CO2	450	80	SUCROS	Richards	LEACHN	SoilN	2003	4.38
Wheat	Adet	Shina	CO2	450	80	SUCROS	Richards	LEACHN	SoilN	2004	3.68
Wheat	Adet	Shina	CO2	450	80	SUCROS	Richards	LEACHN	SoilN	2005	4.11
Wheat	Adet	Shina	CO2	450	80	SUCROS	Richards	LEACHN	SoilN	2006	3.98
Wheat	Adet	Shina	CO2	450	80	SUCROS	Richards	LEACHN	SoilN	2007	4.1
Wheat	Adet	Shina	CO2	450	80	SUCROS	Richards	LEACHN	SoilN	2008	4.24
Wheat	Adet	Shina	CO2	450	80	SUCROS	Richards	LEACHN	SoilN	2009	3.97
Wheat	Adet	Shina	CO2	450	80	SUCROS	Richards	LEACHN	SoilN	2010	4.82
Wheat	Adet	Shina	CO2	450	160	SUCROS	Richards	LEACHN	SoilN	1981	4.2
Wheat	Adet	Shina	CO2	450	160	SUCROS	Richards	LEACHN	SoilN	1982	4.75
Wheat	Adet	Shina	CO2	450	160	SUCROS	Richards	LEACHN	SoilN	1983	4.71
Wheat	Adet	Shina	CO2	450	160	SUCROS	Richards	LEACHN	SoilN	1984	4.05
Wheat	Adet	Shina	CO2	450	160	SUCROS	Richards	LEACHN	SoilN	1985	4.4
Wheat	Adet	Shina	CO2	450	160	SUCROS	Richards	LEACHN	SoilN	1986	4.23
Wheat	Adet	Shina	CO2	450	160	SUCROS	Richards	LEACHN	SoilN	1987	4.14
Wheat	Adet	Shina	CO2	450	160	SUCROS	Richards	LEACHN	SoilN	1988	4.32
Wheat	Adet	Shina	CO2	450	160	SUCROS	Richards	LEACHN	SoilN	1989	4.59
Wheat	Adet	Shina	CO2	450	160	SUCROS	Richards	LEACHN	SoilN	1990	4.09
Wheat	Adet	Shina	CO2	450	160	SUCROS	Richards	LEACHN	SoilN	1991	4.49
Wheat	Adet	Shina	CO2	450	160	SUCROS	Richards	LEACHN	SoilN	1992	4.4
Wheat	Adet	Shina	CO2	450	160	SUCROS	Richards	LEACHN	SoilN	1993	4.44
Wheat	Adet	Shina	CO2	450	160	SUCROS	Richards	LEACHN	SoilN	1994	3.9
Wheat	Adet	Shina	CO2	450	160	SUCROS	Richards	LEACHN	SoilN	1995	4.5
Wheat	Adet	Shina	CO2	450	160	SUCROS	Richards	LEACHN	SoilN	1916	4.43
Wheat	Adet	Shina	CO2	450	160	SUCROS	Richards	LEACHN	SoilN	1997	4.28
Wheat	Adet	Shina	CO2	450	160	SUCROS	Richards	LEACHN	SoilN	1998	4.61
Wheat	Adet	Shina	CO2	450	160	SUCROS	Richards	LEACHN	SoilN	1999	4.22
Wheat	Adet	Shina	CO2	450	160	SUCROS	Richards	LEACHN	SoilN	2000	4.35
Wheat	Adet	Shina	CO2	450	160	SUCROS	Richards	LEACHN	SoilN	2001	4.21
Wheat	Adet	Shina	CO2	450	160	SUCROS	Richards	LEACHN	SoilN	2002	4.39
Wheat	Adet	Shina	CO2	450	160	SUCROS	Richards	LEACHN	SoilN	2003	4.38
Wheat	Adet	Shina	CO2	450	160	SUCROS	Richards	LEACHN	SoilN	2004	3.68
Wheat	Adet	Shina	CO2	450	160	SUCROS	Richards	LEACHN	SoilN	2005	4.11
Wheat	Adet	Shina	CO2	450	160	SUCROS	Richards	LEACHN	SoilN	2006	3.98
Wheat	Adet	Shina	CO2	450	160	SUCROS	Richards	LEACHN	SoilN	2007	4.1
Wheat	Adet	Shina	CO2	450	160	SUCROS	Richards	LEACHN	SoilN	2008	4.24
Wheat	Adet	Shina	CO2	450	160	SUCROS	Richards	LEACHN	SoilN	2009	3.97
Wheat	Adet	Shina	CO2	450	160	SUCROS	Richards	LEACHN	SoilN	2010	4.82
Wheat	Adet	Shina	CO2	540	0	SUCROS	Richards	LEACHN	SoilN	1981	4.38
Wheat	Adet	Shina	CO2	540	0	SUCROS	Richards	LEACHN	SoilN	1982	4.95
Wheat	Adet	Shina	CO2	540	0	SUCROS	Richards	LEACHN	SoilN	1983	4.92
Wheat	Adet	Shina	CO2	540	0	SUCROS	Richards	LEACHN	SoilN	1984	4.21
Wheat	Adet	Shina	CO2	540	0	SUCROS	Richards	LEACHN	SoilN	1985	4.59
Wheat	Adet	Shina	CO2	540	0	SUCROS	Richards	LEACHN	SoilN	1986	4.4
Wheat	Adet	Shina	CO2	540	0	SUCROS	Richards	LEACHN	SoilN	1987	4.31
Wheat	Adet	Shina	CO2	540	0	SUCROS	Richards	LEACHN	SoilN	1988	4.5
Wheat	Adet	Shina	CO2	540	0	SUCROS	Richards	LEACHN	SoilN	1989	4.78
Wheat	Adet	Shina	CO2	540	0	SUCROS	Richards	LEACHN	SoilN	1990	4.26
Wheat	Adet	Shina	CO2	540	0	SUCROS	Richards	LEACHN	SoilN	1991	4.68
Wheat	Adet	Shina	CO2	540	0	SUCROS	Richards	LEACHN	SoilN	1992	4.58
Wheat	Adet	Shina	CO2	540	0	SUCROS	Richards	LEACHN	SoilN	1993	4.62
Wheat	Adet	Shina	CO2	540	0	SUCROS	Richards	LEACHN	SoilN	1994	4.06
Wheat	Adet	Shina	CO2	540	0	SUCROS	Richards	LEACHN	SoilN	1995	4.69
Wheat	Adet	Shina	CO2	540	0	SUCROS	Richards	LEACHN	SoilN	1916	4.62
Wheat	Adet	Shina	CO2	540	0	SUCROS	Richards	LEACHN	SoilN	1997	4.46
Wheat	Adet	Shina	CO2	540	0	SUCROS	Richards	LEACHN	SoilN	1998	4.81
Wheat	Adet	Shina	CO2	540	0	SUCROS	Richards	LEACHN	SoilN	1999	4.4
Wheat	Adet	Shina	CO2	540	0	SUCROS	Richards	LEACHN	SoilN	2000	4.53
Wheat	Adet	Shina	CO2	540	0	SUCROS	Richards	LEACHN	SoilN	2001	4.39
Wheat	Adet	Shina	CO2	540	0	SUCROS	Richards	LEACHN	SoilN	2002	4.57
Wheat	Adet	Shina	CO2	540	0	SUCROS	Richards	LEACHN	SoilN	2003	4.56
Wheat	Adet	Shina	CO2	540	0	SUCROS	Richards	LEACHN	SoilN	2004	3.82
Wheat	Adet	Shina	CO2	540	0	SUCROS	Richards	LEACHN	SoilN	2005	4.28
Wheat	Adet	Shina	CO2	540	0	SUCROS	Richards	LEACHN	SoilN	2006	4.15
Wheat	Adet	Shina	CO2	540	0	SUCROS	Richards	LEACHN	SoilN	2007	4.27
Wheat	Adet	Shina	CO2	540	0	SUCROS	Richards	LEACHN	SoilN	2008	4.41
Wheat	Adet	Shina	CO2	540	0	SUCROS	Richards	LEACHN	SoilN	2009	4.13
Wheat	Adet	Shina	CO2	540	0	SUCROS	Richards	LEACHN	SoilN	2010	5.03
Wheat	Adet	Shina	CO2	540	80	SUCROS	Richards	LEACHN	SoilN	1981	4.38
Wheat	Adet	Shina	CO2	540	80	SUCROS	Richards	LEACHN	SoilN	1982	4.95
Wheat	Adet	Shina	CO2	540	80	SUCROS	Richards	LEACHN	SoilN	1983	4.92
Wheat	Adet	Shina	CO2	540	80	SUCROS	Richards	LEACHN	SoilN	1984	4.21
Wheat	Adet	Shina	CO2	540	80	SUCROS	Richards	LEACHN	SoilN	1985	4.59
Wheat	Adet	Shina	CO2	540	80	SUCROS	Richards	LEACHN	SoilN	1986	4.4
Wheat	Adet	Shina	CO2	540	80	SUCROS	Richards	LEACHN	SoilN	1987	4.31
Wheat	Adet	Shina	CO2	540	80	SUCROS	Richards	LEACHN	SoilN	1988	4.5
Wheat	Adet	Shina	CO2	540	80	SUCROS	Richards	LEACHN	SoilN	1989	4.78
Wheat	Adet	Shina	CO2	540	80	SUCROS	Richards	LEACHN	SoilN	1990	4.26
Wheat	Adet	Shina	CO2	540	80	SUCROS	Richards	LEACHN	SoilN	1991	4.68
Wheat	Adet	Shina	CO2	540	80	SUCROS	Richards	LEACHN	SoilN	1992	4.58
Wheat	Adet	Shina	CO2	540	80	SUCROS	Richards	LEACHN	SoilN	1993	4.62
Wheat	Adet	Shina	CO2	540	80	SUCROS	Richards	LEACHN	SoilN	1994	4.06
Wheat	Adet	Shina	CO2	540	80	SUCROS	Richards	LEACHN	SoilN	1995	4.69
Wheat	Adet	Shina	CO2	540	80	SUCROS	Richards	LEACHN	SoilN	1916	4.62
Wheat	Adet	Shina	CO2	540	80	SUCROS	Richards	LEACHN	SoilN	1997	4.46
Wheat	Adet	Shina	CO2	540	80	SUCROS	Richards	LEACHN	SoilN	1998	4.81
Wheat	Adet	Shina	CO2	540	80	SUCROS	Richards	LEACHN	SoilN	1999	4.4
Wheat	Adet	Shina	CO2	540	80	SUCROS	Richards	LEACHN	SoilN	2000	4.53
Wheat	Adet	Shina	CO2	540	80	SUCROS	Richards	LEACHN	SoilN	2001	4.39
Wheat	Adet	Shina	CO2	540	80	SUCROS	Richards	LEACHN	SoilN	2002	4.57
Wheat	Adet	Shina	CO2	540	80	SUCROS	Richards	LEACHN	SoilN	2003	4.56
Wheat	Adet	Shina	CO2	540	80	SUCROS	Richards	LEACHN	SoilN	2004	3.82
Wheat	Adet	Shina	CO2	540	80	SUCROS	Richards	LEACHN	SoilN	2005	4.28
Wheat	Adet	Shina	CO2	540	80	SUCROS	Richards	LEACHN	SoilN	2006	4.15
Wheat	Adet	Shina	CO2	540	80	SUCROS	Richards	LEACHN	SoilN	2007	4.27
Wheat	Adet	Shina	CO2	540	80	SUCROS	Richards	LEACHN	SoilN	2008	4.41
Wheat	Adet	Shina	CO2	540	80	SUCROS	Richards	LEACHN	SoilN	2009	4.13
Wheat	Adet	Shina	CO2	540	80	SUCROS	Richards	LEACHN	SoilN	2010	5.03
Wheat	Adet	Shina	CO2	540	160	SUCROS	Richards	LEACHN	SoilN	1981	4.38
Wheat	Adet	Shina	CO2	540	160	SUCROS	Richards	LEACHN	SoilN	1982	4.95
Wheat	Adet	Shina	CO2	540	160	SUCROS	Richards	LEACHN	SoilN	1983	4.92
Wheat	Adet	Shina	CO2	540	160	SUCROS	Richards	LEACHN	SoilN	1984	4.21
Wheat	Adet	Shina	CO2	540	160	SUCROS	Richards	LEACHN	SoilN	1985	4.59
Wheat	Adet	Shina	CO2	540	160	SUCROS	Richards	LEACHN	SoilN	1986	4.4
Wheat	Adet	Shina	CO2	540	160	SUCROS	Richards	LEACHN	SoilN	1987	4.31
Wheat	Adet	Shina	CO2	540	160	SUCROS	Richards	LEACHN	SoilN	1988	4.5
Wheat	Adet	Shina	CO2	540	160	SUCROS	Richards	LEACHN	SoilN	1989	4.78
Wheat	Adet	Shina	CO2	540	160	SUCROS	Richards	LEACHN	SoilN	1990	4.26
Wheat	Adet	Shina	CO2	540	160	SUCROS	Richards	LEACHN	SoilN	1991	4.68
Wheat	Adet	Shina	CO2	540	160	SUCROS	Richards	LEACHN	SoilN	1992	4.58
Wheat	Adet	Shina	CO2	540	160	SUCROS	Richards	LEACHN	SoilN	1993	4.62
Wheat	Adet	Shina	CO2	540	160	SUCROS	Richards	LEACHN	SoilN	1994	4.06
Wheat	Adet	Shina	CO2	540	160	SUCROS	Richards	LEACHN	SoilN	1995	4.69
Wheat	Adet	Shina	CO2	540	160	SUCROS	Richards	LEACHN	SoilN	1916	4.62
Wheat	Adet	Shina	CO2	540	160	SUCROS	Richards	LEACHN	SoilN	1997	4.46
Wheat	Adet	Shina	CO2	540	160	SUCROS	Richards	LEACHN	SoilN	1998	4.81
Wheat	Adet	Shina	CO2	540	160	SUCROS	Richards	LEACHN	SoilN	1999	4.4
Wheat	Adet	Shina	CO2	540	160	SUCROS	Richards	LEACHN	SoilN	2000	4.53
Wheat	Adet	Shina	CO2	540	160	SUCROS	Richards	LEACHN	SoilN	2001	4.39
Wheat	Adet	Shina	CO2	540	160	SUCROS	Richards	LEACHN	SoilN	2002	4.57
Wheat	Adet	Shina	CO2	540	160	SUCROS	Richards	LEACHN	SoilN	2003	4.56
Wheat	Adet	Shina	CO2	540	160	SUCROS	Richards	LEACHN	SoilN	2004	3.82
Wheat	Adet	Shina	CO2	540	160	SUCROS	Richards	LEACHN	SoilN	2005	4.28
Wheat	Adet	Shina	CO2	540	160	SUCROS	Richards	LEACHN	SoilN	2006	4.15
Wheat	Adet	Shina	CO2	540	160	SUCROS	Richards	LEACHN	SoilN	2007	4.27
Wheat	Adet	Shina	CO2	540	160	SUCROS	Richards	LEACHN	SoilN	2008	4.41
Wheat	Adet	Shina	CO2	540	160	SUCROS	Richards	LEACHN	SoilN	2009	4.13
Wheat	Adet	Shina	CO2	540	160	SUCROS	Richards	LEACHN	SoilN	2010	5.03
Wheat	Adet	Shina	CO2	630	0	SUCROS	Richards	LEACHN	SoilN	1981	4.52
Wheat	Adet	Shina	CO2	630	0	SUCROS	Richards	LEACHN	SoilN	1982	5.11
Wheat	Adet	Shina	CO2	630	0	SUCROS	Richards	LEACHN	SoilN	1983	5.07
Wheat	Adet	Shina	CO2	630	0	SUCROS	Richards	LEACHN	SoilN	1984	4.34
Wheat	Adet	Shina	CO2	630	0	SUCROS	Richards	LEACHN	SoilN	1985	4.73
Wheat	Adet	Shina	CO2	630	0	SUCROS	Richards	LEACHN	SoilN	1986	4.54
Wheat	Adet	Shina	CO2	630	0	SUCROS	Richards	LEACHN	SoilN	1987	4.45
Wheat	Adet	Shina	CO2	630	0	SUCROS	Richards	LEACHN	SoilN	1988	4.64
Wheat	Adet	Shina	CO2	630	0	SUCROS	Richards	LEACHN	SoilN	1989	4.93
Wheat	Adet	Shina	CO2	630	0	SUCROS	Richards	LEACHN	SoilN	1990	4.39
Wheat	Adet	Shina	CO2	630	0	SUCROS	Richards	LEACHN	SoilN	1991	4.82
Wheat	Adet	Shina	CO2	630	0	SUCROS	Richards	LEACHN	SoilN	1992	4.72
Wheat	Adet	Shina	CO2	630	0	SUCROS	Richards	LEACHN	SoilN	1993	4.76
Wheat	Adet	Shina	CO2	630	0	SUCROS	Richards	LEACHN	SoilN	1994	4.19
Wheat	Adet	Shina	CO2	630	0	SUCROS	Richards	LEACHN	SoilN	1995	4.83
Wheat	Adet	Shina	CO2	630	0	SUCROS	Richards	LEACHN	SoilN	1916	4.77
Wheat	Adet	Shina	CO2	630	0	SUCROS	Richards	LEACHN	SoilN	1997	4.6
Wheat	Adet	Shina	CO2	630	0	SUCROS	Richards	LEACHN	SoilN	1998	4.96
Wheat	Adet	Shina	CO2	630	0	SUCROS	Richards	LEACHN	SoilN	1999	4.53
Wheat	Adet	Shina	CO2	630	0	SUCROS	Richards	LEACHN	SoilN	2000	4.67
Wheat	Adet	Shina	CO2	630	0	SUCROS	Richards	LEACHN	SoilN	2001	4.52
Wheat	Adet	Shina	CO2	630	0	SUCROS	Richards	LEACHN	SoilN	2002	4.71
Wheat	Adet	Shina	CO2	630	0	SUCROS	Richards	LEACHN	SoilN	2003	4.7
Wheat	Adet	Shina	CO2	630	0	SUCROS	Richards	LEACHN	SoilN	2004	3.93
Wheat	Adet	Shina	CO2	630	0	SUCROS	Richards	LEACHN	SoilN	2005	4.41
Wheat	Adet	Shina	CO2	630	0	SUCROS	Richards	LEACHN	SoilN	2006	4.27
Wheat	Adet	Shina	CO2	630	0	SUCROS	Richards	LEACHN	SoilN	2007	4.4
Wheat	Adet	Shina	CO2	630	0	SUCROS	Richards	LEACHN	SoilN	2008	4.54
Wheat	Adet	Shina	CO2	630	0	SUCROS	Richards	LEACHN	SoilN	2009	4.25
Wheat	Adet	Shina	CO2	630	0	SUCROS	Richards	LEACHN	SoilN	2010	5.19
Wheat	Adet	Shina	CO2	630	80	SUCROS	Richards	LEACHN	SoilN	1981	4.52
Wheat	Adet	Shina	CO2	630	80	SUCROS	Richards	LEACHN	SoilN	1982	5.11
Wheat	Adet	Shina	CO2	630	80	SUCROS	Richards	LEACHN	SoilN	1983	5.07
Wheat	Adet	Shina	CO2	630	80	SUCROS	Richards	LEACHN	SoilN	1984	4.34
Wheat	Adet	Shina	CO2	630	80	SUCROS	Richards	LEACHN	SoilN	1985	4.73
Wheat	Adet	Shina	CO2	630	80	SUCROS	Richards	LEACHN	SoilN	1986	4.54
Wheat	Adet	Shina	CO2	630	80	SUCROS	Richards	LEACHN	SoilN	1987	4.45
Wheat	Adet	Shina	CO2	630	80	SUCROS	Richards	LEACHN	SoilN	1988	4.64
Wheat	Adet	Shina	CO2	630	80	SUCROS	Richards	LEACHN	SoilN	1989	4.93
Wheat	Adet	Shina	CO2	630	80	SUCROS	Richards	LEACHN	SoilN	1990	4.39
Wheat	Adet	Shina	CO2	630	80	SUCROS	Richards	LEACHN	SoilN	1991	4.82
Wheat	Adet	Shina	CO2	630	80	SUCROS	Richards	LEACHN	SoilN	1992	4.72
Wheat	Adet	Shina	CO2	630	80	SUCROS	Richards	LEACHN	SoilN	1993	4.76
Wheat	Adet	Shina	CO2	630	80	SUCROS	Richards	LEACHN	SoilN	1994	4.19
Wheat	Adet	Shina	CO2	630	80	SUCROS	Richards	LEACHN	SoilN	1995	4.83
Wheat	Adet	Shina	CO2	630	80	SUCROS	Richards	LEACHN	SoilN	1916	4.77
Wheat	Adet	Shina	CO2	630	80	SUCROS	Richards	LEACHN	SoilN	1997	4.6
Wheat	Adet	Shina	CO2	630	80	SUCROS	Richards	LEACHN	SoilN	1998	4.96
Wheat	Adet	Shina	CO2	630	80	SUCROS	Richards	LEACHN	SoilN	1999	4.53
Wheat	Adet	Shina	CO2	630	80	SUCROS	Richards	LEACHN	SoilN	2000	4.67
Wheat	Adet	Shina	CO2	630	80	SUCROS	Richards	LEACHN	SoilN	2001	4.52
Wheat	Adet	Shina	CO2	630	80	SUCROS	Richards	LEACHN	SoilN	2002	4.71
Wheat	Adet	Shina	CO2	630	80	SUCROS	Richards	LEACHN	SoilN	2003	4.7
Wheat	Adet	Shina	CO2	630	80	SUCROS	Richards	LEACHN	SoilN	2004	3.93
Wheat	Adet	Shina	CO2	630	80	SUCROS	Richards	LEACHN	SoilN	2005	4.41
Wheat	Adet	Shina	CO2	630	80	SUCROS	Richards	LEACHN	SoilN	2006	4.27
Wheat	Adet	Shina	CO2	630	80	SUCROS	Richards	LEACHN	SoilN	2007	4.4
Wheat	Adet	Shina	CO2	630	80	SUCROS	Richards	LEACHN	SoilN	2008	4.54
Wheat	Adet	Shina	CO2	630	80	SUCROS	Richards	LEACHN	SoilN	2009	4.25
Wheat	Adet	Shina	CO2	630	80	SUCROS	Richards	LEACHN	SoilN	2010	5.19
Wheat	Adet	Shina	CO2	630	160	SUCROS	Richards	LEACHN	SoilN	1981	4.52
Wheat	Adet	Shina	CO2	630	160	SUCROS	Richards	LEACHN	SoilN	1982	5.11
Wheat	Adet	Shina	CO2	630	160	SUCROS	Richards	LEACHN	SoilN	1983	5.07
Wheat	Adet	Shina	CO2	630	160	SUCROS	Richards	LEACHN	SoilN	1984	4.34
Wheat	Adet	Shina	CO2	630	160	SUCROS	Richards	LEACHN	SoilN	1985	4.73
Wheat	Adet	Shina	CO2	630	160	SUCROS	Richards	LEACHN	SoilN	1986	4.54
Wheat	Adet	Shina	CO2	630	160	SUCROS	Richards	LEACHN	SoilN	1987	4.45
Wheat	Adet	Shina	CO2	630	160	SUCROS	Richards	LEACHN	SoilN	1988	4.64
Wheat	Adet	Shina	CO2	630	160	SUCROS	Richards	LEACHN	SoilN	1989	4.93
Wheat	Adet	Shina	CO2	630	160	SUCROS	Richards	LEACHN	SoilN	1990	4.39
Wheat	Adet	Shina	CO2	630	160	SUCROS	Richards	LEACHN	SoilN	1991	4.82
Wheat	Adet	Shina	CO2	630	160	SUCROS	Richards	LEACHN	SoilN	1992	4.72
Wheat	Adet	Shina	CO2	630	160	SUCROS	Richards	LEACHN	SoilN	1993	4.76
Wheat	Adet	Shina	CO2	630	160	SUCROS	Richards	LEACHN	SoilN	1994	4.19
Wheat	Adet	Shina	CO2	630	160	SUCROS	Richards	LEACHN	SoilN	1995	4.83
Wheat	Adet	Shina	CO2	630	160	SUCROS	Richards	LEACHN	SoilN	1916	4.77
Wheat	Adet	Shina	CO2	630	160	SUCROS	Richards	LEACHN	SoilN	1997	4.6
Wheat	Adet	Shina	CO2	630	160	SUCROS	Richards	LEACHN	SoilN	1998	4.96
Wheat	Adet	Shina	CO2	630	160	SUCROS	Richards	LEACHN	SoilN	1999	4.53
Wheat	Adet	Shina	CO2	630	160	SUCROS	Richards	LEACHN	SoilN	2000	4.67
Wheat	Adet	Shina	CO2	630	160	SUCROS	Richards	LEACHN	SoilN	2001	4.52
Wheat	Adet	Shina	CO2	630	160	SUCROS	Richards	LEACHN	SoilN	2002	4.71
Wheat	Adet	Shina	CO2	630	160	SUCROS	Richards	LEACHN	SoilN	2003	4.7
Wheat	Adet	Shina	CO2	630	160	SUCROS	Richards	LEACHN	SoilN	2004	3.93
Wheat	Adet	Shina	CO2	630	160	SUCROS	Richards	LEACHN	SoilN	2005	4.41
Wheat	Adet	Shina	CO2	630	160	SUCROS	Richards	LEACHN	SoilN	2006	4.27
Wheat	Adet	Shina	CO2	630	160	SUCROS	Richards	LEACHN	SoilN	2007	4.4
Wheat	Adet	Shina	CO2	630	160	SUCROS	Richards	LEACHN	SoilN	2008	4.54
Wheat	Adet	Shina	CO2	630	160	SUCROS	Richards	LEACHN	SoilN	2009	4.25
Wheat	Adet	Shina	CO2	630	160	SUCROS	Richards	LEACHN	SoilN	2010	5.19
Wheat	Adet	Shina	CO2	720	0	SUCROS	Richards	LEACHN	SoilN	1981	4.63
Wheat	Adet	Shina	CO2	720	0	SUCROS	Richards	LEACHN	SoilN	1982	5.23
Wheat	Adet	Shina	CO2	720	0	SUCROS	Richards	LEACHN	SoilN	1983	5.2
Wheat	Adet	Shina	CO2	720	0	SUCROS	Richards	LEACHN	SoilN	1984	4.44
Wheat	Adet	Shina	CO2	720	0	SUCROS	Richards	LEACHN	SoilN	1985	4.84
Wheat	Adet	Shina	CO2	720	0	SUCROS	Richards	LEACHN	SoilN	1986	4.65
Wheat	Adet	Shina	CO2	720	0	SUCROS	Richards	LEACHN	SoilN	1987	4.56
Wheat	Adet	Shina	CO2	720	0	SUCROS	Richards	LEACHN	SoilN	1988	4.75
Wheat	Adet	Shina	CO2	720	0	SUCROS	Richards	LEACHN	SoilN	1989	5.06
Wheat	Adet	Shina	CO2	720	0	SUCROS	Richards	LEACHN	SoilN	1990	4.5
Wheat	Adet	Shina	CO2	720	0	SUCROS	Richards	LEACHN	SoilN	1991	4.94
Wheat	Adet	Shina	CO2	720	0	SUCROS	Richards	LEACHN	SoilN	1992	4.83
Wheat	Adet	Shina	CO2	720	0	SUCROS	Richards	LEACHN	SoilN	1993	4.87
Wheat	Adet	Shina	CO2	720	0	SUCROS	Richards	LEACHN	SoilN	1994	4.29
Wheat	Adet	Shina	CO2	720	0	SUCROS	Richards	LEACHN	SoilN	1995	4.95
Wheat	Adet	Shina	CO2	720	0	SUCROS	Richards	LEACHN	SoilN	1916	4.88
Wheat	Adet	Shina	CO2	720	0	SUCROS	Richards	LEACHN	SoilN	1997	4.72
Wheat	Adet	Shina	CO2	720	0	SUCROS	Richards	LEACHN	SoilN	1998	5.08
Wheat	Adet	Shina	CO2	720	0	SUCROS	Richards	LEACHN	SoilN	1999	4.64
Wheat	Adet	Shina	CO2	720	0	SUCROS	Richards	LEACHN	SoilN	2000	4.78
Wheat	Adet	Shina	CO2	720	0	SUCROS	Richards	LEACHN	SoilN	2001	4.63
Wheat	Adet	Shina	CO2	720	0	SUCROS	Richards	LEACHN	SoilN	2002	4.82
Wheat	Adet	Shina	CO2	720	0	SUCROS	Richards	LEACHN	SoilN	2003	4.82
Wheat	Adet	Shina	CO2	720	0	SUCROS	Richards	LEACHN	SoilN	2004	4.02
Wheat	Adet	Shina	CO2	720	0	SUCROS	Richards	LEACHN	SoilN	2005	4.51
Wheat	Adet	Shina	CO2	720	0	SUCROS	Richards	LEACHN	SoilN	2006	4.37
Wheat	Adet	Shina	CO2	720	0	SUCROS	Richards	LEACHN	SoilN	2007	4.5
Wheat	Adet	Shina	CO2	720	0	SUCROS	Richards	LEACHN	SoilN	2008	4.65
Wheat	Adet	Shina	CO2	720	0	SUCROS	Richards	LEACHN	SoilN	2009	4.35
Wheat	Adet	Shina	CO2	720	0	SUCROS	Richards	LEACHN	SoilN	2010	5.31
Wheat	Adet	Shina	CO2	720	80	SUCROS	Richards	LEACHN	SoilN	1981	4.63
Wheat	Adet	Shina	CO2	720	80	SUCROS	Richards	LEACHN	SoilN	1982	5.23
Wheat	Adet	Shina	CO2	720	80	SUCROS	Richards	LEACHN	SoilN	1983	5.2
Wheat	Adet	Shina	CO2	720	80	SUCROS	Richards	LEACHN	SoilN	1984	4.44
Wheat	Adet	Shina	CO2	720	80	SUCROS	Richards	LEACHN	SoilN	1985	4.84
Wheat	Adet	Shina	CO2	720	80	SUCROS	Richards	LEACHN	SoilN	1986	4.65
Wheat	Adet	Shina	CO2	720	80	SUCROS	Richards	LEACHN	SoilN	1987	4.56
Wheat	Adet	Shina	CO2	720	80	SUCROS	Richards	LEACHN	SoilN	1988	4.75
Wheat	Adet	Shina	CO2	720	80	SUCROS	Richards	LEACHN	SoilN	1989	5.06
Wheat	Adet	Shina	CO2	720	80	SUCROS	Richards	LEACHN	SoilN	1990	4.5
Wheat	Adet	Shina	CO2	720	80	SUCROS	Richards	LEACHN	SoilN	1991	4.94
Wheat	Adet	Shina	CO2	720	80	SUCROS	Richards	LEACHN	SoilN	1992	4.83
Wheat	Adet	Shina	CO2	720	80	SUCROS	Richards	LEACHN	SoilN	1993	4.87
Wheat	Adet	Shina	CO2	720	80	SUCROS	Richards	LEACHN	SoilN	1994	4.29
Wheat	Adet	Shina	CO2	720	80	SUCROS	Richards	LEACHN	SoilN	1995	4.95
Wheat	Adet	Shina	CO2	720	80	SUCROS	Richards	LEACHN	SoilN	1916	4.88
Wheat	Adet	Shina	CO2	720	80	SUCROS	Richards	LEACHN	SoilN	1997	4.72
Wheat	Adet	Shina	CO2	720	80	SUCROS	Richards	LEACHN	SoilN	1998	5.08
Wheat	Adet	Shina	CO2	720	80	SUCROS	Richards	LEACHN	SoilN	1999	4.64
Wheat	Adet	Shina	CO2	720	80	SUCROS	Richards	LEACHN	SoilN	2000	4.78
Wheat	Adet	Shina	CO2	720	80	SUCROS	Richards	LEACHN	SoilN	2001	4.63
Wheat	Adet	Shina	CO2	720	80	SUCROS	Richards	LEACHN	SoilN	2002	4.82
Wheat	Adet	Shina	CO2	720	80	SUCROS	Richards	LEACHN	SoilN	2003	4.82
Wheat	Adet	Shina	CO2	720	80	SUCROS	Richards	LEACHN	SoilN	2004	4.02
Wheat	Adet	Shina	CO2	720	80	SUCROS	Richards	LEACHN	SoilN	2005	4.51
Wheat	Adet	Shina	CO2	720	80	SUCROS	Richards	LEACHN	SoilN	2006	4.37
Wheat	Adet	Shina	CO2	720	80	SUCROS	Richards	LEACHN	SoilN	2007	4.5
Wheat	Adet	Shina	CO2	720	80	SUCROS	Richards	LEACHN	SoilN	2008	4.65
Wheat	Adet	Shina	CO2	720	80	SUCROS	Richards	LEACHN	SoilN	2009	4.35
Wheat	Adet	Shina	CO2	720	80	SUCROS	Richards	LEACHN	SoilN	2010	5.31
Wheat	Adet	Shina	CO2	720	160	SUCROS	Richards	LEACHN	SoilN	1981	4.63
Wheat	Adet	Shina	CO2	720	160	SUCROS	Richards	LEACHN	SoilN	1982	5.23
Wheat	Adet	Shina	CO2	720	160	SUCROS	Richards	LEACHN	SoilN	1983	5.2
Wheat	Adet	Shina	CO2	720	160	SUCROS	Richards	LEACHN	SoilN	1984	4.44
Wheat	Adet	Shina	CO2	720	160	SUCROS	Richards	LEACHN	SoilN	1985	4.84
Wheat	Adet	Shina	CO2	720	160	SUCROS	Richards	LEACHN	SoilN	1986	4.65
Wheat	Adet	Shina	CO2	720	160	SUCROS	Richards	LEACHN	SoilN	1987	4.56
Wheat	Adet	Shina	CO2	720	160	SUCROS	Richards	LEACHN	SoilN	1988	4.75
Wheat	Adet	Shina	CO2	720	160	SUCROS	Richards	LEACHN	SoilN	1989	5.06
Wheat	Adet	Shina	CO2	720	160	SUCROS	Richards	LEACHN	SoilN	1990	4.5
Wheat	Adet	Shina	CO2	720	160	SUCROS	Richards	LEACHN	SoilN	1991	4.94
Wheat	Adet	Shina	CO2	720	160	SUCROS	Richards	LEACHN	SoilN	1992	4.83
Wheat	Adet	Shina	CO2	720	160	SUCROS	Richards	LEACHN	SoilN	1993	4.87
Wheat	Adet	Shina	CO2	720	160	SUCROS	Richards	LEACHN	SoilN	1994	4.29
Wheat	Adet	Shina	CO2	720	160	SUCROS	Richards	LEACHN	SoilN	1995	4.95
Wheat	Adet	Shina	CO2	720	160	SUCROS	Richards	LEACHN	SoilN	1916	4.88
Wheat	Adet	Shina	CO2	720	160	SUCROS	Richards	LEACHN	SoilN	1997	4.72
Wheat	Adet	Shina	CO2	720	160	SUCROS	Richards	LEACHN	SoilN	1998	5.08
Wheat	Adet	Shina	CO2	720	160	SUCROS	Richards	LEACHN	SoilN	1999	4.64
Wheat	Adet	Shina	CO2	720	160	SUCROS	Richards	LEACHN	SoilN	2000	4.78
Wheat	Adet	Shina	CO2	720	160	SUCROS	Richards	LEACHN	SoilN	2001	4.63
Wheat	Adet	Shina	CO2	720	160	SUCROS	Richards	LEACHN	SoilN	2002	4.82
Wheat	Adet	Shina	CO2	720	160	SUCROS	Richards	LEACHN	SoilN	2003	4.82
Wheat	Adet	Shina	CO2	720	160	SUCROS	Richards	LEACHN	SoilN	2004	4.02
Wheat	Adet	Shina	CO2	720	160	SUCROS	Richards	LEACHN	SoilN	2005	4.51
Wheat	Adet	Shina	CO2	720	160	SUCROS	Richards	LEACHN	SoilN	2006	4.37
Wheat	Adet	Shina	CO2	720	160	SUCROS	Richards	LEACHN	SoilN	2007	4.5
Wheat	Adet	Shina	CO2	720	160	SUCROS	Richards	LEACHN	SoilN	2008	4.65
Wheat	Adet	Shina	CO2	720	160	SUCROS	Richards	LEACHN	SoilN	2009	4.35
Wheat	Adet	Shina	CO2	720	160	SUCROS	Richards	LEACHN	SoilN	2010	5.31
Wheat	Adet	Shina	Temp	0	0	SUCROS	Richards	LEACHN	SoilN	1981	4.08
Wheat	Adet	Shina	Temp	0	0	SUCROS	Richards	LEACHN	SoilN	1982	4.61
Wheat	Adet	Shina	Temp	0	0	SUCROS	Richards	LEACHN	SoilN	1983	4.57
Wheat	Adet	Shina	Temp	0	0	SUCROS	Richards	LEACHN	SoilN	1984	3.93
Wheat	Adet	Shina	Temp	0	0	SUCROS	Richards	LEACHN	SoilN	1985	4.27
Wheat	Adet	Shina	Temp	0	0	SUCROS	Richards	LEACHN	SoilN	1986	4.1
Wheat	Adet	Shina	Temp	0	0	SUCROS	Richards	LEACHN	SoilN	1987	4.02
Wheat	Adet	Shina	Temp	0	0	SUCROS	Richards	LEACHN	SoilN	1988	4.19
Wheat	Adet	Shina	Temp	0	0	SUCROS	Richards	LEACHN	SoilN	1989	4.45
Wheat	Adet	Shina	Temp	0	0	SUCROS	Richards	LEACHN	SoilN	1990	3.97
Wheat	Adet	Shina	Temp	0	0	SUCROS	Richards	LEACHN	SoilN	1991	4.36
Wheat	Adet	Shina	Temp	0	0	SUCROS	Richards	LEACHN	SoilN	1992	4.27
Wheat	Adet	Shina	Temp	0	0	SUCROS	Richards	LEACHN	SoilN	1993	4.31
Wheat	Adet	Shina	Temp	0	0	SUCROS	Richards	LEACHN	SoilN	1994	3.79
Wheat	Adet	Shina	Temp	0	0	SUCROS	Richards	LEACHN	SoilN	1995	4.37
Wheat	Adet	Shina	Temp	0	0	SUCROS	Richards	LEACHN	SoilN	1916	4.3
Wheat	Adet	Shina	Temp	0	0	SUCROS	Richards	LEACHN	SoilN	1997	4.16
Wheat	Adet	Shina	Temp	0	0	SUCROS	Richards	LEACHN	SoilN	1998	4.47
Wheat	Adet	Shina	Temp	0	0	SUCROS	Richards	LEACHN	SoilN	1999	4.1
Wheat	Adet	Shina	Temp	0	0	SUCROS	Richards	LEACHN	SoilN	2000	4.22
Wheat	Adet	Shina	Temp	0	0	SUCROS	Richards	LEACHN	SoilN	2001	4.09
Wheat	Adet	Shina	Temp	0	0	SUCROS	Richards	LEACHN	SoilN	2002	4.26
Wheat	Adet	Shina	Temp	0	0	SUCROS	Richards	LEACHN	SoilN	2003	4.25
Wheat	Adet	Shina	Temp	0	0	SUCROS	Richards	LEACHN	SoilN	2004	3.57
Wheat	Adet	Shina	Temp	0	0	SUCROS	Richards	LEACHN	SoilN	2005	3.99
Wheat	Adet	Shina	Temp	0	0	SUCROS	Richards	LEACHN	SoilN	2006	3.87
Wheat	Adet	Shina	Temp	0	0	SUCROS	Richards	LEACHN	SoilN	2007	3.99
Wheat	Adet	Shina	Temp	0	0	SUCROS	Richards	LEACHN	SoilN	2008	4.12
Wheat	Adet	Shina	Temp	0	0	SUCROS	Richards	LEACHN	SoilN	2009	3.86
Wheat	Adet	Shina	Temp	0	0	SUCROS	Richards	LEACHN	SoilN	2010	4.68
Wheat	Adet	Shina	Temp	0	80	SUCROS	Richards	LEACHN	SoilN	1981	4.08
Wheat	Adet	Shina	Temp	0	80	SUCROS	Richards	LEACHN	SoilN	1982	4.61
Wheat	Adet	Shina	Temp	0	80	SUCROS	Richards	LEACHN	SoilN	1983	4.57
Wheat	Adet	Shina	Temp	0	80	SUCROS	Richards	LEACHN	SoilN	1984	3.93
Wheat	Adet	Shina	Temp	0	80	SUCROS	Richards	LEACHN	SoilN	1985	4.27
Wheat	Adet	Shina	Temp	0	80	SUCROS	Richards	LEACHN	SoilN	1986	4.1
Wheat	Adet	Shina	Temp	0	80	SUCROS	Richards	LEACHN	SoilN	1987	4.02
Wheat	Adet	Shina	Temp	0	80	SUCROS	Richards	LEACHN	SoilN	1988	4.19
Wheat	Adet	Shina	Temp	0	80	SUCROS	Richards	LEACHN	SoilN	1989	4.45
Wheat	Adet	Shina	Temp	0	80	SUCROS	Richards	LEACHN	SoilN	1990	3.97
Wheat	Adet	Shina	Temp	0	80	SUCROS	Richards	LEACHN	SoilN	1991	4.36
Wheat	Adet	Shina	Temp	0	80	SUCROS	Richards	LEACHN	SoilN	1992	4.27
Wheat	Adet	Shina	Temp	0	80	SUCROS	Richards	LEACHN	SoilN	1993	4.31
Wheat	Adet	Shina	Temp	0	80	SUCROS	Richards	LEACHN	SoilN	1994	3.79
Wheat	Adet	Shina	Temp	0	80	SUCROS	Richards	LEACHN	SoilN	1995	4.37
Wheat	Adet	Shina	Temp	0	80	SUCROS	Richards	LEACHN	SoilN	1916	4.3
Wheat	Adet	Shina	Temp	0	80	SUCROS	Richards	LEACHN	SoilN	1997	4.16
Wheat	Adet	Shina	Temp	0	80	SUCROS	Richards	LEACHN	SoilN	1998	4.47
Wheat	Adet	Shina	Temp	0	80	SUCROS	Richards	LEACHN	SoilN	1999	4.1
Wheat	Adet	Shina	Temp	0	80	SUCROS	Richards	LEACHN	SoilN	2000	4.22
Wheat	Adet	Shina	Temp	0	80	SUCROS	Richards	LEACHN	SoilN	2001	4.09
Wheat	Adet	Shina	Temp	0	80	SUCROS	Richards	LEACHN	SoilN	2002	4.26
Wheat	Adet	Shina	Temp	0	80	SUCROS	Richards	LEACHN	SoilN	2003	4.25
Wheat	Adet	Shina	Temp	0	80	SUCROS	Richards	LEACHN	SoilN	2004	3.57
Wheat	Adet	Shina	Temp	0	80	SUCROS	Richards	LEACHN	SoilN	2005	3.99
Wheat	Adet	Shina	Temp	0	80	SUCROS	Richards	LEACHN	SoilN	2006	3.87
Wheat	Adet	Shina	Temp	0	80	SUCROS	Richards	LEACHN	SoilN	2007	3.99
Wheat	Adet	Shina	Temp	0	80	SUCROS	Richards	LEACHN	SoilN	2008	4.12
Wheat	Adet	Shina	Temp	0	80	SUCROS	Richards	LEACHN	SoilN	2009	3.86
Wheat	Adet	Shina	Temp	0	80	SUCROS	Richards	LEACHN	SoilN	2010	4.68
Wheat	Adet	Shina	Temp	0	160	SUCROS	Richards	LEACHN	SoilN	1981	4.08
Wheat	Adet	Shina	Temp	0	160	SUCROS	Richards	LEACHN	SoilN	1982	4.61
Wheat	Adet	Shina	Temp	0	160	SUCROS	Richards	LEACHN	SoilN	1983	4.57
Wheat	Adet	Shina	Temp	0	160	SUCROS	Richards	LEACHN	SoilN	1984	3.93
Wheat	Adet	Shina	Temp	0	160	SUCROS	Richards	LEACHN	SoilN	1985	4.27
Wheat	Adet	Shina	Temp	0	160	SUCROS	Richards	LEACHN	SoilN	1986	4.1
Wheat	Adet	Shina	Temp	0	160	SUCROS	Richards	LEACHN	SoilN	1987	4.02
Wheat	Adet	Shina	Temp	0	160	SUCROS	Richards	LEACHN	SoilN	1988	4.19
Wheat	Adet	Shina	Temp	0	160	SUCROS	Richards	LEACHN	SoilN	1989	4.45
Wheat	Adet	Shina	Temp	0	160	SUCROS	Richards	LEACHN	SoilN	1990	3.97
Wheat	Adet	Shina	Temp	0	160	SUCROS	Richards	LEACHN	SoilN	1991	4.36
Wheat	Adet	Shina	Temp	0	160	SUCROS	Richards	LEACHN	SoilN	1992	4.27
Wheat	Adet	Shina	Temp	0	160	SUCROS	Richards	LEACHN	SoilN	1993	4.31
Wheat	Adet	Shina	Temp	0	160	SUCROS	Richards	LEACHN	SoilN	1994	3.79
Wheat	Adet	Shina	Temp	0	160	SUCROS	Richards	LEACHN	SoilN	1995	4.37
Wheat	Adet	Shina	Temp	0	160	SUCROS	Richards	LEACHN	SoilN	1916	4.3
Wheat	Adet	Shina	Temp	0	160	SUCROS	Richards	LEACHN	SoilN	1997	4.16
Wheat	Adet	Shina	Temp	0	160	SUCROS	Richards	LEACHN	SoilN	1998	4.47
Wheat	Adet	Shina	Temp	0	160	SUCROS	Richards	LEACHN	SoilN	1999	4.1
Wheat	Adet	Shina	Temp	0	160	SUCROS	Richards	LEACHN	SoilN	2000	4.22
Wheat	Adet	Shina	Temp	0	160	SUCROS	Richards	LEACHN	SoilN	2001	4.09
Wheat	Adet	Shina	Temp	0	160	SUCROS	Richards	LEACHN	SoilN	2002	4.26
Wheat	Adet	Shina	Temp	0	160	SUCROS	Richards	LEACHN	SoilN	2003	4.25
Wheat	Adet	Shina	Temp	0	160	SUCROS	Richards	LEACHN	SoilN	2004	3.57
Wheat	Adet	Shina	Temp	0	160	SUCROS	Richards	LEACHN	SoilN	2005	3.99
Wheat	Adet	Shina	Temp	0	160	SUCROS	Richards	LEACHN	SoilN	2006	3.87
Wheat	Adet	Shina	Temp	0	160	SUCROS	Richards	LEACHN	SoilN	2007	3.99
Wheat	Adet	Shina	Temp	0	160	SUCROS	Richards	LEACHN	SoilN	2008	4.12
Wheat	Adet	Shina	Temp	0	160	SUCROS	Richards	LEACHN	SoilN	2009	3.86
Wheat	Adet	Shina	Temp	0	160	SUCROS	Richards	LEACHN	SoilN	2010	4.68
Wheat	Adet	Shina	Temp	2	0	SUCROS	Richards	LEACHN	SoilN	1981	3.3
Wheat	Adet	Shina	Temp	2	0	SUCROS	Richards	LEACHN	SoilN	1982	3.6
Wheat	Adet	Shina	Temp	2	0	SUCROS	Richards	LEACHN	SoilN	1983	3.8
Wheat	Adet	Shina	Temp	2	0	SUCROS	Richards	LEACHN	SoilN	1984	3.32
Wheat	Adet	Shina	Temp	2	0	SUCROS	Richards	LEACHN	SoilN	1985	3.45
Wheat	Adet	Shina	Temp	2	0	SUCROS	Richards	LEACHN	SoilN	1986	3.5
Wheat	Adet	Shina	Temp	2	0	SUCROS	Richards	LEACHN	SoilN	1987	3.34
Wheat	Adet	Shina	Temp	2	0	SUCROS	Richards	LEACHN	SoilN	1988	3.61
Wheat	Adet	Shina	Temp	2	0	SUCROS	Richards	LEACHN	SoilN	1989	3.61
Wheat	Adet	Shina	Temp	2	0	SUCROS	Richards	LEACHN	SoilN	1990	3.25
Wheat	Adet	Shina	Temp	2	0	SUCROS	Richards	LEACHN	SoilN	1991	3.41
Wheat	Adet	Shina	Temp	2	0	SUCROS	Richards	LEACHN	SoilN	1992	3.33
Wheat	Adet	Shina	Temp	2	0	SUCROS	Richards	LEACHN	SoilN	1993	3.38
Wheat	Adet	Shina	Temp	2	0	SUCROS	Richards	LEACHN	SoilN	1994	3.25
Wheat	Adet	Shina	Temp	2	0	SUCROS	Richards	LEACHN	SoilN	1995	3.7
Wheat	Adet	Shina	Temp	2	0	SUCROS	Richards	LEACHN	SoilN	1916	3.6
Wheat	Adet	Shina	Temp	2	0	SUCROS	Richards	LEACHN	SoilN	1997	3.41
Wheat	Adet	Shina	Temp	2	0	SUCROS	Richards	LEACHN	SoilN	1998	3.42
Wheat	Adet	Shina	Temp	2	0	SUCROS	Richards	LEACHN	SoilN	1999	3.32
Wheat	Adet	Shina	Temp	2	0	SUCROS	Richards	LEACHN	SoilN	2000	3.38
Wheat	Adet	Shina	Temp	2	0	SUCROS	Richards	LEACHN	SoilN	2001	3.22
Wheat	Adet	Shina	Temp	2	0	SUCROS	Richards	LEACHN	SoilN	2002	3.31
Wheat	Adet	Shina	Temp	2	0	SUCROS	Richards	LEACHN	SoilN	2003	3.59
Wheat	Adet	Shina	Temp	2	0	SUCROS	Richards	LEACHN	SoilN	2004	2.96
Wheat	Adet	Shina	Temp	2	0	SUCROS	Richards	LEACHN	SoilN	2005	3.32
Wheat	Adet	Shina	Temp	2	0	SUCROS	Richards	LEACHN	SoilN	2006	3.23
Wheat	Adet	Shina	Temp	2	0	SUCROS	Richards	LEACHN	SoilN	2007	3.14
Wheat	Adet	Shina	Temp	2	0	SUCROS	Richards	LEACHN	SoilN	2008	3.13
Wheat	Adet	Shina	Temp	2	0	SUCROS	Richards	LEACHN	SoilN	2009	3.29
Wheat	Adet	Shina	Temp	2	0	SUCROS	Richards	LEACHN	SoilN	2010	3.96
Wheat	Adet	Shina	Temp	2	80	SUCROS	Richards	LEACHN	SoilN	1981	3.3
Wheat	Adet	Shina	Temp	2	80	SUCROS	Richards	LEACHN	SoilN	1982	3.6
Wheat	Adet	Shina	Temp	2	80	SUCROS	Richards	LEACHN	SoilN	1983	3.8
Wheat	Adet	Shina	Temp	2	80	SUCROS	Richards	LEACHN	SoilN	1984	3.32
Wheat	Adet	Shina	Temp	2	80	SUCROS	Richards	LEACHN	SoilN	1985	3.45
Wheat	Adet	Shina	Temp	2	80	SUCROS	Richards	LEACHN	SoilN	1986	3.5
Wheat	Adet	Shina	Temp	2	80	SUCROS	Richards	LEACHN	SoilN	1987	3.34
Wheat	Adet	Shina	Temp	2	80	SUCROS	Richards	LEACHN	SoilN	1988	3.61
Wheat	Adet	Shina	Temp	2	80	SUCROS	Richards	LEACHN	SoilN	1989	3.61
Wheat	Adet	Shina	Temp	2	80	SUCROS	Richards	LEACHN	SoilN	1990	3.25
Wheat	Adet	Shina	Temp	2	80	SUCROS	Richards	LEACHN	SoilN	1991	3.41
Wheat	Adet	Shina	Temp	2	80	SUCROS	Richards	LEACHN	SoilN	1992	3.33
Wheat	Adet	Shina	Temp	2	80	SUCROS	Richards	LEACHN	SoilN	1993	3.38
Wheat	Adet	Shina	Temp	2	80	SUCROS	Richards	LEACHN	SoilN	1994	3.25
Wheat	Adet	Shina	Temp	2	80	SUCROS	Richards	LEACHN	SoilN	1995	3.7
Wheat	Adet	Shina	Temp	2	80	SUCROS	Richards	LEACHN	SoilN	1916	3.6
Wheat	Adet	Shina	Temp	2	80	SUCROS	Richards	LEACHN	SoilN	1997	3.41
Wheat	Adet	Shina	Temp	2	80	SUCROS	Richards	LEACHN	SoilN	1998	3.42
Wheat	Adet	Shina	Temp	2	80	SUCROS	Richards	LEACHN	SoilN	1999	3.32
Wheat	Adet	Shina	Temp	2	80	SUCROS	Richards	LEACHN	SoilN	2000	3.38
Wheat	Adet	Shina	Temp	2	80	SUCROS	Richards	LEACHN	SoilN	2001	3.22
Wheat	Adet	Shina	Temp	2	80	SUCROS	Richards	LEACHN	SoilN	2002	3.31
Wheat	Adet	Shina	Temp	2	80	SUCROS	Richards	LEACHN	SoilN	2003	3.59
Wheat	Adet	Shina	Temp	2	80	SUCROS	Richards	LEACHN	SoilN	2004	2.96
Wheat	Adet	Shina	Temp	2	80	SUCROS	Richards	LEACHN	SoilN	2005	3.32
Wheat	Adet	Shina	Temp	2	80	SUCROS	Richards	LEACHN	SoilN	2006	3.23
Wheat	Adet	Shina	Temp	2	80	SUCROS	Richards	LEACHN	SoilN	2007	3.14
Wheat	Adet	Shina	Temp	2	80	SUCROS	Richards	LEACHN	SoilN	2008	3.13
Wheat	Adet	Shina	Temp	2	80	SUCROS	Richards	LEACHN	SoilN	2009	3.29
Wheat	Adet	Shina	Temp	2	80	SUCROS	Richards	LEACHN	SoilN	2010	3.96
Wheat	Adet	Shina	Temp	2	160	SUCROS	Richards	LEACHN	SoilN	1981	3.3
Wheat	Adet	Shina	Temp	2	160	SUCROS	Richards	LEACHN	SoilN	1982	3.6
Wheat	Adet	Shina	Temp	2	160	SUCROS	Richards	LEACHN	SoilN	1983	3.8
Wheat	Adet	Shina	Temp	2	160	SUCROS	Richards	LEACHN	SoilN	1984	3.32
Wheat	Adet	Shina	Temp	2	160	SUCROS	Richards	LEACHN	SoilN	1985	3.45
Wheat	Adet	Shina	Temp	2	160	SUCROS	Richards	LEACHN	SoilN	1986	3.5
Wheat	Adet	Shina	Temp	2	160	SUCROS	Richards	LEACHN	SoilN	1987	3.34
Wheat	Adet	Shina	Temp	2	160	SUCROS	Richards	LEACHN	SoilN	1988	3.61
Wheat	Adet	Shina	Temp	2	160	SUCROS	Richards	LEACHN	SoilN	1989	3.61
Wheat	Adet	Shina	Temp	2	160	SUCROS	Richards	LEACHN	SoilN	1990	3.25
Wheat	Adet	Shina	Temp	2	160	SUCROS	Richards	LEACHN	SoilN	1991	3.41
Wheat	Adet	Shina	Temp	2	160	SUCROS	Richards	LEACHN	SoilN	1992	3.33
Wheat	Adet	Shina	Temp	2	160	SUCROS	Richards	LEACHN	SoilN	1993	3.38
Wheat	Adet	Shina	Temp	2	160	SUCROS	Richards	LEACHN	SoilN	1994	3.25
Wheat	Adet	Shina	Temp	2	160	SUCROS	Richards	LEACHN	SoilN	1995	3.7
Wheat	Adet	Shina	Temp	2	160	SUCROS	Richards	LEACHN	SoilN	1916	3.6
Wheat	Adet	Shina	Temp	2	160	SUCROS	Richards	LEACHN	SoilN	1997	3.41
Wheat	Adet	Shina	Temp	2	160	SUCROS	Richards	LEACHN	SoilN	1998	3.42
Wheat	Adet	Shina	Temp	2	160	SUCROS	Richards	LEACHN	SoilN	1999	3.32
Wheat	Adet	Shina	Temp	2	160	SUCROS	Richards	LEACHN	SoilN	2000	3.38
Wheat	Adet	Shina	Temp	2	160	SUCROS	Richards	LEACHN	SoilN	2001	3.22
Wheat	Adet	Shina	Temp	2	160	SUCROS	Richards	LEACHN	SoilN	2002	3.31
Wheat	Adet	Shina	Temp	2	160	SUCROS	Richards	LEACHN	SoilN	2003	3.59
Wheat	Adet	Shina	Temp	2	160	SUCROS	Richards	LEACHN	SoilN	2004	2.96
Wheat	Adet	Shina	Temp	2	160	SUCROS	Richards	LEACHN	SoilN	2005	3.32
Wheat	Adet	Shina	Temp	2	160	SUCROS	Richards	LEACHN	SoilN	2006	3.23
Wheat	Adet	Shina	Temp	2	160	SUCROS	Richards	LEACHN	SoilN	2007	3.14
Wheat	Adet	Shina	Temp	2	160	SUCROS	Richards	LEACHN	SoilN	2008	3.13
Wheat	Adet	Shina	Temp	2	160	SUCROS	Richards	LEACHN	SoilN	2009	3.29
Wheat	Adet	Shina	Temp	2	160	SUCROS	Richards	LEACHN	SoilN	2010	3.96
Wheat	Adet	Shina	Temp	4	0	SUCROS	Richards	LEACHN	SoilN	1981	2.76
Wheat	Adet	Shina	Temp	4	0	SUCROS	Richards	LEACHN	SoilN	1982	3.06
Wheat	Adet	Shina	Temp	4	0	SUCROS	Richards	LEACHN	SoilN	1983	3.22
Wheat	Adet	Shina	Temp	4	0	SUCROS	Richards	LEACHN	SoilN	1984	2.52
Wheat	Adet	Shina	Temp	4	0	SUCROS	Richards	LEACHN	SoilN	1985	2.84
Wheat	Adet	Shina	Temp	4	0	SUCROS	Richards	LEACHN	SoilN	1986	2.7
Wheat	Adet	Shina	Temp	4	0	SUCROS	Richards	LEACHN	SoilN	1987	2.77
Wheat	Adet	Shina	Temp	4	0	SUCROS	Richards	LEACHN	SoilN	1988	2.81
Wheat	Adet	Shina	Temp	4	0	SUCROS	Richards	LEACHN	SoilN	1989	3.1
Wheat	Adet	Shina	Temp	4	0	SUCROS	Richards	LEACHN	SoilN	1990	2.67
Wheat	Adet	Shina	Temp	4	0	SUCROS	Richards	LEACHN	SoilN	1991	2.75
Wheat	Adet	Shina	Temp	4	0	SUCROS	Richards	LEACHN	SoilN	1992	2.81
Wheat	Adet	Shina	Temp	4	0	SUCROS	Richards	LEACHN	SoilN	1993	2.87
Wheat	Adet	Shina	Temp	4	0	SUCROS	Richards	LEACHN	SoilN	1994	2.58
Wheat	Adet	Shina	Temp	4	0	SUCROS	Richards	LEACHN	SoilN	1995	3.07
Wheat	Adet	Shina	Temp	4	0	SUCROS	Richards	LEACHN	SoilN	1916	2.88
Wheat	Adet	Shina	Temp	4	0	SUCROS	Richards	LEACHN	SoilN	1997	2.91
Wheat	Adet	Shina	Temp	4	0	SUCROS	Richards	LEACHN	SoilN	1998	2.92
Wheat	Adet	Shina	Temp	4	0	SUCROS	Richards	LEACHN	SoilN	1999	2.78
Wheat	Adet	Shina	Temp	4	0	SUCROS	Richards	LEACHN	SoilN	2000	2.76
Wheat	Adet	Shina	Temp	4	0	SUCROS	Richards	LEACHN	SoilN	2001	2.71
Wheat	Adet	Shina	Temp	4	0	SUCROS	Richards	LEACHN	SoilN	2002	2.76
Wheat	Adet	Shina	Temp	4	0	SUCROS	Richards	LEACHN	SoilN	2003	2.97
Wheat	Adet	Shina	Temp	4	0	SUCROS	Richards	LEACHN	SoilN	2004	2.34
Wheat	Adet	Shina	Temp	4	0	SUCROS	Richards	LEACHN	SoilN	2005	2.71
Wheat	Adet	Shina	Temp	4	0	SUCROS	Richards	LEACHN	SoilN	2006	2.73
Wheat	Adet	Shina	Temp	4	0	SUCROS	Richards	LEACHN	SoilN	2007	2.58
Wheat	Adet	Shina	Temp	4	0	SUCROS	Richards	LEACHN	SoilN	2008	2.58
Wheat	Adet	Shina	Temp	4	0	SUCROS	Richards	LEACHN	SoilN	2009	2.45
Wheat	Adet	Shina	Temp	4	0	SUCROS	Richards	LEACHN	SoilN	2010	3.07
Wheat	Adet	Shina	Temp	4	80	SUCROS	Richards	LEACHN	SoilN	1981	2.76
Wheat	Adet	Shina	Temp	4	80	SUCROS	Richards	LEACHN	SoilN	1982	3.06
Wheat	Adet	Shina	Temp	4	80	SUCROS	Richards	LEACHN	SoilN	1983	3.22
Wheat	Adet	Shina	Temp	4	80	SUCROS	Richards	LEACHN	SoilN	1984	2.52
Wheat	Adet	Shina	Temp	4	80	SUCROS	Richards	LEACHN	SoilN	1985	2.84
Wheat	Adet	Shina	Temp	4	80	SUCROS	Richards	LEACHN	SoilN	1986	2.7
Wheat	Adet	Shina	Temp	4	80	SUCROS	Richards	LEACHN	SoilN	1987	2.77
Wheat	Adet	Shina	Temp	4	80	SUCROS	Richards	LEACHN	SoilN	1988	2.81
Wheat	Adet	Shina	Temp	4	80	SUCROS	Richards	LEACHN	SoilN	1989	3.1
Wheat	Adet	Shina	Temp	4	80	SUCROS	Richards	LEACHN	SoilN	1990	2.67
Wheat	Adet	Shina	Temp	4	80	SUCROS	Richards	LEACHN	SoilN	1991	2.75
Wheat	Adet	Shina	Temp	4	80	SUCROS	Richards	LEACHN	SoilN	1992	2.81
Wheat	Adet	Shina	Temp	4	80	SUCROS	Richards	LEACHN	SoilN	1993	2.87
Wheat	Adet	Shina	Temp	4	80	SUCROS	Richards	LEACHN	SoilN	1994	2.58
Wheat	Adet	Shina	Temp	4	80	SUCROS	Richards	LEACHN	SoilN	1995	3.07
Wheat	Adet	Shina	Temp	4	80	SUCROS	Richards	LEACHN	SoilN	1916	2.88
Wheat	Adet	Shina	Temp	4	80	SUCROS	Richards	LEACHN	SoilN	1997	2.91
Wheat	Adet	Shina	Temp	4	80	SUCROS	Richards	LEACHN	SoilN	1998	2.92
Wheat	Adet	Shina	Temp	4	80	SUCROS	Richards	LEACHN	SoilN	1999	2.78
Wheat	Adet	Shina	Temp	4	80	SUCROS	Richards	LEACHN	SoilN	2000	2.76
Wheat	Adet	Shina	Temp	4	80	SUCROS	Richards	LEACHN	SoilN	2001	2.71
Wheat	Adet	Shina	Temp	4	80	SUCROS	Richards	LEACHN	SoilN	2002	2.76
Wheat	Adet	Shina	Temp	4	80	SUCROS	Richards	LEACHN	SoilN	2003	2.97
Wheat	Adet	Shina	Temp	4	80	SUCROS	Richards	LEACHN	SoilN	2004	2.34
Wheat	Adet	Shina	Temp	4	80	SUCROS	Richards	LEACHN	SoilN	2005	2.71
Wheat	Adet	Shina	Temp	4	80	SUCROS	Richards	LEACHN	SoilN	2006	2.73
Wheat	Adet	Shina	Temp	4	80	SUCROS	Richards	LEACHN	SoilN	2007	2.58
Wheat	Adet	Shina	Temp	4	80	SUCROS	Richards	LEACHN	SoilN	2008	2.58
Wheat	Adet	Shina	Temp	4	80	SUCROS	Richards	LEACHN	SoilN	2009	2.45
Wheat	Adet	Shina	Temp	4	80	SUCROS	Richards	LEACHN	SoilN	2010	3.07
Wheat	Adet	Shina	Temp	4	160	SUCROS	Richards	LEACHN	SoilN	1981	2.76
Wheat	Adet	Shina	Temp	4	160	SUCROS	Richards	LEACHN	SoilN	1982	3.06
Wheat	Adet	Shina	Temp	4	160	SUCROS	Richards	LEACHN	SoilN	1983	3.22
Wheat	Adet	Shina	Temp	4	160	SUCROS	Richards	LEACHN	SoilN	1984	2.52
Wheat	Adet	Shina	Temp	4	160	SUCROS	Richards	LEACHN	SoilN	1985	2.84
Wheat	Adet	Shina	Temp	4	160	SUCROS	Richards	LEACHN	SoilN	1986	2.7
Wheat	Adet	Shina	Temp	4	160	SUCROS	Richards	LEACHN	SoilN	1987	2.77
Wheat	Adet	Shina	Temp	4	160	SUCROS	Richards	LEACHN	SoilN	1988	2.81
Wheat	Adet	Shina	Temp	4	160	SUCROS	Richards	LEACHN	SoilN	1989	3.1
Wheat	Adet	Shina	Temp	4	160	SUCROS	Richards	LEACHN	SoilN	1990	2.67
Wheat	Adet	Shina	Temp	4	160	SUCROS	Richards	LEACHN	SoilN	1991	2.75
Wheat	Adet	Shina	Temp	4	160	SUCROS	Richards	LEACHN	SoilN	1992	2.81
Wheat	Adet	Shina	Temp	4	160	SUCROS	Richards	LEACHN	SoilN	1993	2.87
Wheat	Adet	Shina	Temp	4	160	SUCROS	Richards	LEACHN	SoilN	1994	2.58
Wheat	Adet	Shina	Temp	4	160	SUCROS	Richards	LEACHN	SoilN	1995	3.07
Wheat	Adet	Shina	Temp	4	160	SUCROS	Richards	LEACHN	SoilN	1916	2.88
Wheat	Adet	Shina	Temp	4	160	SUCROS	Richards	LEACHN	SoilN	1997	2.91
Wheat	Adet	Shina	Temp	4	160	SUCROS	Richards	LEACHN	SoilN	1998	2.92
Wheat	Adet	Shina	Temp	4	160	SUCROS	Richards	LEACHN	SoilN	1999	2.78
Wheat	Adet	Shina	Temp	4	160	SUCROS	Richards	LEACHN	SoilN	2000	2.76
Wheat	Adet	Shina	Temp	4	160	SUCROS	Richards	LEACHN	SoilN	2001	2.71
Wheat	Adet	Shina	Temp	4	160	SUCROS	Richards	LEACHN	SoilN	2002	2.76
Wheat	Adet	Shina	Temp	4	160	SUCROS	Richards	LEACHN	SoilN	2003	2.97
Wheat	Adet	Shina	Temp	4	160	SUCROS	Richards	LEACHN	SoilN	2004	2.34
Wheat	Adet	Shina	Temp	4	160	SUCROS	Richards	LEACHN	SoilN	2005	2.71
Wheat	Adet	Shina	Temp	4	160	SUCROS	Richards	LEACHN	SoilN	2006	2.73
Wheat	Adet	Shina	Temp	4	160	SUCROS	Richards	LEACHN	SoilN	2007	2.58
Wheat	Adet	Shina	Temp	4	160	SUCROS	Richards	LEACHN	SoilN	2008	2.58
Wheat	Adet	Shina	Temp	4	160	SUCROS	Richards	LEACHN	SoilN	2009	2.45
Wheat	Adet	Shina	Temp	4	160	SUCROS	Richards	LEACHN	SoilN	2010	3.07
Wheat	Adet	Shina	Temp	6	0	SUCROS	Richards	LEACHN	SoilN	1981	2.16
Wheat	Adet	Shina	Temp	6	0	SUCROS	Richards	LEACHN	SoilN	1982	2.55
Wheat	Adet	Shina	Temp	6	0	SUCROS	Richards	LEACHN	SoilN	1983	2.38
Wheat	Adet	Shina	Temp	6	0	SUCROS	Richards	LEACHN	SoilN	1984	2.13
Wheat	Adet	Shina	Temp	6	0	SUCROS	Richards	LEACHN	SoilN	1985	2.37
Wheat	Adet	Shina	Temp	6	0	SUCROS	Richards	LEACHN	SoilN	1986	2.13
Wheat	Adet	Shina	Temp	6	0	SUCROS	Richards	LEACHN	SoilN	1987	2.11
Wheat	Adet	Shina	Temp	6	0	SUCROS	Richards	LEACHN	SoilN	1988	2.23
Wheat	Adet	Shina	Temp	6	0	SUCROS	Richards	LEACHN	SoilN	1989	2.56
Wheat	Adet	Shina	Temp	6	0	SUCROS	Richards	LEACHN	SoilN	1990	1.99
Wheat	Adet	Shina	Temp	6	0	SUCROS	Richards	LEACHN	SoilN	1991	2.17
Wheat	Adet	Shina	Temp	6	0	SUCROS	Richards	LEACHN	SoilN	1992	2.2
Wheat	Adet	Shina	Temp	6	0	SUCROS	Richards	LEACHN	SoilN	1993	2.25
Wheat	Adet	Shina	Temp	6	0	SUCROS	Richards	LEACHN	SoilN	1994	1.9
Wheat	Adet	Shina	Temp	6	0	SUCROS	Richards	LEACHN	SoilN	1995	2.17
Wheat	Adet	Shina	Temp	6	0	SUCROS	Richards	LEACHN	SoilN	1916	2.33
Wheat	Adet	Shina	Temp	6	0	SUCROS	Richards	LEACHN	SoilN	1997	2.28
Wheat	Adet	Shina	Temp	6	0	SUCROS	Richards	LEACHN	SoilN	1998	2.36
Wheat	Adet	Shina	Temp	6	0	SUCROS	Richards	LEACHN	SoilN	1999	2.09
Wheat	Adet	Shina	Temp	6	0	SUCROS	Richards	LEACHN	SoilN	2000	2.16
Wheat	Adet	Shina	Temp	6	0	SUCROS	Richards	LEACHN	SoilN	2001	2.09
Wheat	Adet	Shina	Temp	6	0	SUCROS	Richards	LEACHN	SoilN	2002	2.13
Wheat	Adet	Shina	Temp	6	0	SUCROS	Richards	LEACHN	SoilN	2003	2.37
Wheat	Adet	Shina	Temp	6	0	SUCROS	Richards	LEACHN	SoilN	2004	1.66
Wheat	Adet	Shina	Temp	6	0	SUCROS	Richards	LEACHN	SoilN	2005	2.11
Wheat	Adet	Shina	Temp	6	0	SUCROS	Richards	LEACHN	SoilN	2006	2.13
Wheat	Adet	Shina	Temp	6	0	SUCROS	Richards	LEACHN	SoilN	2007	1.95
Wheat	Adet	Shina	Temp	6	0	SUCROS	Richards	LEACHN	SoilN	2008	1.93
Wheat	Adet	Shina	Temp	6	0	SUCROS	Richards	LEACHN	SoilN	2009	1.96
Wheat	Adet	Shina	Temp	6	0	SUCROS	Richards	LEACHN	SoilN	2010	2.52
Wheat	Adet	Shina	Temp	6	80	SUCROS	Richards	LEACHN	SoilN	1981	2.16
Wheat	Adet	Shina	Temp	6	80	SUCROS	Richards	LEACHN	SoilN	1982	2.55
Wheat	Adet	Shina	Temp	6	80	SUCROS	Richards	LEACHN	SoilN	1983	2.38
Wheat	Adet	Shina	Temp	6	80	SUCROS	Richards	LEACHN	SoilN	1984	2.13
Wheat	Adet	Shina	Temp	6	80	SUCROS	Richards	LEACHN	SoilN	1985	2.37
Wheat	Adet	Shina	Temp	6	80	SUCROS	Richards	LEACHN	SoilN	1986	2.13
Wheat	Adet	Shina	Temp	6	80	SUCROS	Richards	LEACHN	SoilN	1987	2.11
Wheat	Adet	Shina	Temp	6	80	SUCROS	Richards	LEACHN	SoilN	1988	2.23
Wheat	Adet	Shina	Temp	6	80	SUCROS	Richards	LEACHN	SoilN	1989	2.56
Wheat	Adet	Shina	Temp	6	80	SUCROS	Richards	LEACHN	SoilN	1990	1.99
Wheat	Adet	Shina	Temp	6	80	SUCROS	Richards	LEACHN	SoilN	1991	2.17
Wheat	Adet	Shina	Temp	6	80	SUCROS	Richards	LEACHN	SoilN	1992	2.2
Wheat	Adet	Shina	Temp	6	80	SUCROS	Richards	LEACHN	SoilN	1993	2.25
Wheat	Adet	Shina	Temp	6	80	SUCROS	Richards	LEACHN	SoilN	1994	1.9
Wheat	Adet	Shina	Temp	6	80	SUCROS	Richards	LEACHN	SoilN	1995	2.17
Wheat	Adet	Shina	Temp	6	80	SUCROS	Richards	LEACHN	SoilN	1916	2.33
Wheat	Adet	Shina	Temp	6	80	SUCROS	Richards	LEACHN	SoilN	1997	2.28
Wheat	Adet	Shina	Temp	6	80	SUCROS	Richards	LEACHN	SoilN	1998	2.36
Wheat	Adet	Shina	Temp	6	80	SUCROS	Richards	LEACHN	SoilN	1999	2.09
Wheat	Adet	Shina	Temp	6	80	SUCROS	Richards	LEACHN	SoilN	2000	2.16
Wheat	Adet	Shina	Temp	6	80	SUCROS	Richards	LEACHN	SoilN	2001	2.09
Wheat	Adet	Shina	Temp	6	80	SUCROS	Richards	LEACHN	SoilN	2002	2.13
Wheat	Adet	Shina	Temp	6	80	SUCROS	Richards	LEACHN	SoilN	2003	2.37
Wheat	Adet	Shina	Temp	6	80	SUCROS	Richards	LEACHN	SoilN	2004	1.66
Wheat	Adet	Shina	Temp	6	80	SUCROS	Richards	LEACHN	SoilN	2005	2.11
Wheat	Adet	Shina	Temp	6	80	SUCROS	Richards	LEACHN	SoilN	2006	2.13
Wheat	Adet	Shina	Temp	6	80	SUCROS	Richards	LEACHN	SoilN	2007	1.95
Wheat	Adet	Shina	Temp	6	80	SUCROS	Richards	LEACHN	SoilN	2008	1.93
Wheat	Adet	Shina	Temp	6	80	SUCROS	Richards	LEACHN	SoilN	2009	1.96
Wheat	Adet	Shina	Temp	6	80	SUCROS	Richards	LEACHN	SoilN	2010	2.52
Wheat	Adet	Shina	Temp	6	160	SUCROS	Richards	LEACHN	SoilN	1981	2.16
Wheat	Adet	Shina	Temp	6	160	SUCROS	Richards	LEACHN	SoilN	1982	2.55
Wheat	Adet	Shina	Temp	6	160	SUCROS	Richards	LEACHN	SoilN	1983	2.38
Wheat	Adet	Shina	Temp	6	160	SUCROS	Richards	LEACHN	SoilN	1984	2.13
Wheat	Adet	Shina	Temp	6	160	SUCROS	Richards	LEACHN	SoilN	1985	2.37
Wheat	Adet	Shina	Temp	6	160	SUCROS	Richards	LEACHN	SoilN	1986	2.13
Wheat	Adet	Shina	Temp	6	160	SUCROS	Richards	LEACHN	SoilN	1987	2.11
Wheat	Adet	Shina	Temp	6	160	SUCROS	Richards	LEACHN	SoilN	1988	2.23
Wheat	Adet	Shina	Temp	6	160	SUCROS	Richards	LEACHN	SoilN	1989	2.56
Wheat	Adet	Shina	Temp	6	160	SUCROS	Richards	LEACHN	SoilN	1990	1.99
Wheat	Adet	Shina	Temp	6	160	SUCROS	Richards	LEACHN	SoilN	1991	2.17
Wheat	Adet	Shina	Temp	6	160	SUCROS	Richards	LEACHN	SoilN	1992	2.2
Wheat	Adet	Shina	Temp	6	160	SUCROS	Richards	LEACHN	SoilN	1993	2.25
Wheat	Adet	Shina	Temp	6	160	SUCROS	Richards	LEACHN	SoilN	1994	1.9
Wheat	Adet	Shina	Temp	6	160	SUCROS	Richards	LEACHN	SoilN	1995	2.17
Wheat	Adet	Shina	Temp	6	160	SUCROS	Richards	LEACHN	SoilN	1916	2.33
Wheat	Adet	Shina	Temp	6	160	SUCROS	Richards	LEACHN	SoilN	1997	2.28
Wheat	Adet	Shina	Temp	6	160	SUCROS	Richards	LEACHN	SoilN	1998	2.36
Wheat	Adet	Shina	Temp	6	160	SUCROS	Richards	LEACHN	SoilN	1999	2.09
Wheat	Adet	Shina	Temp	6	160	SUCROS	Richards	LEACHN	SoilN	2000	2.16
Wheat	Adet	Shina	Temp	6	160	SUCROS	Richards	LEACHN	SoilN	2001	2.09
Wheat	Adet	Shina	Temp	6	160	SUCROS	Richards	LEACHN	SoilN	2002	2.13
Wheat	Adet	Shina	Temp	6	160	SUCROS	Richards	LEACHN	SoilN	2003	2.37
Wheat	Adet	Shina	Temp	6	160	SUCROS	Richards	LEACHN	SoilN	2004	1.66
Wheat	Adet	Shina	Temp	6	160	SUCROS	Richards	LEACHN	SoilN	2005	2.11
Wheat	Adet	Shina	Temp	6	160	SUCROS	Richards	LEACHN	SoilN	2006	2.13
Wheat	Adet	Shina	Temp	6	160	SUCROS	Richards	LEACHN	SoilN	2007	1.95
Wheat	Adet	Shina	Temp	6	160	SUCROS	Richards	LEACHN	SoilN	2008	1.93
Wheat	Adet	Shina	Temp	6	160	SUCROS	Richards	LEACHN	SoilN	2009	1.96
Wheat	Adet	Shina	Temp	6	160	SUCROS	Richards	LEACHN	SoilN	2010	2.52
Wheat	Adet	Shina	precp	50	0	SUCROS	Richards	LEACHN	SoilN	1981	4.08
Wheat	Adet	Shina	precp	50	0	SUCROS	Richards	LEACHN	SoilN	1982	4.61
Wheat	Adet	Shina	precp	50	0	SUCROS	Richards	LEACHN	SoilN	1983	4.57
Wheat	Adet	Shina	precp	50	0	SUCROS	Richards	LEACHN	SoilN	1984	3.93
Wheat	Adet	Shina	precp	50	0	SUCROS	Richards	LEACHN	SoilN	1985	4.27
Wheat	Adet	Shina	precp	50	0	SUCROS	Richards	LEACHN	SoilN	1986	4.1
Wheat	Adet	Shina	precp	50	0	SUCROS	Richards	LEACHN	SoilN	1987	4.02
Wheat	Adet	Shina	precp	50	0	SUCROS	Richards	LEACHN	SoilN	1988	4.19
Wheat	Adet	Shina	precp	50	0	SUCROS	Richards	LEACHN	SoilN	1989	4.45
Wheat	Adet	Shina	precp	50	0	SUCROS	Richards	LEACHN	SoilN	1990	3.97
Wheat	Adet	Shina	precp	50	0	SUCROS	Richards	LEACHN	SoilN	1991	4.36
Wheat	Adet	Shina	precp	50	0	SUCROS	Richards	LEACHN	SoilN	1992	4.27
Wheat	Adet	Shina	precp	50	0	SUCROS	Richards	LEACHN	SoilN	1993	4.31
Wheat	Adet	Shina	precp	50	0	SUCROS	Richards	LEACHN	SoilN	1994	3.79
Wheat	Adet	Shina	precp	50	0	SUCROS	Richards	LEACHN	SoilN	1995	4.37
Wheat	Adet	Shina	precp	50	0	SUCROS	Richards	LEACHN	SoilN	1916	4.3
Wheat	Adet	Shina	precp	50	0	SUCROS	Richards	LEACHN	SoilN	1997	4.16
Wheat	Adet	Shina	precp	50	0	SUCROS	Richards	LEACHN	SoilN	1998	4.47
Wheat	Adet	Shina	precp	50	0	SUCROS	Richards	LEACHN	SoilN	1999	4.1
Wheat	Adet	Shina	precp	50	0	SUCROS	Richards	LEACHN	SoilN	2000	4.22
Wheat	Adet	Shina	precp	50	0	SUCROS	Richards	LEACHN	SoilN	2001	4.09
Wheat	Adet	Shina	precp	50	0	SUCROS	Richards	LEACHN	SoilN	2002	4.26
Wheat	Adet	Shina	precp	50	0	SUCROS	Richards	LEACHN	SoilN	2003	4.25
Wheat	Adet	Shina	precp	50	0	SUCROS	Richards	LEACHN	SoilN	2004	3.57
Wheat	Adet	Shina	precp	50	0	SUCROS	Richards	LEACHN	SoilN	2005	3.99
Wheat	Adet	Shina	precp	50	0	SUCROS	Richards	LEACHN	SoilN	2006	3.87
Wheat	Adet	Shina	precp	50	0	SUCROS	Richards	LEACHN	SoilN	2007	3.99
Wheat	Adet	Shina	precp	50	0	SUCROS	Richards	LEACHN	SoilN	2008	4.12
Wheat	Adet	Shina	precp	50	0	SUCROS	Richards	LEACHN	SoilN	2009	3.86
Wheat	Adet	Shina	precp	50	0	SUCROS	Richards	LEACHN	SoilN	2010	4.68
Wheat	Adet	Shina	precp	50	80	SUCROS	Richards	LEACHN	SoilN	1981	4.08
Wheat	Adet	Shina	precp	50	80	SUCROS	Richards	LEACHN	SoilN	1982	4.61
Wheat	Adet	Shina	precp	50	80	SUCROS	Richards	LEACHN	SoilN	1983	4.57
Wheat	Adet	Shina	precp	50	80	SUCROS	Richards	LEACHN	SoilN	1984	3.93
Wheat	Adet	Shina	precp	50	80	SUCROS	Richards	LEACHN	SoilN	1985	4.27
Wheat	Adet	Shina	precp	50	80	SUCROS	Richards	LEACHN	SoilN	1986	4.1
Wheat	Adet	Shina	precp	50	80	SUCROS	Richards	LEACHN	SoilN	1987	4.02
Wheat	Adet	Shina	precp	50	80	SUCROS	Richards	LEACHN	SoilN	1988	4.19
Wheat	Adet	Shina	precp	50	80	SUCROS	Richards	LEACHN	SoilN	1989	4.45
Wheat	Adet	Shina	precp	50	80	SUCROS	Richards	LEACHN	SoilN	1990	3.97
Wheat	Adet	Shina	precp	50	80	SUCROS	Richards	LEACHN	SoilN	1991	4.36
Wheat	Adet	Shina	precp	50	80	SUCROS	Richards	LEACHN	SoilN	1992	4.27
Wheat	Adet	Shina	precp	50	80	SUCROS	Richards	LEACHN	SoilN	1993	4.31
Wheat	Adet	Shina	precp	50	80	SUCROS	Richards	LEACHN	SoilN	1994	3.79
Wheat	Adet	Shina	precp	50	80	SUCROS	Richards	LEACHN	SoilN	1995	4.37
Wheat	Adet	Shina	precp	50	80	SUCROS	Richards	LEACHN	SoilN	1916	4.3
Wheat	Adet	Shina	precp	50	80	SUCROS	Richards	LEACHN	SoilN	1997	4.16
Wheat	Adet	Shina	precp	50	80	SUCROS	Richards	LEACHN	SoilN	1998	4.47
Wheat	Adet	Shina	precp	50	80	SUCROS	Richards	LEACHN	SoilN	1999	4.1
Wheat	Adet	Shina	precp	50	80	SUCROS	Richards	LEACHN	SoilN	2000	4.22
Wheat	Adet	Shina	precp	50	80	SUCROS	Richards	LEACHN	SoilN	2001	4.09
Wheat	Adet	Shina	precp	50	80	SUCROS	Richards	LEACHN	SoilN	2002	4.26
Wheat	Adet	Shina	precp	50	80	SUCROS	Richards	LEACHN	SoilN	2003	4.25
Wheat	Adet	Shina	precp	50	80	SUCROS	Richards	LEACHN	SoilN	2004	3.57
Wheat	Adet	Shina	precp	50	80	SUCROS	Richards	LEACHN	SoilN	2005	3.99
Wheat	Adet	Shina	precp	50	80	SUCROS	Richards	LEACHN	SoilN	2006	3.87
Wheat	Adet	Shina	precp	50	80	SUCROS	Richards	LEACHN	SoilN	2007	3.99
Wheat	Adet	Shina	precp	50	80	SUCROS	Richards	LEACHN	SoilN	2008	4.12
Wheat	Adet	Shina	precp	50	80	SUCROS	Richards	LEACHN	SoilN	2009	3.86
Wheat	Adet	Shina	precp	50	80	SUCROS	Richards	LEACHN	SoilN	2010	4.68
Wheat	Adet	Shina	precp	50	160	SUCROS	Richards	LEACHN	SoilN	1981	4.08
Wheat	Adet	Shina	precp	50	160	SUCROS	Richards	LEACHN	SoilN	1982	4.61
Wheat	Adet	Shina	precp	50	160	SUCROS	Richards	LEACHN	SoilN	1983	4.57
Wheat	Adet	Shina	precp	50	160	SUCROS	Richards	LEACHN	SoilN	1984	3.93
Wheat	Adet	Shina	precp	50	160	SUCROS	Richards	LEACHN	SoilN	1985	4.27
Wheat	Adet	Shina	precp	50	160	SUCROS	Richards	LEACHN	SoilN	1986	4.1
Wheat	Adet	Shina	precp	50	160	SUCROS	Richards	LEACHN	SoilN	1987	4.02
Wheat	Adet	Shina	precp	50	160	SUCROS	Richards	LEACHN	SoilN	1988	4.19
Wheat	Adet	Shina	precp	50	160	SUCROS	Richards	LEACHN	SoilN	1989	4.45
Wheat	Adet	Shina	precp	50	160	SUCROS	Richards	LEACHN	SoilN	1990	3.97
Wheat	Adet	Shina	precp	50	160	SUCROS	Richards	LEACHN	SoilN	1991	4.36
Wheat	Adet	Shina	precp	50	160	SUCROS	Richards	LEACHN	SoilN	1992	4.27
Wheat	Adet	Shina	precp	50	160	SUCROS	Richards	LEACHN	SoilN	1993	4.31
Wheat	Adet	Shina	precp	50	160	SUCROS	Richards	LEACHN	SoilN	1994	3.79
Wheat	Adet	Shina	precp	50	160	SUCROS	Richards	LEACHN	SoilN	1995	4.37
Wheat	Adet	Shina	precp	50	160	SUCROS	Richards	LEACHN	SoilN	1916	4.3
Wheat	Adet	Shina	precp	50	160	SUCROS	Richards	LEACHN	SoilN	1997	4.16
Wheat	Adet	Shina	precp	50	160	SUCROS	Richards	LEACHN	SoilN	1998	4.47
Wheat	Adet	Shina	precp	50	160	SUCROS	Richards	LEACHN	SoilN	1999	4.1
Wheat	Adet	Shina	precp	50	160	SUCROS	Richards	LEACHN	SoilN	2000	4.22
Wheat	Adet	Shina	precp	50	160	SUCROS	Richards	LEACHN	SoilN	2001	4.09
Wheat	Adet	Shina	precp	50	160	SUCROS	Richards	LEACHN	SoilN	2002	4.26
Wheat	Adet	Shina	precp	50	160	SUCROS	Richards	LEACHN	SoilN	2003	4.25
Wheat	Adet	Shina	precp	50	160	SUCROS	Richards	LEACHN	SoilN	2004	3.57
Wheat	Adet	Shina	precp	50	160	SUCROS	Richards	LEACHN	SoilN	2005	3.99
Wheat	Adet	Shina	precp	50	160	SUCROS	Richards	LEACHN	SoilN	2006	3.87
Wheat	Adet	Shina	precp	50	160	SUCROS	Richards	LEACHN	SoilN	2007	3.99
Wheat	Adet	Shina	precp	50	160	SUCROS	Richards	LEACHN	SoilN	2008	4.12
Wheat	Adet	Shina	precp	50	160	SUCROS	Richards	LEACHN	SoilN	2009	3.86
Wheat	Adet	Shina	precp	50	160	SUCROS	Richards	LEACHN	SoilN	2010	4.68
Wheat	Adet	Shina	precp	75	0	SUCROS	Richards	LEACHN	SoilN	1981	4.08
Wheat	Adet	Shina	precp	75	0	SUCROS	Richards	LEACHN	SoilN	1982	4.61
Wheat	Adet	Shina	precp	75	0	SUCROS	Richards	LEACHN	SoilN	1983	4.57
Wheat	Adet	Shina	precp	75	0	SUCROS	Richards	LEACHN	SoilN	1984	3.93
Wheat	Adet	Shina	precp	75	0	SUCROS	Richards	LEACHN	SoilN	1985	4.27
Wheat	Adet	Shina	precp	75	0	SUCROS	Richards	LEACHN	SoilN	1986	4.1
Wheat	Adet	Shina	precp	75	0	SUCROS	Richards	LEACHN	SoilN	1987	4.02
Wheat	Adet	Shina	precp	75	0	SUCROS	Richards	LEACHN	SoilN	1988	4.19
Wheat	Adet	Shina	precp	75	0	SUCROS	Richards	LEACHN	SoilN	1989	4.45
Wheat	Adet	Shina	precp	75	0	SUCROS	Richards	LEACHN	SoilN	1990	3.97
Wheat	Adet	Shina	precp	75	0	SUCROS	Richards	LEACHN	SoilN	1991	4.36
Wheat	Adet	Shina	precp	75	0	SUCROS	Richards	LEACHN	SoilN	1992	4.27
Wheat	Adet	Shina	precp	75	0	SUCROS	Richards	LEACHN	SoilN	1993	4.31
Wheat	Adet	Shina	precp	75	0	SUCROS	Richards	LEACHN	SoilN	1994	3.79
Wheat	Adet	Shina	precp	75	0	SUCROS	Richards	LEACHN	SoilN	1995	4.37
Wheat	Adet	Shina	precp	75	0	SUCROS	Richards	LEACHN	SoilN	1916	4.3
Wheat	Adet	Shina	precp	75	0	SUCROS	Richards	LEACHN	SoilN	1997	4.16
Wheat	Adet	Shina	precp	75	0	SUCROS	Richards	LEACHN	SoilN	1998	4.47
Wheat	Adet	Shina	precp	75	0	SUCROS	Richards	LEACHN	SoilN	1999	4.1
Wheat	Adet	Shina	precp	75	0	SUCROS	Richards	LEACHN	SoilN	2000	4.22
Wheat	Adet	Shina	precp	75	0	SUCROS	Richards	LEACHN	SoilN	2001	4.09
Wheat	Adet	Shina	precp	75	0	SUCROS	Richards	LEACHN	SoilN	2002	4.26
Wheat	Adet	Shina	precp	75	0	SUCROS	Richards	LEACHN	SoilN	2003	4.25
Wheat	Adet	Shina	precp	75	0	SUCROS	Richards	LEACHN	SoilN	2004	3.57
Wheat	Adet	Shina	precp	75	0	SUCROS	Richards	LEACHN	SoilN	2005	3.99
Wheat	Adet	Shina	precp	75	0	SUCROS	Richards	LEACHN	SoilN	2006	3.87
Wheat	Adet	Shina	precp	75	0	SUCROS	Richards	LEACHN	SoilN	2007	3.99
Wheat	Adet	Shina	precp	75	0	SUCROS	Richards	LEACHN	SoilN	2008	4.12
Wheat	Adet	Shina	precp	75	0	SUCROS	Richards	LEACHN	SoilN	2009	3.86
Wheat	Adet	Shina	precp	75	0	SUCROS	Richards	LEACHN	SoilN	2010	4.68
Wheat	Adet	Shina	precp	75	80	SUCROS	Richards	LEACHN	SoilN	1981	4.08
Wheat	Adet	Shina	precp	75	80	SUCROS	Richards	LEACHN	SoilN	1982	4.61
Wheat	Adet	Shina	precp	75	80	SUCROS	Richards	LEACHN	SoilN	1983	4.57
Wheat	Adet	Shina	precp	75	80	SUCROS	Richards	LEACHN	SoilN	1984	3.93
Wheat	Adet	Shina	precp	75	80	SUCROS	Richards	LEACHN	SoilN	1985	4.27
Wheat	Adet	Shina	precp	75	80	SUCROS	Richards	LEACHN	SoilN	1986	4.1
Wheat	Adet	Shina	precp	75	80	SUCROS	Richards	LEACHN	SoilN	1987	4.02
Wheat	Adet	Shina	precp	75	80	SUCROS	Richards	LEACHN	SoilN	1988	4.19
Wheat	Adet	Shina	precp	75	80	SUCROS	Richards	LEACHN	SoilN	1989	4.45
Wheat	Adet	Shina	precp	75	80	SUCROS	Richards	LEACHN	SoilN	1990	3.97
Wheat	Adet	Shina	precp	75	80	SUCROS	Richards	LEACHN	SoilN	1991	4.36
Wheat	Adet	Shina	precp	75	80	SUCROS	Richards	LEACHN	SoilN	1992	4.27
Wheat	Adet	Shina	precp	75	80	SUCROS	Richards	LEACHN	SoilN	1993	4.31
Wheat	Adet	Shina	precp	75	80	SUCROS	Richards	LEACHN	SoilN	1994	3.79
Wheat	Adet	Shina	precp	75	80	SUCROS	Richards	LEACHN	SoilN	1995	4.37
Wheat	Adet	Shina	precp	75	80	SUCROS	Richards	LEACHN	SoilN	1916	4.3
Wheat	Adet	Shina	precp	75	80	SUCROS	Richards	LEACHN	SoilN	1997	4.16
Wheat	Adet	Shina	precp	75	80	SUCROS	Richards	LEACHN	SoilN	1998	4.47
Wheat	Adet	Shina	precp	75	80	SUCROS	Richards	LEACHN	SoilN	1999	4.1
Wheat	Adet	Shina	precp	75	80	SUCROS	Richards	LEACHN	SoilN	2000	4.22
Wheat	Adet	Shina	precp	75	80	SUCROS	Richards	LEACHN	SoilN	2001	4.09
Wheat	Adet	Shina	precp	75	80	SUCROS	Richards	LEACHN	SoilN	2002	4.26
Wheat	Adet	Shina	precp	75	80	SUCROS	Richards	LEACHN	SoilN	2003	4.25
Wheat	Adet	Shina	precp	75	80	SUCROS	Richards	LEACHN	SoilN	2004	3.57
Wheat	Adet	Shina	precp	75	80	SUCROS	Richards	LEACHN	SoilN	2005	3.99
Wheat	Adet	Shina	precp	75	80	SUCROS	Richards	LEACHN	SoilN	2006	3.87
Wheat	Adet	Shina	precp	75	80	SUCROS	Richards	LEACHN	SoilN	2007	3.99
Wheat	Adet	Shina	precp	75	80	SUCROS	Richards	LEACHN	SoilN	2008	4.12
Wheat	Adet	Shina	precp	75	80	SUCROS	Richards	LEACHN	SoilN	2009	3.86
Wheat	Adet	Shina	precp	75	80	SUCROS	Richards	LEACHN	SoilN	2010	4.68
Wheat	Adet	Shina	precp	75	160	SUCROS	Richards	LEACHN	SoilN	1981	4.08
Wheat	Adet	Shina	precp	75	160	SUCROS	Richards	LEACHN	SoilN	1982	4.61
Wheat	Adet	Shina	precp	75	160	SUCROS	Richards	LEACHN	SoilN	1983	4.57
Wheat	Adet	Shina	precp	75	160	SUCROS	Richards	LEACHN	SoilN	1984	3.93
Wheat	Adet	Shina	precp	75	160	SUCROS	Richards	LEACHN	SoilN	1985	4.27
Wheat	Adet	Shina	precp	75	160	SUCROS	Richards	LEACHN	SoilN	1986	4.1
Wheat	Adet	Shina	precp	75	160	SUCROS	Richards	LEACHN	SoilN	1987	4.02
Wheat	Adet	Shina	precp	75	160	SUCROS	Richards	LEACHN	SoilN	1988	4.19
Wheat	Adet	Shina	precp	75	160	SUCROS	Richards	LEACHN	SoilN	1989	4.45
Wheat	Adet	Shina	precp	75	160	SUCROS	Richards	LEACHN	SoilN	1990	3.97
Wheat	Adet	Shina	precp	75	160	SUCROS	Richards	LEACHN	SoilN	1991	4.36
Wheat	Adet	Shina	precp	75	160	SUCROS	Richards	LEACHN	SoilN	1992	4.27
Wheat	Adet	Shina	precp	75	160	SUCROS	Richards	LEACHN	SoilN	1993	4.31
Wheat	Adet	Shina	precp	75	160	SUCROS	Richards	LEACHN	SoilN	1994	3.79
Wheat	Adet	Shina	precp	75	160	SUCROS	Richards	LEACHN	SoilN	1995	4.37
Wheat	Adet	Shina	precp	75	160	SUCROS	Richards	LEACHN	SoilN	1916	4.3
Wheat	Adet	Shina	precp	75	160	SUCROS	Richards	LEACHN	SoilN	1997	4.16
Wheat	Adet	Shina	precp	75	160	SUCROS	Richards	LEACHN	SoilN	1998	4.47
Wheat	Adet	Shina	precp	75	160	SUCROS	Richards	LEACHN	SoilN	1999	4.1
Wheat	Adet	Shina	precp	75	160	SUCROS	Richards	LEACHN	SoilN	2000	4.22
Wheat	Adet	Shina	precp	75	160	SUCROS	Richards	LEACHN	SoilN	2001	4.09
Wheat	Adet	Shina	precp	75	160	SUCROS	Richards	LEACHN	SoilN	2002	4.26
Wheat	Adet	Shina	precp	75	160	SUCROS	Richards	LEACHN	SoilN	2003	4.25
Wheat	Adet	Shina	precp	75	160	SUCROS	Richards	LEACHN	SoilN	2004	3.57
Wheat	Adet	Shina	precp	75	160	SUCROS	Richards	LEACHN	SoilN	2005	3.99
Wheat	Adet	Shina	precp	75	160	SUCROS	Richards	LEACHN	SoilN	2006	3.87
Wheat	Adet	Shina	precp	75	160	SUCROS	Richards	LEACHN	SoilN	2007	3.99
Wheat	Adet	Shina	precp	75	160	SUCROS	Richards	LEACHN	SoilN	2008	4.12
Wheat	Adet	Shina	precp	75	160	SUCROS	Richards	LEACHN	SoilN	2009	3.86
Wheat	Adet	Shina	precp	75	160	SUCROS	Richards	LEACHN	SoilN	2010	4.68
Wheat	Adet	Shina	precp	100	0	SUCROS	Richards	LEACHN	SoilN	1981	4.08
Wheat	Adet	Shina	precp	100	0	SUCROS	Richards	LEACHN	SoilN	1982	4.61
Wheat	Adet	Shina	precp	100	0	SUCROS	Richards	LEACHN	SoilN	1983	4.57
Wheat	Adet	Shina	precp	100	0	SUCROS	Richards	LEACHN	SoilN	1984	3.93
Wheat	Adet	Shina	precp	100	0	SUCROS	Richards	LEACHN	SoilN	1985	4.27
Wheat	Adet	Shina	precp	100	0	SUCROS	Richards	LEACHN	SoilN	1986	4.1
Wheat	Adet	Shina	precp	100	0	SUCROS	Richards	LEACHN	SoilN	1987	4.02
Wheat	Adet	Shina	precp	100	0	SUCROS	Richards	LEACHN	SoilN	1988	4.19
Wheat	Adet	Shina	precp	100	0	SUCROS	Richards	LEACHN	SoilN	1989	4.45
Wheat	Adet	Shina	precp	100	0	SUCROS	Richards	LEACHN	SoilN	1990	3.97
Wheat	Adet	Shina	precp	100	0	SUCROS	Richards	LEACHN	SoilN	1991	4.36
Wheat	Adet	Shina	precp	100	0	SUCROS	Richards	LEACHN	SoilN	1992	4.27
Wheat	Adet	Shina	precp	100	0	SUCROS	Richards	LEACHN	SoilN	1993	4.31
Wheat	Adet	Shina	precp	100	0	SUCROS	Richards	LEACHN	SoilN	1994	3.79
Wheat	Adet	Shina	precp	100	0	SUCROS	Richards	LEACHN	SoilN	1995	4.37
Wheat	Adet	Shina	precp	100	0	SUCROS	Richards	LEACHN	SoilN	1916	4.3
Wheat	Adet	Shina	precp	100	0	SUCROS	Richards	LEACHN	SoilN	1997	4.16
Wheat	Adet	Shina	precp	100	0	SUCROS	Richards	LEACHN	SoilN	1998	4.47
Wheat	Adet	Shina	precp	100	0	SUCROS	Richards	LEACHN	SoilN	1999	4.1
Wheat	Adet	Shina	precp	100	0	SUCROS	Richards	LEACHN	SoilN	2000	4.22
Wheat	Adet	Shina	precp	100	0	SUCROS	Richards	LEACHN	SoilN	2001	4.09
Wheat	Adet	Shina	precp	100	0	SUCROS	Richards	LEACHN	SoilN	2002	4.26
Wheat	Adet	Shina	precp	100	0	SUCROS	Richards	LEACHN	SoilN	2003	4.25
Wheat	Adet	Shina	precp	100	0	SUCROS	Richards	LEACHN	SoilN	2004	3.57
Wheat	Adet	Shina	precp	100	0	SUCROS	Richards	LEACHN	SoilN	2005	3.99
Wheat	Adet	Shina	precp	100	0	SUCROS	Richards	LEACHN	SoilN	2006	3.87
Wheat	Adet	Shina	precp	100	0	SUCROS	Richards	LEACHN	SoilN	2007	3.99
Wheat	Adet	Shina	precp	100	0	SUCROS	Richards	LEACHN	SoilN	2008	4.12
Wheat	Adet	Shina	precp	100	0	SUCROS	Richards	LEACHN	SoilN	2009	3.86
Wheat	Adet	Shina	precp	100	0	SUCROS	Richards	LEACHN	SoilN	2010	4.68
Wheat	Adet	Shina	precp	100	80	SUCROS	Richards	LEACHN	SoilN	1981	4.08
Wheat	Adet	Shina	precp	100	80	SUCROS	Richards	LEACHN	SoilN	1982	4.61
Wheat	Adet	Shina	precp	100	80	SUCROS	Richards	LEACHN	SoilN	1983	4.57
Wheat	Adet	Shina	precp	100	80	SUCROS	Richards	LEACHN	SoilN	1984	3.93
Wheat	Adet	Shina	precp	100	80	SUCROS	Richards	LEACHN	SoilN	1985	4.27
Wheat	Adet	Shina	precp	100	80	SUCROS	Richards	LEACHN	SoilN	1986	4.1
Wheat	Adet	Shina	precp	100	80	SUCROS	Richards	LEACHN	SoilN	1987	4.02
Wheat	Adet	Shina	precp	100	80	SUCROS	Richards	LEACHN	SoilN	1988	4.19
Wheat	Adet	Shina	precp	100	80	SUCROS	Richards	LEACHN	SoilN	1989	4.45
Wheat	Adet	Shina	precp	100	80	SUCROS	Richards	LEACHN	SoilN	1990	3.97
Wheat	Adet	Shina	precp	100	80	SUCROS	Richards	LEACHN	SoilN	1991	4.36
Wheat	Adet	Shina	precp	100	80	SUCROS	Richards	LEACHN	SoilN	1992	4.27
Wheat	Adet	Shina	precp	100	80	SUCROS	Richards	LEACHN	SoilN	1993	4.31
Wheat	Adet	Shina	precp	100	80	SUCROS	Richards	LEACHN	SoilN	1994	3.79
Wheat	Adet	Shina	precp	100	80	SUCROS	Richards	LEACHN	SoilN	1995	4.37
Wheat	Adet	Shina	precp	100	80	SUCROS	Richards	LEACHN	SoilN	1916	4.3
Wheat	Adet	Shina	precp	100	80	SUCROS	Richards	LEACHN	SoilN	1997	4.16
Wheat	Adet	Shina	precp	100	80	SUCROS	Richards	LEACHN	SoilN	1998	4.47
Wheat	Adet	Shina	precp	100	80	SUCROS	Richards	LEACHN	SoilN	1999	4.1
Wheat	Adet	Shina	precp	100	80	SUCROS	Richards	LEACHN	SoilN	2000	4.22
Wheat	Adet	Shina	precp	100	80	SUCROS	Richards	LEACHN	SoilN	2001	4.09
Wheat	Adet	Shina	precp	100	80	SUCROS	Richards	LEACHN	SoilN	2002	4.26
Wheat	Adet	Shina	precp	100	80	SUCROS	Richards	LEACHN	SoilN	2003	4.25
Wheat	Adet	Shina	precp	100	80	SUCROS	Richards	LEACHN	SoilN	2004	3.57
Wheat	Adet	Shina	precp	100	80	SUCROS	Richards	LEACHN	SoilN	2005	3.99
Wheat	Adet	Shina	precp	100	80	SUCROS	Richards	LEACHN	SoilN	2006	3.87
Wheat	Adet	Shina	precp	100	80	SUCROS	Richards	LEACHN	SoilN	2007	3.99
Wheat	Adet	Shina	precp	100	80	SUCROS	Richards	LEACHN	SoilN	2008	4.12
Wheat	Adet	Shina	precp	100	80	SUCROS	Richards	LEACHN	SoilN	2009	3.86
Wheat	Adet	Shina	precp	100	80	SUCROS	Richards	LEACHN	SoilN	2010	4.68
Wheat	Adet	Shina	precp	100	160	SUCROS	Richards	LEACHN	SoilN	1981	4.08
Wheat	Adet	Shina	precp	100	160	SUCROS	Richards	LEACHN	SoilN	1982	4.61
Wheat	Adet	Shina	precp	100	160	SUCROS	Richards	LEACHN	SoilN	1983	4.57
Wheat	Adet	Shina	precp	100	160	SUCROS	Richards	LEACHN	SoilN	1984	3.93
Wheat	Adet	Shina	precp	100	160	SUCROS	Richards	LEACHN	SoilN	1985	4.27
Wheat	Adet	Shina	precp	100	160	SUCROS	Richards	LEACHN	SoilN	1986	4.1
Wheat	Adet	Shina	precp	100	160	SUCROS	Richards	LEACHN	SoilN	1987	4.02
Wheat	Adet	Shina	precp	100	160	SUCROS	Richards	LEACHN	SoilN	1988	4.19
Wheat	Adet	Shina	precp	100	160	SUCROS	Richards	LEACHN	SoilN	1989	4.45
Wheat	Adet	Shina	precp	100	160	SUCROS	Richards	LEACHN	SoilN	1990	3.97
Wheat	Adet	Shina	precp	100	160	SUCROS	Richards	LEACHN	SoilN	1991	4.36
Wheat	Adet	Shina	precp	100	160	SUCROS	Richards	LEACHN	SoilN	1992	4.27
Wheat	Adet	Shina	precp	100	160	SUCROS	Richards	LEACHN	SoilN	1993	4.31
Wheat	Adet	Shina	precp	100	160	SUCROS	Richards	LEACHN	SoilN	1994	3.79
Wheat	Adet	Shina	precp	100	160	SUCROS	Richards	LEACHN	SoilN	1995	4.37
Wheat	Adet	Shina	precp	100	160	SUCROS	Richards	LEACHN	SoilN	1916	4.3
Wheat	Adet	Shina	precp	100	160	SUCROS	Richards	LEACHN	SoilN	1997	4.16
Wheat	Adet	Shina	precp	100	160	SUCROS	Richards	LEACHN	SoilN	1998	4.47
Wheat	Adet	Shina	precp	100	160	SUCROS	Richards	LEACHN	SoilN	1999	4.1
Wheat	Adet	Shina	precp	100	160	SUCROS	Richards	LEACHN	SoilN	2000	4.22
Wheat	Adet	Shina	precp	100	160	SUCROS	Richards	LEACHN	SoilN	2001	4.09
Wheat	Adet	Shina	precp	100	160	SUCROS	Richards	LEACHN	SoilN	2002	4.26
Wheat	Adet	Shina	precp	100	160	SUCROS	Richards	LEACHN	SoilN	2003	4.25
Wheat	Adet	Shina	precp	100	160	SUCROS	Richards	LEACHN	SoilN	2004	3.57
Wheat	Adet	Shina	precp	100	160	SUCROS	Richards	LEACHN	SoilN	2005	3.99
Wheat	Adet	Shina	precp	100	160	SUCROS	Richards	LEACHN	SoilN	2006	3.87
Wheat	Adet	Shina	precp	100	160	SUCROS	Richards	LEACHN	SoilN	2007	3.99
Wheat	Adet	Shina	precp	100	160	SUCROS	Richards	LEACHN	SoilN	2008	4.12
Wheat	Adet	Shina	precp	100	160	SUCROS	Richards	LEACHN	SoilN	2009	3.86
Wheat	Adet	Shina	precp	100	160	SUCROS	Richards	LEACHN	SoilN	2010	4.68
Wheat	Adet	Shina	precp	125	0	SUCROS	Richards	LEACHN	SoilN	1981	4.08
Wheat	Adet	Shina	precp	125	0	SUCROS	Richards	LEACHN	SoilN	1982	4.61
Wheat	Adet	Shina	precp	125	0	SUCROS	Richards	LEACHN	SoilN	1983	4.57
Wheat	Adet	Shina	precp	125	0	SUCROS	Richards	LEACHN	SoilN	1984	3.93
Wheat	Adet	Shina	precp	125	0	SUCROS	Richards	LEACHN	SoilN	1985	4.27
Wheat	Adet	Shina	precp	125	0	SUCROS	Richards	LEACHN	SoilN	1986	4.1
Wheat	Adet	Shina	precp	125	0	SUCROS	Richards	LEACHN	SoilN	1987	4.02
Wheat	Adet	Shina	precp	125	0	SUCROS	Richards	LEACHN	SoilN	1988	4.19
Wheat	Adet	Shina	precp	125	0	SUCROS	Richards	LEACHN	SoilN	1989	4.45
Wheat	Adet	Shina	precp	125	0	SUCROS	Richards	LEACHN	SoilN	1990	3.97
Wheat	Adet	Shina	precp	125	0	SUCROS	Richards	LEACHN	SoilN	1991	4.36
Wheat	Adet	Shina	precp	125	0	SUCROS	Richards	LEACHN	SoilN	1992	4.27
Wheat	Adet	Shina	precp	125	0	SUCROS	Richards	LEACHN	SoilN	1993	4.31
Wheat	Adet	Shina	precp	125	0	SUCROS	Richards	LEACHN	SoilN	1994	3.79
Wheat	Adet	Shina	precp	125	0	SUCROS	Richards	LEACHN	SoilN	1995	4.37
Wheat	Adet	Shina	precp	125	0	SUCROS	Richards	LEACHN	SoilN	1916	4.3
Wheat	Adet	Shina	precp	125	0	SUCROS	Richards	LEACHN	SoilN	1997	4.16
Wheat	Adet	Shina	precp	125	0	SUCROS	Richards	LEACHN	SoilN	1998	4.47
Wheat	Adet	Shina	precp	125	0	SUCROS	Richards	LEACHN	SoilN	1999	4.1
Wheat	Adet	Shina	precp	125	0	SUCROS	Richards	LEACHN	SoilN	2000	4.22
Wheat	Adet	Shina	precp	125	0	SUCROS	Richards	LEACHN	SoilN	2001	4.09
Wheat	Adet	Shina	precp	125	0	SUCROS	Richards	LEACHN	SoilN	2002	4.26
Wheat	Adet	Shina	precp	125	0	SUCROS	Richards	LEACHN	SoilN	2003	4.25
Wheat	Adet	Shina	precp	125	0	SUCROS	Richards	LEACHN	SoilN	2004	3.57
Wheat	Adet	Shina	precp	125	0	SUCROS	Richards	LEACHN	SoilN	2005	3.99
Wheat	Adet	Shina	precp	125	0	SUCROS	Richards	LEACHN	SoilN	2006	3.87
Wheat	Adet	Shina	precp	125	0	SUCROS	Richards	LEACHN	SoilN	2007	3.99
Wheat	Adet	Shina	precp	125	0	SUCROS	Richards	LEACHN	SoilN	2008	4.12
Wheat	Adet	Shina	precp	125	0	SUCROS	Richards	LEACHN	SoilN	2009	3.86
Wheat	Adet	Shina	precp	125	0	SUCROS	Richards	LEACHN	SoilN	2010	4.68
Wheat	Adet	Shina	precp	125	80	SUCROS	Richards	LEACHN	SoilN	1981	4.08
Wheat	Adet	Shina	precp	125	80	SUCROS	Richards	LEACHN	SoilN	1982	4.61
Wheat	Adet	Shina	precp	125	80	SUCROS	Richards	LEACHN	SoilN	1983	4.57
Wheat	Adet	Shina	precp	125	80	SUCROS	Richards	LEACHN	SoilN	1984	3.93
Wheat	Adet	Shina	precp	125	80	SUCROS	Richards	LEACHN	SoilN	1985	4.27
Wheat	Adet	Shina	precp	125	80	SUCROS	Richards	LEACHN	SoilN	1986	4.1
Wheat	Adet	Shina	precp	125	80	SUCROS	Richards	LEACHN	SoilN	1987	4.02
Wheat	Adet	Shina	precp	125	80	SUCROS	Richards	LEACHN	SoilN	1988	4.19
Wheat	Adet	Shina	precp	125	80	SUCROS	Richards	LEACHN	SoilN	1989	4.45
Wheat	Adet	Shina	precp	125	80	SUCROS	Richards	LEACHN	SoilN	1990	3.97
Wheat	Adet	Shina	precp	125	80	SUCROS	Richards	LEACHN	SoilN	1991	4.36
Wheat	Adet	Shina	precp	125	80	SUCROS	Richards	LEACHN	SoilN	1992	4.27
Wheat	Adet	Shina	precp	125	80	SUCROS	Richards	LEACHN	SoilN	1993	4.31
Wheat	Adet	Shina	precp	125	80	SUCROS	Richards	LEACHN	SoilN	1994	3.79
Wheat	Adet	Shina	precp	125	80	SUCROS	Richards	LEACHN	SoilN	1995	4.37
Wheat	Adet	Shina	precp	125	80	SUCROS	Richards	LEACHN	SoilN	1916	4.3
Wheat	Adet	Shina	precp	125	80	SUCROS	Richards	LEACHN	SoilN	1997	4.16
Wheat	Adet	Shina	precp	125	80	SUCROS	Richards	LEACHN	SoilN	1998	4.47
Wheat	Adet	Shina	precp	125	80	SUCROS	Richards	LEACHN	SoilN	1999	4.1
Wheat	Adet	Shina	precp	125	80	SUCROS	Richards	LEACHN	SoilN	2000	4.22
Wheat	Adet	Shina	precp	125	80	SUCROS	Richards	LEACHN	SoilN	2001	4.09
Wheat	Adet	Shina	precp	125	80	SUCROS	Richards	LEACHN	SoilN	2002	4.26
Wheat	Adet	Shina	precp	125	80	SUCROS	Richards	LEACHN	SoilN	2003	4.25
Wheat	Adet	Shina	precp	125	80	SUCROS	Richards	LEACHN	SoilN	2004	3.57
Wheat	Adet	Shina	precp	125	80	SUCROS	Richards	LEACHN	SoilN	2005	3.99
Wheat	Adet	Shina	precp	125	80	SUCROS	Richards	LEACHN	SoilN	2006	3.87
Wheat	Adet	Shina	precp	125	80	SUCROS	Richards	LEACHN	SoilN	2007	3.99
Wheat	Adet	Shina	precp	125	80	SUCROS	Richards	LEACHN	SoilN	2008	4.12
Wheat	Adet	Shina	precp	125	80	SUCROS	Richards	LEACHN	SoilN	2009	3.86
Wheat	Adet	Shina	precp	125	80	SUCROS	Richards	LEACHN	SoilN	2010	4.68
Wheat	Adet	Shina	precp	125	160	SUCROS	Richards	LEACHN	SoilN	1981	4.08
Wheat	Adet	Shina	precp	125	160	SUCROS	Richards	LEACHN	SoilN	1982	4.61
Wheat	Adet	Shina	precp	125	160	SUCROS	Richards	LEACHN	SoilN	1983	4.57
Wheat	Adet	Shina	precp	125	160	SUCROS	Richards	LEACHN	SoilN	1984	3.93
Wheat	Adet	Shina	precp	125	160	SUCROS	Richards	LEACHN	SoilN	1985	4.27
Wheat	Adet	Shina	precp	125	160	SUCROS	Richards	LEACHN	SoilN	1986	4.1
Wheat	Adet	Shina	precp	125	160	SUCROS	Richards	LEACHN	SoilN	1987	4.02
Wheat	Adet	Shina	precp	125	160	SUCROS	Richards	LEACHN	SoilN	1988	4.19
Wheat	Adet	Shina	precp	125	160	SUCROS	Richards	LEACHN	SoilN	1989	4.45
Wheat	Adet	Shina	precp	125	160	SUCROS	Richards	LEACHN	SoilN	1990	3.97
Wheat	Adet	Shina	precp	125	160	SUCROS	Richards	LEACHN	SoilN	1991	4.36
Wheat	Adet	Shina	precp	125	160	SUCROS	Richards	LEACHN	SoilN	1992	4.27
Wheat	Adet	Shina	precp	125	160	SUCROS	Richards	LEACHN	SoilN	1993	4.31
Wheat	Adet	Shina	precp	125	160	SUCROS	Richards	LEACHN	SoilN	1994	3.79
Wheat	Adet	Shina	precp	125	160	SUCROS	Richards	LEACHN	SoilN	1995	4.37
Wheat	Adet	Shina	precp	125	160	SUCROS	Richards	LEACHN	SoilN	1916	4.3
Wheat	Adet	Shina	precp	125	160	SUCROS	Richards	LEACHN	SoilN	1997	4.16
Wheat	Adet	Shina	precp	125	160	SUCROS	Richards	LEACHN	SoilN	1998	4.47
Wheat	Adet	Shina	precp	125	160	SUCROS	Richards	LEACHN	SoilN	1999	4.1
Wheat	Adet	Shina	precp	125	160	SUCROS	Richards	LEACHN	SoilN	2000	4.22
Wheat	Adet	Shina	precp	125	160	SUCROS	Richards	LEACHN	SoilN	2001	4.09
Wheat	Adet	Shina	precp	125	160	SUCROS	Richards	LEACHN	SoilN	2002	4.26
Wheat	Adet	Shina	precp	125	160	SUCROS	Richards	LEACHN	SoilN	2003	4.25
Wheat	Adet	Shina	precp	125	160	SUCROS	Richards	LEACHN	SoilN	2004	3.57
Wheat	Adet	Shina	precp	125	160	SUCROS	Richards	LEACHN	SoilN	2005	3.99
Wheat	Adet	Shina	precp	125	160	SUCROS	Richards	LEACHN	SoilN	2006	3.87
Wheat	Adet	Shina	precp	125	160	SUCROS	Richards	LEACHN	SoilN	2007	3.99
Wheat	Adet	Shina	precp	125	160	SUCROS	Richards	LEACHN	SoilN	2008	4.12
Wheat	Adet	Shina	precp	125	160	SUCROS	Richards	LEACHN	SoilN	2009	3.86
Wheat	Adet	Shina	precp	125	160	SUCROS	Richards	LEACHN	SoilN	2010	4.68
Wheat	Adet	Shina	precp	150	0	SUCROS	Richards	LEACHN	SoilN	1981	4.08
Wheat	Adet	Shina	precp	150	0	SUCROS	Richards	LEACHN	SoilN	1982	4.61
Wheat	Adet	Shina	precp	150	0	SUCROS	Richards	LEACHN	SoilN	1983	4.57
Wheat	Adet	Shina	precp	150	0	SUCROS	Richards	LEACHN	SoilN	1984	3.93
Wheat	Adet	Shina	precp	150	0	SUCROS	Richards	LEACHN	SoilN	1985	4.27
Wheat	Adet	Shina	precp	150	0	SUCROS	Richards	LEACHN	SoilN	1986	4.1
Wheat	Adet	Shina	precp	150	0	SUCROS	Richards	LEACHN	SoilN	1987	4.02
Wheat	Adet	Shina	precp	150	0	SUCROS	Richards	LEACHN	SoilN	1988	4.19
Wheat	Adet	Shina	precp	150	0	SUCROS	Richards	LEACHN	SoilN	1989	4.45
Wheat	Adet	Shina	precp	150	0	SUCROS	Richards	LEACHN	SoilN	1990	3.97
Wheat	Adet	Shina	precp	150	0	SUCROS	Richards	LEACHN	SoilN	1991	4.36
Wheat	Adet	Shina	precp	150	0	SUCROS	Richards	LEACHN	SoilN	1992	4.27
Wheat	Adet	Shina	precp	150	0	SUCROS	Richards	LEACHN	SoilN	1993	4.31
Wheat	Adet	Shina	precp	150	0	SUCROS	Richards	LEACHN	SoilN	1994	3.79
Wheat	Adet	Shina	precp	150	0	SUCROS	Richards	LEACHN	SoilN	1995	4.37
Wheat	Adet	Shina	precp	150	0	SUCROS	Richards	LEACHN	SoilN	1916	4.3
Wheat	Adet	Shina	precp	150	0	SUCROS	Richards	LEACHN	SoilN	1997	4.16
Wheat	Adet	Shina	precp	150	0	SUCROS	Richards	LEACHN	SoilN	1998	4.47
Wheat	Adet	Shina	precp	150	0	SUCROS	Richards	LEACHN	SoilN	1999	4.1
Wheat	Adet	Shina	precp	150	0	SUCROS	Richards	LEACHN	SoilN	2000	4.22
Wheat	Adet	Shina	precp	150	0	SUCROS	Richards	LEACHN	SoilN	2001	4.09
Wheat	Adet	Shina	precp	150	0	SUCROS	Richards	LEACHN	SoilN	2002	4.26
Wheat	Adet	Shina	precp	150	0	SUCROS	Richards	LEACHN	SoilN	2003	4.25
Wheat	Adet	Shina	precp	150	0	SUCROS	Richards	LEACHN	SoilN	2004	3.57
Wheat	Adet	Shina	precp	150	0	SUCROS	Richards	LEACHN	SoilN	2005	3.99
Wheat	Adet	Shina	precp	150	0	SUCROS	Richards	LEACHN	SoilN	2006	3.87
Wheat	Adet	Shina	precp	150	0	SUCROS	Richards	LEACHN	SoilN	2007	3.99
Wheat	Adet	Shina	precp	150	0	SUCROS	Richards	LEACHN	SoilN	2008	4.12
Wheat	Adet	Shina	precp	150	0	SUCROS	Richards	LEACHN	SoilN	2009	3.86
Wheat	Adet	Shina	precp	150	0	SUCROS	Richards	LEACHN	SoilN	2010	4.68
Wheat	Adet	Shina	precp	150	80	SUCROS	Richards	LEACHN	SoilN	1981	4.08
Wheat	Adet	Shina	precp	150	80	SUCROS	Richards	LEACHN	SoilN	1982	4.61
Wheat	Adet	Shina	precp	150	80	SUCROS	Richards	LEACHN	SoilN	1983	4.57
Wheat	Adet	Shina	precp	150	80	SUCROS	Richards	LEACHN	SoilN	1984	3.93
Wheat	Adet	Shina	precp	150	80	SUCROS	Richards	LEACHN	SoilN	1985	4.27
Wheat	Adet	Shina	precp	150	80	SUCROS	Richards	LEACHN	SoilN	1986	4.1
Wheat	Adet	Shina	precp	150	80	SUCROS	Richards	LEACHN	SoilN	1987	4.02
Wheat	Adet	Shina	precp	150	80	SUCROS	Richards	LEACHN	SoilN	1988	4.19
Wheat	Adet	Shina	precp	150	80	SUCROS	Richards	LEACHN	SoilN	1989	4.45
Wheat	Adet	Shina	precp	150	80	SUCROS	Richards	LEACHN	SoilN	1990	3.97
Wheat	Adet	Shina	precp	150	80	SUCROS	Richards	LEACHN	SoilN	1991	4.36
Wheat	Adet	Shina	precp	150	80	SUCROS	Richards	LEACHN	SoilN	1992	4.27
Wheat	Adet	Shina	precp	150	80	SUCROS	Richards	LEACHN	SoilN	1993	4.31
Wheat	Adet	Shina	precp	150	80	SUCROS	Richards	LEACHN	SoilN	1994	3.79
Wheat	Adet	Shina	precp	150	80	SUCROS	Richards	LEACHN	SoilN	1995	4.37
Wheat	Adet	Shina	precp	150	80	SUCROS	Richards	LEACHN	SoilN	1916	4.3
Wheat	Adet	Shina	precp	150	80	SUCROS	Richards	LEACHN	SoilN	1997	4.16
Wheat	Adet	Shina	precp	150	80	SUCROS	Richards	LEACHN	SoilN	1998	4.47
Wheat	Adet	Shina	precp	150	80	SUCROS	Richards	LEACHN	SoilN	1999	4.1
Wheat	Adet	Shina	precp	150	80	SUCROS	Richards	LEACHN	SoilN	2000	4.22
Wheat	Adet	Shina	precp	150	80	SUCROS	Richards	LEACHN	SoilN	2001	4.09
Wheat	Adet	Shina	precp	150	80	SUCROS	Richards	LEACHN	SoilN	2002	4.26
Wheat	Adet	Shina	precp	150	80	SUCROS	Richards	LEACHN	SoilN	2003	4.25
Wheat	Adet	Shina	precp	150	80	SUCROS	Richards	LEACHN	SoilN	2004	3.57
Wheat	Adet	Shina	precp	150	80	SUCROS	Richards	LEACHN	SoilN	2005	3.99
Wheat	Adet	Shina	precp	150	80	SUCROS	Richards	LEACHN	SoilN	2006	3.87
Wheat	Adet	Shina	precp	150	80	SUCROS	Richards	LEACHN	SoilN	2007	3.99
Wheat	Adet	Shina	precp	150	80	SUCROS	Richards	LEACHN	SoilN	2008	4.12
Wheat	Adet	Shina	precp	150	80	SUCROS	Richards	LEACHN	SoilN	2009	3.86
Wheat	Adet	Shina	precp	150	80	SUCROS	Richards	LEACHN	SoilN	2010	4.68
Wheat	Adet	Shina	precp	150	160	SUCROS	Richards	LEACHN	SoilN	1981	4.08
Wheat	Adet	Shina	precp	150	160	SUCROS	Richards	LEACHN	SoilN	1982	4.61
Wheat	Adet	Shina	precp	150	160	SUCROS	Richards	LEACHN	SoilN	1983	4.57
Wheat	Adet	Shina	precp	150	160	SUCROS	Richards	LEACHN	SoilN	1984	3.93
Wheat	Adet	Shina	precp	150	160	SUCROS	Richards	LEACHN	SoilN	1985	4.27
Wheat	Adet	Shina	precp	150	160	SUCROS	Richards	LEACHN	SoilN	1986	4.1
Wheat	Adet	Shina	precp	150	160	SUCROS	Richards	LEACHN	SoilN	1987	4.02
Wheat	Adet	Shina	precp	150	160	SUCROS	Richards	LEACHN	SoilN	1988	4.19
Wheat	Adet	Shina	precp	150	160	SUCROS	Richards	LEACHN	SoilN	1989	4.45
Wheat	Adet	Shina	precp	150	160	SUCROS	Richards	LEACHN	SoilN	1990	3.97
Wheat	Adet	Shina	precp	150	160	SUCROS	Richards	LEACHN	SoilN	1991	4.36
Wheat	Adet	Shina	precp	150	160	SUCROS	Richards	LEACHN	SoilN	1992	4.27
Wheat	Adet	Shina	precp	150	160	SUCROS	Richards	LEACHN	SoilN	1993	4.31
Wheat	Adet	Shina	precp	150	160	SUCROS	Richards	LEACHN	SoilN	1994	3.79
Wheat	Adet	Shina	precp	150	160	SUCROS	Richards	LEACHN	SoilN	1995	4.37
Wheat	Adet	Shina	precp	150	160	SUCROS	Richards	LEACHN	SoilN	1916	4.3
Wheat	Adet	Shina	precp	150	160	SUCROS	Richards	LEACHN	SoilN	1997	4.16
Wheat	Adet	Shina	precp	150	160	SUCROS	Richards	LEACHN	SoilN	1998	4.47
Wheat	Adet	Shina	precp	150	160	SUCROS	Richards	LEACHN	SoilN	1999	4.1
Wheat	Adet	Shina	precp	150	160	SUCROS	Richards	LEACHN	SoilN	2000	4.22
Wheat	Adet	Shina	precp	150	160	SUCROS	Richards	LEACHN	SoilN	2001	4.09
Wheat	Adet	Shina	precp	150	160	SUCROS	Richards	LEACHN	SoilN	2002	4.26
Wheat	Adet	Shina	precp	150	160	SUCROS	Richards	LEACHN	SoilN	2003	4.25
Wheat	Adet	Shina	precp	150	160	SUCROS	Richards	LEACHN	SoilN	2004	3.57
Wheat	Adet	Shina	precp	150	160	SUCROS	Richards	LEACHN	SoilN	2005	3.99
Wheat	Adet	Shina	precp	150	160	SUCROS	Richards	LEACHN	SoilN	2006	3.87
Wheat	Adet	Shina	precp	150	160	SUCROS	Richards	LEACHN	SoilN	2007	3.99
Wheat	Adet	Shina	precp	150	160	SUCROS	Richards	LEACHN	SoilN	2008	4.12
Wheat	Adet	Shina	precp	150	160	SUCROS	Richards	LEACHN	SoilN	2009	3.86
Wheat	Adet	Shina	precp	150	160	SUCROS	Richards	LEACHN	SoilN	2010	4.68
Wheat	Adet	Shina	CO2	360	0	SUCROS	Richards	LEACHN	Daisy	1981	3.47
Wheat	Adet	Shina	CO2	360	0	SUCROS	Richards	LEACHN	Daisy	1982	3.71
Wheat	Adet	Shina	CO2	360	0	SUCROS	Richards	LEACHN	Daisy	1983	3.34
Wheat	Adet	Shina	CO2	360	0	SUCROS	Richards	LEACHN	Daisy	1984	3.68
Wheat	Adet	Shina	CO2	360	0	SUCROS	Richards	LEACHN	Daisy	1985	3.57
Wheat	Adet	Shina	CO2	360	0	SUCROS	Richards	LEACHN	Daisy	1986	3.74
Wheat	Adet	Shina	CO2	360	0	SUCROS	Richards	LEACHN	Daisy	1987	3.7
Wheat	Adet	Shina	CO2	360	0	SUCROS	Richards	LEACHN	Daisy	1988	3.22
Wheat	Adet	Shina	CO2	360	0	SUCROS	Richards	LEACHN	Daisy	1989	3.97
Wheat	Adet	Shina	CO2	360	0	SUCROS	Richards	LEACHN	Daisy	1990	3.75
Wheat	Adet	Shina	CO2	360	0	SUCROS	Richards	LEACHN	Daisy	1991	3.59
Wheat	Adet	Shina	CO2	360	0	SUCROS	Richards	LEACHN	Daisy	1992	3.68
Wheat	Adet	Shina	CO2	360	0	SUCROS	Richards	LEACHN	Daisy	1993	3.74
Wheat	Adet	Shina	CO2	360	0	SUCROS	Richards	LEACHN	Daisy	1994	3.52
Wheat	Adet	Shina	CO2	360	0	SUCROS	Richards	LEACHN	Daisy	1995	3.86
Wheat	Adet	Shina	CO2	360	0	SUCROS	Richards	LEACHN	Daisy	1916	3.75
Wheat	Adet	Shina	CO2	360	0	SUCROS	Richards	LEACHN	Daisy	1997	3.78
Wheat	Adet	Shina	CO2	360	0	SUCROS	Richards	LEACHN	Daisy	1998	3.85
Wheat	Adet	Shina	CO2	360	0	SUCROS	Richards	LEACHN	Daisy	1999	3.74
Wheat	Adet	Shina	CO2	360	0	SUCROS	Richards	LEACHN	Daisy	2000	3.69
Wheat	Adet	Shina	CO2	360	0	SUCROS	Richards	LEACHN	Daisy	2001	3.69
Wheat	Adet	Shina	CO2	360	0	SUCROS	Richards	LEACHN	Daisy	2002	3.85
Wheat	Adet	Shina	CO2	360	0	SUCROS	Richards	LEACHN	Daisy	2003	3.8
Wheat	Adet	Shina	CO2	360	0	SUCROS	Richards	LEACHN	Daisy	2004	3.42
Wheat	Adet	Shina	CO2	360	0	SUCROS	Richards	LEACHN	Daisy	2005	3.65
Wheat	Adet	Shina	CO2	360	0	SUCROS	Richards	LEACHN	Daisy	2006	3.67
Wheat	Adet	Shina	CO2	360	0	SUCROS	Richards	LEACHN	Daisy	2007	3.64
Wheat	Adet	Shina	CO2	360	0	SUCROS	Richards	LEACHN	Daisy	2008	3.83
Wheat	Adet	Shina	CO2	360	0	SUCROS	Richards	LEACHN	Daisy	2009	3.62
Wheat	Adet	Shina	CO2	360	0	SUCROS	Richards	LEACHN	Daisy	2010	3.97
Wheat	Adet	Shina	CO2	360	80	SUCROS	Richards	LEACHN	Daisy	1981	3.97
Wheat	Adet	Shina	CO2	360	80	SUCROS	Richards	LEACHN	Daisy	1982	4.48
Wheat	Adet	Shina	CO2	360	80	SUCROS	Richards	LEACHN	Daisy	1983	4.44
Wheat	Adet	Shina	CO2	360	80	SUCROS	Richards	LEACHN	Daisy	1984	3.82
Wheat	Adet	Shina	CO2	360	80	SUCROS	Richards	LEACHN	Daisy	1985	4.15
Wheat	Adet	Shina	CO2	360	80	SUCROS	Richards	LEACHN	Daisy	1986	3.99
Wheat	Adet	Shina	CO2	360	80	SUCROS	Richards	LEACHN	Daisy	1987	3.91
Wheat	Adet	Shina	CO2	360	80	SUCROS	Richards	LEACHN	Daisy	1988	4.07
Wheat	Adet	Shina	CO2	360	80	SUCROS	Richards	LEACHN	Daisy	1989	4.33
Wheat	Adet	Shina	CO2	360	80	SUCROS	Richards	LEACHN	Daisy	1990	3.86
Wheat	Adet	Shina	CO2	360	80	SUCROS	Richards	LEACHN	Daisy	1991	4.24
Wheat	Adet	Shina	CO2	360	80	SUCROS	Richards	LEACHN	Daisy	1992	4.15
Wheat	Adet	Shina	CO2	360	80	SUCROS	Richards	LEACHN	Daisy	1993	4.19
Wheat	Adet	Shina	CO2	360	80	SUCROS	Richards	LEACHN	Daisy	1994	3.68
Wheat	Adet	Shina	CO2	360	80	SUCROS	Richards	LEACHN	Daisy	1995	4.24
Wheat	Adet	Shina	CO2	360	80	SUCROS	Richards	LEACHN	Daisy	1916	4.18
Wheat	Adet	Shina	CO2	360	80	SUCROS	Richards	LEACHN	Daisy	1997	4.04
Wheat	Adet	Shina	CO2	360	80	SUCROS	Richards	LEACHN	Daisy	1998	4.35
Wheat	Adet	Shina	CO2	360	80	SUCROS	Richards	LEACHN	Daisy	1999	3.98
Wheat	Adet	Shina	CO2	360	80	SUCROS	Richards	LEACHN	Daisy	2000	4.1
Wheat	Adet	Shina	CO2	360	80	SUCROS	Richards	LEACHN	Daisy	2001	3.98
Wheat	Adet	Shina	CO2	360	80	SUCROS	Richards	LEACHN	Daisy	2002	4.14
Wheat	Adet	Shina	CO2	360	80	SUCROS	Richards	LEACHN	Daisy	2003	4.13
Wheat	Adet	Shina	CO2	360	80	SUCROS	Richards	LEACHN	Daisy	2004	3.48
Wheat	Adet	Shina	CO2	360	80	SUCROS	Richards	LEACHN	Daisy	2005	3.88
Wheat	Adet	Shina	CO2	360	80	SUCROS	Richards	LEACHN	Daisy	2006	3.77
Wheat	Adet	Shina	CO2	360	80	SUCROS	Richards	LEACHN	Daisy	2007	3.88
Wheat	Adet	Shina	CO2	360	80	SUCROS	Richards	LEACHN	Daisy	2008	4.01
Wheat	Adet	Shina	CO2	360	80	SUCROS	Richards	LEACHN	Daisy	2009	3.75
Wheat	Adet	Shina	CO2	360	80	SUCROS	Richards	LEACHN	Daisy	2010	4.55
Wheat	Adet	Shina	CO2	360	160	SUCROS	Richards	LEACHN	Daisy	1981	3.97
Wheat	Adet	Shina	CO2	360	160	SUCROS	Richards	LEACHN	Daisy	1982	4.48
Wheat	Adet	Shina	CO2	360	160	SUCROS	Richards	LEACHN	Daisy	1983	4.44
Wheat	Adet	Shina	CO2	360	160	SUCROS	Richards	LEACHN	Daisy	1984	3.82
Wheat	Adet	Shina	CO2	360	160	SUCROS	Richards	LEACHN	Daisy	1985	4.15
Wheat	Adet	Shina	CO2	360	160	SUCROS	Richards	LEACHN	Daisy	1986	3.99
Wheat	Adet	Shina	CO2	360	160	SUCROS	Richards	LEACHN	Daisy	1987	3.91
Wheat	Adet	Shina	CO2	360	160	SUCROS	Richards	LEACHN	Daisy	1988	4.07
Wheat	Adet	Shina	CO2	360	160	SUCROS	Richards	LEACHN	Daisy	1989	4.33
Wheat	Adet	Shina	CO2	360	160	SUCROS	Richards	LEACHN	Daisy	1990	3.86
Wheat	Adet	Shina	CO2	360	160	SUCROS	Richards	LEACHN	Daisy	1991	4.24
Wheat	Adet	Shina	CO2	360	160	SUCROS	Richards	LEACHN	Daisy	1992	4.15
Wheat	Adet	Shina	CO2	360	160	SUCROS	Richards	LEACHN	Daisy	1993	4.19
Wheat	Adet	Shina	CO2	360	160	SUCROS	Richards	LEACHN	Daisy	1994	3.68
Wheat	Adet	Shina	CO2	360	160	SUCROS	Richards	LEACHN	Daisy	1995	4.24
Wheat	Adet	Shina	CO2	360	160	SUCROS	Richards	LEACHN	Daisy	1916	4.18
Wheat	Adet	Shina	CO2	360	160	SUCROS	Richards	LEACHN	Daisy	1997	4.04
Wheat	Adet	Shina	CO2	360	160	SUCROS	Richards	LEACHN	Daisy	1998	4.35
Wheat	Adet	Shina	CO2	360	160	SUCROS	Richards	LEACHN	Daisy	1999	3.98
Wheat	Adet	Shina	CO2	360	160	SUCROS	Richards	LEACHN	Daisy	2000	4.1
Wheat	Adet	Shina	CO2	360	160	SUCROS	Richards	LEACHN	Daisy	2001	3.98
Wheat	Adet	Shina	CO2	360	160	SUCROS	Richards	LEACHN	Daisy	2002	4.14
Wheat	Adet	Shina	CO2	360	160	SUCROS	Richards	LEACHN	Daisy	2003	4.13
Wheat	Adet	Shina	CO2	360	160	SUCROS	Richards	LEACHN	Daisy	2004	3.48
Wheat	Adet	Shina	CO2	360	160	SUCROS	Richards	LEACHN	Daisy	2005	3.88
Wheat	Adet	Shina	CO2	360	160	SUCROS	Richards	LEACHN	Daisy	2006	3.77
Wheat	Adet	Shina	CO2	360	160	SUCROS	Richards	LEACHN	Daisy	2007	3.88
Wheat	Adet	Shina	CO2	360	160	SUCROS	Richards	LEACHN	Daisy	2008	4.01
Wheat	Adet	Shina	CO2	360	160	SUCROS	Richards	LEACHN	Daisy	2009	3.75
Wheat	Adet	Shina	CO2	360	160	SUCROS	Richards	LEACHN	Daisy	2010	4.55
Wheat	Adet	Shina	CO2	450	0	SUCROS	Richards	LEACHN	Daisy	1981	3.58
Wheat	Adet	Shina	CO2	450	0	SUCROS	Richards	LEACHN	Daisy	1982	3.81
Wheat	Adet	Shina	CO2	450	0	SUCROS	Richards	LEACHN	Daisy	1983	3.42
Wheat	Adet	Shina	CO2	450	0	SUCROS	Richards	LEACHN	Daisy	1984	3.82
Wheat	Adet	Shina	CO2	450	0	SUCROS	Richards	LEACHN	Daisy	1985	3.68
Wheat	Adet	Shina	CO2	450	0	SUCROS	Richards	LEACHN	Daisy	1986	3.88
Wheat	Adet	Shina	CO2	450	0	SUCROS	Richards	LEACHN	Daisy	1987	3.84
Wheat	Adet	Shina	CO2	450	0	SUCROS	Richards	LEACHN	Daisy	1988	3.31
Wheat	Adet	Shina	CO2	450	0	SUCROS	Richards	LEACHN	Daisy	1989	4.1
Wheat	Adet	Shina	CO2	450	0	SUCROS	Richards	LEACHN	Daisy	1990	3.89
Wheat	Adet	Shina	CO2	450	0	SUCROS	Richards	LEACHN	Daisy	1991	3.7
Wheat	Adet	Shina	CO2	450	0	SUCROS	Richards	LEACHN	Daisy	1992	3.79
Wheat	Adet	Shina	CO2	450	0	SUCROS	Richards	LEACHN	Daisy	1993	3.86
Wheat	Adet	Shina	CO2	450	0	SUCROS	Richards	LEACHN	Daisy	1994	3.65
Wheat	Adet	Shina	CO2	450	0	SUCROS	Richards	LEACHN	Daisy	1995	3.99
Wheat	Adet	Shina	CO2	450	0	SUCROS	Richards	LEACHN	Daisy	1916	3.87
Wheat	Adet	Shina	CO2	450	0	SUCROS	Richards	LEACHN	Daisy	1997	3.92
Wheat	Adet	Shina	CO2	450	0	SUCROS	Richards	LEACHN	Daisy	1998	3.97
Wheat	Adet	Shina	CO2	450	0	SUCROS	Richards	LEACHN	Daisy	1999	3.88
Wheat	Adet	Shina	CO2	450	0	SUCROS	Richards	LEACHN	Daisy	2000	3.81
Wheat	Adet	Shina	CO2	450	0	SUCROS	Richards	LEACHN	Daisy	2001	3.83
Wheat	Adet	Shina	CO2	450	0	SUCROS	Richards	LEACHN	Daisy	2002	3.98
Wheat	Adet	Shina	CO2	450	0	SUCROS	Richards	LEACHN	Daisy	2003	3.93
Wheat	Adet	Shina	CO2	450	0	SUCROS	Richards	LEACHN	Daisy	2004	3.56
Wheat	Adet	Shina	CO2	450	0	SUCROS	Richards	LEACHN	Daisy	2005	3.78
Wheat	Adet	Shina	CO2	450	0	SUCROS	Richards	LEACHN	Daisy	2006	3.82
Wheat	Adet	Shina	CO2	450	0	SUCROS	Richards	LEACHN	Daisy	2007	3.76
Wheat	Adet	Shina	CO2	450	0	SUCROS	Richards	LEACHN	Daisy	2008	3.97
Wheat	Adet	Shina	CO2	450	0	SUCROS	Richards	LEACHN	Daisy	2009	3.76
Wheat	Adet	Shina	CO2	450	0	SUCROS	Richards	LEACHN	Daisy	2010	4.09
Wheat	Adet	Shina	CO2	450	80	SUCROS	Richards	LEACHN	Daisy	1981	4.2
Wheat	Adet	Shina	CO2	450	80	SUCROS	Richards	LEACHN	Daisy	1982	4.75
Wheat	Adet	Shina	CO2	450	80	SUCROS	Richards	LEACHN	Daisy	1983	4.71
Wheat	Adet	Shina	CO2	450	80	SUCROS	Richards	LEACHN	Daisy	1984	4.05
Wheat	Adet	Shina	CO2	450	80	SUCROS	Richards	LEACHN	Daisy	1985	4.4
Wheat	Adet	Shina	CO2	450	80	SUCROS	Richards	LEACHN	Daisy	1986	4.23
Wheat	Adet	Shina	CO2	450	80	SUCROS	Richards	LEACHN	Daisy	1987	4.14
Wheat	Adet	Shina	CO2	450	80	SUCROS	Richards	LEACHN	Daisy	1988	4.32
Wheat	Adet	Shina	CO2	450	80	SUCROS	Richards	LEACHN	Daisy	1989	4.59
Wheat	Adet	Shina	CO2	450	80	SUCROS	Richards	LEACHN	Daisy	1990	4.09
Wheat	Adet	Shina	CO2	450	80	SUCROS	Richards	LEACHN	Daisy	1991	4.49
Wheat	Adet	Shina	CO2	450	80	SUCROS	Richards	LEACHN	Daisy	1992	4.4
Wheat	Adet	Shina	CO2	450	80	SUCROS	Richards	LEACHN	Daisy	1993	4.44
Wheat	Adet	Shina	CO2	450	80	SUCROS	Richards	LEACHN	Daisy	1994	3.9
Wheat	Adet	Shina	CO2	450	80	SUCROS	Richards	LEACHN	Daisy	1995	4.5
Wheat	Adet	Shina	CO2	450	80	SUCROS	Richards	LEACHN	Daisy	1916	4.43
Wheat	Adet	Shina	CO2	450	80	SUCROS	Richards	LEACHN	Daisy	1997	4.28
Wheat	Adet	Shina	CO2	450	80	SUCROS	Richards	LEACHN	Daisy	1998	4.61
Wheat	Adet	Shina	CO2	450	80	SUCROS	Richards	LEACHN	Daisy	1999	4.22
Wheat	Adet	Shina	CO2	450	80	SUCROS	Richards	LEACHN	Daisy	2000	4.35
Wheat	Adet	Shina	CO2	450	80	SUCROS	Richards	LEACHN	Daisy	2001	4.21
Wheat	Adet	Shina	CO2	450	80	SUCROS	Richards	LEACHN	Daisy	2002	4.39
Wheat	Adet	Shina	CO2	450	80	SUCROS	Richards	LEACHN	Daisy	2003	4.38
Wheat	Adet	Shina	CO2	450	80	SUCROS	Richards	LEACHN	Daisy	2004	3.68
Wheat	Adet	Shina	CO2	450	80	SUCROS	Richards	LEACHN	Daisy	2005	4.11
Wheat	Adet	Shina	CO2	450	80	SUCROS	Richards	LEACHN	Daisy	2006	3.98
Wheat	Adet	Shina	CO2	450	80	SUCROS	Richards	LEACHN	Daisy	2007	4.1
Wheat	Adet	Shina	CO2	450	80	SUCROS	Richards	LEACHN	Daisy	2008	4.24
Wheat	Adet	Shina	CO2	450	80	SUCROS	Richards	LEACHN	Daisy	2009	3.97
Wheat	Adet	Shina	CO2	450	80	SUCROS	Richards	LEACHN	Daisy	2010	4.82
Wheat	Adet	Shina	CO2	450	160	SUCROS	Richards	LEACHN	Daisy	1981	4.2
Wheat	Adet	Shina	CO2	450	160	SUCROS	Richards	LEACHN	Daisy	1982	4.75
Wheat	Adet	Shina	CO2	450	160	SUCROS	Richards	LEACHN	Daisy	1983	4.71
Wheat	Adet	Shina	CO2	450	160	SUCROS	Richards	LEACHN	Daisy	1984	4.05
Wheat	Adet	Shina	CO2	450	160	SUCROS	Richards	LEACHN	Daisy	1985	4.4
Wheat	Adet	Shina	CO2	450	160	SUCROS	Richards	LEACHN	Daisy	1986	4.23
Wheat	Adet	Shina	CO2	450	160	SUCROS	Richards	LEACHN	Daisy	1987	4.14
Wheat	Adet	Shina	CO2	450	160	SUCROS	Richards	LEACHN	Daisy	1988	4.32
Wheat	Adet	Shina	CO2	450	160	SUCROS	Richards	LEACHN	Daisy	1989	4.59
Wheat	Adet	Shina	CO2	450	160	SUCROS	Richards	LEACHN	Daisy	1990	4.09
Wheat	Adet	Shina	CO2	450	160	SUCROS	Richards	LEACHN	Daisy	1991	4.49
Wheat	Adet	Shina	CO2	450	160	SUCROS	Richards	LEACHN	Daisy	1992	4.4
Wheat	Adet	Shina	CO2	450	160	SUCROS	Richards	LEACHN	Daisy	1993	4.44
Wheat	Adet	Shina	CO2	450	160	SUCROS	Richards	LEACHN	Daisy	1994	3.9
Wheat	Adet	Shina	CO2	450	160	SUCROS	Richards	LEACHN	Daisy	1995	4.5
Wheat	Adet	Shina	CO2	450	160	SUCROS	Richards	LEACHN	Daisy	1916	4.43
Wheat	Adet	Shina	CO2	450	160	SUCROS	Richards	LEACHN	Daisy	1997	4.28
Wheat	Adet	Shina	CO2	450	160	SUCROS	Richards	LEACHN	Daisy	1998	4.61
Wheat	Adet	Shina	CO2	450	160	SUCROS	Richards	LEACHN	Daisy	1999	4.22
Wheat	Adet	Shina	CO2	450	160	SUCROS	Richards	LEACHN	Daisy	2000	4.35
Wheat	Adet	Shina	CO2	450	160	SUCROS	Richards	LEACHN	Daisy	2001	4.21
Wheat	Adet	Shina	CO2	450	160	SUCROS	Richards	LEACHN	Daisy	2002	4.39
Wheat	Adet	Shina	CO2	450	160	SUCROS	Richards	LEACHN	Daisy	2003	4.38
Wheat	Adet	Shina	CO2	450	160	SUCROS	Richards	LEACHN	Daisy	2004	3.68
Wheat	Adet	Shina	CO2	450	160	SUCROS	Richards	LEACHN	Daisy	2005	4.11
Wheat	Adet	Shina	CO2	450	160	SUCROS	Richards	LEACHN	Daisy	2006	3.98
Wheat	Adet	Shina	CO2	450	160	SUCROS	Richards	LEACHN	Daisy	2007	4.1
Wheat	Adet	Shina	CO2	450	160	SUCROS	Richards	LEACHN	Daisy	2008	4.24
Wheat	Adet	Shina	CO2	450	160	SUCROS	Richards	LEACHN	Daisy	2009	3.97
Wheat	Adet	Shina	CO2	450	160	SUCROS	Richards	LEACHN	Daisy	2010	4.82
Wheat	Adet	Shina	CO2	540	0	SUCROS	Richards	LEACHN	Daisy	1981	3.66
Wheat	Adet	Shina	CO2	540	0	SUCROS	Richards	LEACHN	Daisy	1982	3.88
Wheat	Adet	Shina	CO2	540	0	SUCROS	Richards	LEACHN	Daisy	1983	3.48
Wheat	Adet	Shina	CO2	540	0	SUCROS	Richards	LEACHN	Daisy	1984	3.91
Wheat	Adet	Shina	CO2	540	0	SUCROS	Richards	LEACHN	Daisy	1985	3.76
Wheat	Adet	Shina	CO2	540	0	SUCROS	Richards	LEACHN	Daisy	1986	3.98
Wheat	Adet	Shina	CO2	540	0	SUCROS	Richards	LEACHN	Daisy	1987	3.93
Wheat	Adet	Shina	CO2	540	0	SUCROS	Richards	LEACHN	Daisy	1988	3.37
Wheat	Adet	Shina	CO2	540	0	SUCROS	Richards	LEACHN	Daisy	1989	4.19
Wheat	Adet	Shina	CO2	540	0	SUCROS	Richards	LEACHN	Daisy	1990	4
Wheat	Adet	Shina	CO2	540	0	SUCROS	Richards	LEACHN	Daisy	1991	3.77
Wheat	Adet	Shina	CO2	540	0	SUCROS	Richards	LEACHN	Daisy	1992	3.88
Wheat	Adet	Shina	CO2	540	0	SUCROS	Richards	LEACHN	Daisy	1993	3.94
Wheat	Adet	Shina	CO2	540	0	SUCROS	Richards	LEACHN	Daisy	1994	3.74
Wheat	Adet	Shina	CO2	540	0	SUCROS	Richards	LEACHN	Daisy	1995	4.07
Wheat	Adet	Shina	CO2	540	0	SUCROS	Richards	LEACHN	Daisy	1916	3.95
Wheat	Adet	Shina	CO2	540	0	SUCROS	Richards	LEACHN	Daisy	1997	4.01
Wheat	Adet	Shina	CO2	540	0	SUCROS	Richards	LEACHN	Daisy	1998	4.06
Wheat	Adet	Shina	CO2	540	0	SUCROS	Richards	LEACHN	Daisy	1999	3.97
Wheat	Adet	Shina	CO2	540	0	SUCROS	Richards	LEACHN	Daisy	2000	3.89
Wheat	Adet	Shina	CO2	540	0	SUCROS	Richards	LEACHN	Daisy	2001	3.92
Wheat	Adet	Shina	CO2	540	0	SUCROS	Richards	LEACHN	Daisy	2002	4.07
Wheat	Adet	Shina	CO2	540	0	SUCROS	Richards	LEACHN	Daisy	2003	4.02
Wheat	Adet	Shina	CO2	540	0	SUCROS	Richards	LEACHN	Daisy	2004	3.66
Wheat	Adet	Shina	CO2	540	0	SUCROS	Richards	LEACHN	Daisy	2005	3.87
Wheat	Adet	Shina	CO2	540	0	SUCROS	Richards	LEACHN	Daisy	2006	3.92
Wheat	Adet	Shina	CO2	540	0	SUCROS	Richards	LEACHN	Daisy	2007	3.85
Wheat	Adet	Shina	CO2	540	0	SUCROS	Richards	LEACHN	Daisy	2008	4.07
Wheat	Adet	Shina	CO2	540	0	SUCROS	Richards	LEACHN	Daisy	2009	3.86
Wheat	Adet	Shina	CO2	540	0	SUCROS	Richards	LEACHN	Daisy	2010	4.18
Wheat	Adet	Shina	CO2	540	80	SUCROS	Richards	LEACHN	Daisy	1981	4.38
Wheat	Adet	Shina	CO2	540	80	SUCROS	Richards	LEACHN	Daisy	1982	4.95
Wheat	Adet	Shina	CO2	540	80	SUCROS	Richards	LEACHN	Daisy	1983	4.92
Wheat	Adet	Shina	CO2	540	80	SUCROS	Richards	LEACHN	Daisy	1984	4.21
Wheat	Adet	Shina	CO2	540	80	SUCROS	Richards	LEACHN	Daisy	1985	4.59
Wheat	Adet	Shina	CO2	540	80	SUCROS	Richards	LEACHN	Daisy	1986	4.4
Wheat	Adet	Shina	CO2	540	80	SUCROS	Richards	LEACHN	Daisy	1987	4.31
Wheat	Adet	Shina	CO2	540	80	SUCROS	Richards	LEACHN	Daisy	1988	4.5
Wheat	Adet	Shina	CO2	540	80	SUCROS	Richards	LEACHN	Daisy	1989	4.78
Wheat	Adet	Shina	CO2	540	80	SUCROS	Richards	LEACHN	Daisy	1990	4.26
Wheat	Adet	Shina	CO2	540	80	SUCROS	Richards	LEACHN	Daisy	1991	4.68
Wheat	Adet	Shina	CO2	540	80	SUCROS	Richards	LEACHN	Daisy	1992	4.58
Wheat	Adet	Shina	CO2	540	80	SUCROS	Richards	LEACHN	Daisy	1993	4.62
Wheat	Adet	Shina	CO2	540	80	SUCROS	Richards	LEACHN	Daisy	1994	4.06
Wheat	Adet	Shina	CO2	540	80	SUCROS	Richards	LEACHN	Daisy	1995	4.69
Wheat	Adet	Shina	CO2	540	80	SUCROS	Richards	LEACHN	Daisy	1916	4.62
Wheat	Adet	Shina	CO2	540	80	SUCROS	Richards	LEACHN	Daisy	1997	4.46
Wheat	Adet	Shina	CO2	540	80	SUCROS	Richards	LEACHN	Daisy	1998	4.81
Wheat	Adet	Shina	CO2	540	80	SUCROS	Richards	LEACHN	Daisy	1999	4.4
Wheat	Adet	Shina	CO2	540	80	SUCROS	Richards	LEACHN	Daisy	2000	4.53
Wheat	Adet	Shina	CO2	540	80	SUCROS	Richards	LEACHN	Daisy	2001	4.39
Wheat	Adet	Shina	CO2	540	80	SUCROS	Richards	LEACHN	Daisy	2002	4.57
Wheat	Adet	Shina	CO2	540	80	SUCROS	Richards	LEACHN	Daisy	2003	4.56
Wheat	Adet	Shina	CO2	540	80	SUCROS	Richards	LEACHN	Daisy	2004	3.82
Wheat	Adet	Shina	CO2	540	80	SUCROS	Richards	LEACHN	Daisy	2005	4.28
Wheat	Adet	Shina	CO2	540	80	SUCROS	Richards	LEACHN	Daisy	2006	4.15
Wheat	Adet	Shina	CO2	540	80	SUCROS	Richards	LEACHN	Daisy	2007	4.27
Wheat	Adet	Shina	CO2	540	80	SUCROS	Richards	LEACHN	Daisy	2008	4.41
Wheat	Adet	Shina	CO2	540	80	SUCROS	Richards	LEACHN	Daisy	2009	4.13
Wheat	Adet	Shina	CO2	540	80	SUCROS	Richards	LEACHN	Daisy	2010	5.03
Wheat	Adet	Shina	CO2	540	160	SUCROS	Richards	LEACHN	Daisy	1981	4.38
Wheat	Adet	Shina	CO2	540	160	SUCROS	Richards	LEACHN	Daisy	1982	4.95
Wheat	Adet	Shina	CO2	540	160	SUCROS	Richards	LEACHN	Daisy	1983	4.92
Wheat	Adet	Shina	CO2	540	160	SUCROS	Richards	LEACHN	Daisy	1984	4.21
Wheat	Adet	Shina	CO2	540	160	SUCROS	Richards	LEACHN	Daisy	1985	4.59
Wheat	Adet	Shina	CO2	540	160	SUCROS	Richards	LEACHN	Daisy	1986	4.4
Wheat	Adet	Shina	CO2	540	160	SUCROS	Richards	LEACHN	Daisy	1987	4.31
Wheat	Adet	Shina	CO2	540	160	SUCROS	Richards	LEACHN	Daisy	1988	4.5
Wheat	Adet	Shina	CO2	540	160	SUCROS	Richards	LEACHN	Daisy	1989	4.78
Wheat	Adet	Shina	CO2	540	160	SUCROS	Richards	LEACHN	Daisy	1990	4.26
Wheat	Adet	Shina	CO2	540	160	SUCROS	Richards	LEACHN	Daisy	1991	4.68
Wheat	Adet	Shina	CO2	540	160	SUCROS	Richards	LEACHN	Daisy	1992	4.58
Wheat	Adet	Shina	CO2	540	160	SUCROS	Richards	LEACHN	Daisy	1993	4.62
Wheat	Adet	Shina	CO2	540	160	SUCROS	Richards	LEACHN	Daisy	1994	4.06
Wheat	Adet	Shina	CO2	540	160	SUCROS	Richards	LEACHN	Daisy	1995	4.69
Wheat	Adet	Shina	CO2	540	160	SUCROS	Richards	LEACHN	Daisy	1916	4.62
Wheat	Adet	Shina	CO2	540	160	SUCROS	Richards	LEACHN	Daisy	1997	4.46
Wheat	Adet	Shina	CO2	540	160	SUCROS	Richards	LEACHN	Daisy	1998	4.81
Wheat	Adet	Shina	CO2	540	160	SUCROS	Richards	LEACHN	Daisy	1999	4.4
Wheat	Adet	Shina	CO2	540	160	SUCROS	Richards	LEACHN	Daisy	2000	4.53
Wheat	Adet	Shina	CO2	540	160	SUCROS	Richards	LEACHN	Daisy	2001	4.39
Wheat	Adet	Shina	CO2	540	160	SUCROS	Richards	LEACHN	Daisy	2002	4.57
Wheat	Adet	Shina	CO2	540	160	SUCROS	Richards	LEACHN	Daisy	2003	4.56
Wheat	Adet	Shina	CO2	540	160	SUCROS	Richards	LEACHN	Daisy	2004	3.82
Wheat	Adet	Shina	CO2	540	160	SUCROS	Richards	LEACHN	Daisy	2005	4.28
Wheat	Adet	Shina	CO2	540	160	SUCROS	Richards	LEACHN	Daisy	2006	4.15
Wheat	Adet	Shina	CO2	540	160	SUCROS	Richards	LEACHN	Daisy	2007	4.27
Wheat	Adet	Shina	CO2	540	160	SUCROS	Richards	LEACHN	Daisy	2008	4.41
Wheat	Adet	Shina	CO2	540	160	SUCROS	Richards	LEACHN	Daisy	2009	4.13
Wheat	Adet	Shina	CO2	540	160	SUCROS	Richards	LEACHN	Daisy	2010	5.03
Wheat	Adet	Shina	CO2	630	0	SUCROS	Richards	LEACHN	Daisy	1981	3.72
Wheat	Adet	Shina	CO2	630	0	SUCROS	Richards	LEACHN	Daisy	1982	3.94
Wheat	Adet	Shina	CO2	630	0	SUCROS	Richards	LEACHN	Daisy	1983	3.52
Wheat	Adet	Shina	CO2	630	0	SUCROS	Richards	LEACHN	Daisy	1984	3.98
Wheat	Adet	Shina	CO2	630	0	SUCROS	Richards	LEACHN	Daisy	1985	3.81
Wheat	Adet	Shina	CO2	630	0	SUCROS	Richards	LEACHN	Daisy	1986	4.05
Wheat	Adet	Shina	CO2	630	0	SUCROS	Richards	LEACHN	Daisy	1987	4
Wheat	Adet	Shina	CO2	630	0	SUCROS	Richards	LEACHN	Daisy	1988	3.41
Wheat	Adet	Shina	CO2	630	0	SUCROS	Richards	LEACHN	Daisy	1989	4.26
Wheat	Adet	Shina	CO2	630	0	SUCROS	Richards	LEACHN	Daisy	1990	4.07
Wheat	Adet	Shina	CO2	630	0	SUCROS	Richards	LEACHN	Daisy	1991	3.82
Wheat	Adet	Shina	CO2	630	0	SUCROS	Richards	LEACHN	Daisy	1992	3.94
Wheat	Adet	Shina	CO2	630	0	SUCROS	Richards	LEACHN	Daisy	1993	4
Wheat	Adet	Shina	CO2	630	0	SUCROS	Richards	LEACHN	Daisy	1994	3.81
Wheat	Adet	Shina	CO2	630	0	SUCROS	Richards	LEACHN	Daisy	1995	4.13
Wheat	Adet	Shina	CO2	630	0	SUCROS	Richards	LEACHN	Daisy	1916	4.01
Wheat	Adet	Shina	CO2	630	0	SUCROS	Richards	LEACHN	Daisy	1997	4.08
Wheat	Adet	Shina	CO2	630	0	SUCROS	Richards	LEACHN	Daisy	1998	4.12
Wheat	Adet	Shina	CO2	630	0	SUCROS	Richards	LEACHN	Daisy	1999	4.04
Wheat	Adet	Shina	CO2	630	0	SUCROS	Richards	LEACHN	Daisy	2000	3.96
Wheat	Adet	Shina	CO2	630	0	SUCROS	Richards	LEACHN	Daisy	2001	3.98
Wheat	Adet	Shina	CO2	630	0	SUCROS	Richards	LEACHN	Daisy	2002	4.14
Wheat	Adet	Shina	CO2	630	0	SUCROS	Richards	LEACHN	Daisy	2003	4.09
Wheat	Adet	Shina	CO2	630	0	SUCROS	Richards	LEACHN	Daisy	2004	3.73
Wheat	Adet	Shina	CO2	630	0	SUCROS	Richards	LEACHN	Daisy	2005	3.93
Wheat	Adet	Shina	CO2	630	0	SUCROS	Richards	LEACHN	Daisy	2006	3.99
Wheat	Adet	Shina	CO2	630	0	SUCROS	Richards	LEACHN	Daisy	2007	3.92
Wheat	Adet	Shina	CO2	630	0	SUCROS	Richards	LEACHN	Daisy	2008	4.14
Wheat	Adet	Shina	CO2	630	0	SUCROS	Richards	LEACHN	Daisy	2009	3.93
Wheat	Adet	Shina	CO2	630	0	SUCROS	Richards	LEACHN	Daisy	2010	4.24
Wheat	Adet	Shina	CO2	630	80	SUCROS	Richards	LEACHN	Daisy	1981	4.52
Wheat	Adet	Shina	CO2	630	80	SUCROS	Richards	LEACHN	Daisy	1982	5.11
Wheat	Adet	Shina	CO2	630	80	SUCROS	Richards	LEACHN	Daisy	1983	5.07
Wheat	Adet	Shina	CO2	630	80	SUCROS	Richards	LEACHN	Daisy	1984	4.34
Wheat	Adet	Shina	CO2	630	80	SUCROS	Richards	LEACHN	Daisy	1985	4.73
Wheat	Adet	Shina	CO2	630	80	SUCROS	Richards	LEACHN	Daisy	1986	4.54
Wheat	Adet	Shina	CO2	630	80	SUCROS	Richards	LEACHN	Daisy	1987	4.45
Wheat	Adet	Shina	CO2	630	80	SUCROS	Richards	LEACHN	Daisy	1988	4.64
Wheat	Adet	Shina	CO2	630	80	SUCROS	Richards	LEACHN	Daisy	1989	4.93
Wheat	Adet	Shina	CO2	630	80	SUCROS	Richards	LEACHN	Daisy	1990	4.39
Wheat	Adet	Shina	CO2	630	80	SUCROS	Richards	LEACHN	Daisy	1991	4.82
Wheat	Adet	Shina	CO2	630	80	SUCROS	Richards	LEACHN	Daisy	1992	4.72
Wheat	Adet	Shina	CO2	630	80	SUCROS	Richards	LEACHN	Daisy	1993	4.76
Wheat	Adet	Shina	CO2	630	80	SUCROS	Richards	LEACHN	Daisy	1994	4.19
Wheat	Adet	Shina	CO2	630	80	SUCROS	Richards	LEACHN	Daisy	1995	4.83
Wheat	Adet	Shina	CO2	630	80	SUCROS	Richards	LEACHN	Daisy	1916	4.77
Wheat	Adet	Shina	CO2	630	80	SUCROS	Richards	LEACHN	Daisy	1997	4.6
Wheat	Adet	Shina	CO2	630	80	SUCROS	Richards	LEACHN	Daisy	1998	4.96
Wheat	Adet	Shina	CO2	630	80	SUCROS	Richards	LEACHN	Daisy	1999	4.53
Wheat	Adet	Shina	CO2	630	80	SUCROS	Richards	LEACHN	Daisy	2000	4.67
Wheat	Adet	Shina	CO2	630	80	SUCROS	Richards	LEACHN	Daisy	2001	4.52
Wheat	Adet	Shina	CO2	630	80	SUCROS	Richards	LEACHN	Daisy	2002	4.71
Wheat	Adet	Shina	CO2	630	80	SUCROS	Richards	LEACHN	Daisy	2003	4.7
Wheat	Adet	Shina	CO2	630	80	SUCROS	Richards	LEACHN	Daisy	2004	3.93
Wheat	Adet	Shina	CO2	630	80	SUCROS	Richards	LEACHN	Daisy	2005	4.41
Wheat	Adet	Shina	CO2	630	80	SUCROS	Richards	LEACHN	Daisy	2006	4.27
Wheat	Adet	Shina	CO2	630	80	SUCROS	Richards	LEACHN	Daisy	2007	4.4
Wheat	Adet	Shina	CO2	630	80	SUCROS	Richards	LEACHN	Daisy	2008	4.54
Wheat	Adet	Shina	CO2	630	80	SUCROS	Richards	LEACHN	Daisy	2009	4.25
Wheat	Adet	Shina	CO2	630	80	SUCROS	Richards	LEACHN	Daisy	2010	5.19
Wheat	Adet	Shina	CO2	630	160	SUCROS	Richards	LEACHN	Daisy	1981	4.52
Wheat	Adet	Shina	CO2	630	160	SUCROS	Richards	LEACHN	Daisy	1982	5.11
Wheat	Adet	Shina	CO2	630	160	SUCROS	Richards	LEACHN	Daisy	1983	5.07
Wheat	Adet	Shina	CO2	630	160	SUCROS	Richards	LEACHN	Daisy	1984	4.34
Wheat	Adet	Shina	CO2	630	160	SUCROS	Richards	LEACHN	Daisy	1985	4.73
Wheat	Adet	Shina	CO2	630	160	SUCROS	Richards	LEACHN	Daisy	1986	4.54
Wheat	Adet	Shina	CO2	630	160	SUCROS	Richards	LEACHN	Daisy	1987	4.45
Wheat	Adet	Shina	CO2	630	160	SUCROS	Richards	LEACHN	Daisy	1988	4.64
Wheat	Adet	Shina	CO2	630	160	SUCROS	Richards	LEACHN	Daisy	1989	4.93
Wheat	Adet	Shina	CO2	630	160	SUCROS	Richards	LEACHN	Daisy	1990	4.39
Wheat	Adet	Shina	CO2	630	160	SUCROS	Richards	LEACHN	Daisy	1991	4.82
Wheat	Adet	Shina	CO2	630	160	SUCROS	Richards	LEACHN	Daisy	1992	4.72
Wheat	Adet	Shina	CO2	630	160	SUCROS	Richards	LEACHN	Daisy	1993	4.76
Wheat	Adet	Shina	CO2	630	160	SUCROS	Richards	LEACHN	Daisy	1994	4.19
Wheat	Adet	Shina	CO2	630	160	SUCROS	Richards	LEACHN	Daisy	1995	4.83
Wheat	Adet	Shina	CO2	630	160	SUCROS	Richards	LEACHN	Daisy	1916	4.77
Wheat	Adet	Shina	CO2	630	160	SUCROS	Richards	LEACHN	Daisy	1997	4.6
Wheat	Adet	Shina	CO2	630	160	SUCROS	Richards	LEACHN	Daisy	1998	4.96
Wheat	Adet	Shina	CO2	630	160	SUCROS	Richards	LEACHN	Daisy	1999	4.53
Wheat	Adet	Shina	CO2	630	160	SUCROS	Richards	LEACHN	Daisy	2000	4.67
Wheat	Adet	Shina	CO2	630	160	SUCROS	Richards	LEACHN	Daisy	2001	4.52
Wheat	Adet	Shina	CO2	630	160	SUCROS	Richards	LEACHN	Daisy	2002	4.71
Wheat	Adet	Shina	CO2	630	160	SUCROS	Richards	LEACHN	Daisy	2003	4.7
Wheat	Adet	Shina	CO2	630	160	SUCROS	Richards	LEACHN	Daisy	2004	3.93
Wheat	Adet	Shina	CO2	630	160	SUCROS	Richards	LEACHN	Daisy	2005	4.41
Wheat	Adet	Shina	CO2	630	160	SUCROS	Richards	LEACHN	Daisy	2006	4.27
Wheat	Adet	Shina	CO2	630	160	SUCROS	Richards	LEACHN	Daisy	2007	4.4
Wheat	Adet	Shina	CO2	630	160	SUCROS	Richards	LEACHN	Daisy	2008	4.54
Wheat	Adet	Shina	CO2	630	160	SUCROS	Richards	LEACHN	Daisy	2009	4.25
Wheat	Adet	Shina	CO2	630	160	SUCROS	Richards	LEACHN	Daisy	2010	5.19
Wheat	Adet	Shina	CO2	720	0	SUCROS	Richards	LEACHN	Daisy	1981	3.76
Wheat	Adet	Shina	CO2	720	0	SUCROS	Richards	LEACHN	Daisy	1982	3.98
Wheat	Adet	Shina	CO2	720	0	SUCROS	Richards	LEACHN	Daisy	1983	3.55
Wheat	Adet	Shina	CO2	720	0	SUCROS	Richards	LEACHN	Daisy	1984	4.03
Wheat	Adet	Shina	CO2	720	0	SUCROS	Richards	LEACHN	Daisy	1985	3.86
Wheat	Adet	Shina	CO2	720	0	SUCROS	Richards	LEACHN	Daisy	1986	4.1
Wheat	Adet	Shina	CO2	720	0	SUCROS	Richards	LEACHN	Daisy	1987	4.06
Wheat	Adet	Shina	CO2	720	0	SUCROS	Richards	LEACHN	Daisy	1988	3.45
Wheat	Adet	Shina	CO2	720	0	SUCROS	Richards	LEACHN	Daisy	1989	4.31
Wheat	Adet	Shina	CO2	720	0	SUCROS	Richards	LEACHN	Daisy	1990	4.13
Wheat	Adet	Shina	CO2	720	0	SUCROS	Richards	LEACHN	Daisy	1991	3.87
Wheat	Adet	Shina	CO2	720	0	SUCROS	Richards	LEACHN	Daisy	1992	3.98
Wheat	Adet	Shina	CO2	720	0	SUCROS	Richards	LEACHN	Daisy	1993	4.04
Wheat	Adet	Shina	CO2	720	0	SUCROS	Richards	LEACHN	Daisy	1994	3.86
Wheat	Adet	Shina	CO2	720	0	SUCROS	Richards	LEACHN	Daisy	1995	4.18
Wheat	Adet	Shina	CO2	720	0	SUCROS	Richards	LEACHN	Daisy	1916	4.06
Wheat	Adet	Shina	CO2	720	0	SUCROS	Richards	LEACHN	Daisy	1997	4.14
Wheat	Adet	Shina	CO2	720	0	SUCROS	Richards	LEACHN	Daisy	1998	4.17
Wheat	Adet	Shina	CO2	720	0	SUCROS	Richards	LEACHN	Daisy	1999	4.1
Wheat	Adet	Shina	CO2	720	0	SUCROS	Richards	LEACHN	Daisy	2000	4
Wheat	Adet	Shina	CO2	720	0	SUCROS	Richards	LEACHN	Daisy	2001	4.04
Wheat	Adet	Shina	CO2	720	0	SUCROS	Richards	LEACHN	Daisy	2002	4.19
Wheat	Adet	Shina	CO2	720	0	SUCROS	Richards	LEACHN	Daisy	2003	4.14
Wheat	Adet	Shina	CO2	720	0	SUCROS	Richards	LEACHN	Daisy	2004	3.79
Wheat	Adet	Shina	CO2	720	0	SUCROS	Richards	LEACHN	Daisy	2005	3.99
Wheat	Adet	Shina	CO2	720	0	SUCROS	Richards	LEACHN	Daisy	2006	4.05
Wheat	Adet	Shina	CO2	720	0	SUCROS	Richards	LEACHN	Daisy	2007	3.97
Wheat	Adet	Shina	CO2	720	0	SUCROS	Richards	LEACHN	Daisy	2008	4.2
Wheat	Adet	Shina	CO2	720	0	SUCROS	Richards	LEACHN	Daisy	2009	3.99
Wheat	Adet	Shina	CO2	720	0	SUCROS	Richards	LEACHN	Daisy	2010	4.29
Wheat	Adet	Shina	CO2	720	80	SUCROS	Richards	LEACHN	Daisy	1981	4.63
Wheat	Adet	Shina	CO2	720	80	SUCROS	Richards	LEACHN	Daisy	1982	5.23
Wheat	Adet	Shina	CO2	720	80	SUCROS	Richards	LEACHN	Daisy	1983	5.2
Wheat	Adet	Shina	CO2	720	80	SUCROS	Richards	LEACHN	Daisy	1984	4.44
Wheat	Adet	Shina	CO2	720	80	SUCROS	Richards	LEACHN	Daisy	1985	4.84
Wheat	Adet	Shina	CO2	720	80	SUCROS	Richards	LEACHN	Daisy	1986	4.65
Wheat	Adet	Shina	CO2	720	80	SUCROS	Richards	LEACHN	Daisy	1987	4.56
Wheat	Adet	Shina	CO2	720	80	SUCROS	Richards	LEACHN	Daisy	1988	4.75
Wheat	Adet	Shina	CO2	720	80	SUCROS	Richards	LEACHN	Daisy	1989	5.06
Wheat	Adet	Shina	CO2	720	80	SUCROS	Richards	LEACHN	Daisy	1990	4.5
Wheat	Adet	Shina	CO2	720	80	SUCROS	Richards	LEACHN	Daisy	1991	4.94
Wheat	Adet	Shina	CO2	720	80	SUCROS	Richards	LEACHN	Daisy	1992	4.83
Wheat	Adet	Shina	CO2	720	80	SUCROS	Richards	LEACHN	Daisy	1993	4.87
Wheat	Adet	Shina	CO2	720	80	SUCROS	Richards	LEACHN	Daisy	1994	4.29
Wheat	Adet	Shina	CO2	720	80	SUCROS	Richards	LEACHN	Daisy	1995	4.95
Wheat	Adet	Shina	CO2	720	80	SUCROS	Richards	LEACHN	Daisy	1916	4.88
Wheat	Adet	Shina	CO2	720	80	SUCROS	Richards	LEACHN	Daisy	1997	4.72
Wheat	Adet	Shina	CO2	720	80	SUCROS	Richards	LEACHN	Daisy	1998	5.08
Wheat	Adet	Shina	CO2	720	80	SUCROS	Richards	LEACHN	Daisy	1999	4.64
Wheat	Adet	Shina	CO2	720	80	SUCROS	Richards	LEACHN	Daisy	2000	4.78
Wheat	Adet	Shina	CO2	720	80	SUCROS	Richards	LEACHN	Daisy	2001	4.63
Wheat	Adet	Shina	CO2	720	80	SUCROS	Richards	LEACHN	Daisy	2002	4.82
Wheat	Adet	Shina	CO2	720	80	SUCROS	Richards	LEACHN	Daisy	2003	4.82
Wheat	Adet	Shina	CO2	720	80	SUCROS	Richards	LEACHN	Daisy	2004	4.02
Wheat	Adet	Shina	CO2	720	80	SUCROS	Richards	LEACHN	Daisy	2005	4.51
Wheat	Adet	Shina	CO2	720	80	SUCROS	Richards	LEACHN	Daisy	2006	4.37
Wheat	Adet	Shina	CO2	720	80	SUCROS	Richards	LEACHN	Daisy	2007	4.5
Wheat	Adet	Shina	CO2	720	80	SUCROS	Richards	LEACHN	Daisy	2008	4.65
Wheat	Adet	Shina	CO2	720	80	SUCROS	Richards	LEACHN	Daisy	2009	4.35
Wheat	Adet	Shina	CO2	720	80	SUCROS	Richards	LEACHN	Daisy	2010	5.31
Wheat	Adet	Shina	CO2	720	160	SUCROS	Richards	LEACHN	Daisy	1981	4.63
Wheat	Adet	Shina	CO2	720	160	SUCROS	Richards	LEACHN	Daisy	1982	5.23
Wheat	Adet	Shina	CO2	720	160	SUCROS	Richards	LEACHN	Daisy	1983	5.2
Wheat	Adet	Shina	CO2	720	160	SUCROS	Richards	LEACHN	Daisy	1984	4.44
Wheat	Adet	Shina	CO2	720	160	SUCROS	Richards	LEACHN	Daisy	1985	4.84
Wheat	Adet	Shina	CO2	720	160	SUCROS	Richards	LEACHN	Daisy	1986	4.65
Wheat	Adet	Shina	CO2	720	160	SUCROS	Richards	LEACHN	Daisy	1987	4.56
Wheat	Adet	Shina	CO2	720	160	SUCROS	Richards	LEACHN	Daisy	1988	4.75
Wheat	Adet	Shina	CO2	720	160	SUCROS	Richards	LEACHN	Daisy	1989	5.06
Wheat	Adet	Shina	CO2	720	160	SUCROS	Richards	LEACHN	Daisy	1990	4.5
Wheat	Adet	Shina	CO2	720	160	SUCROS	Richards	LEACHN	Daisy	1991	4.94
Wheat	Adet	Shina	CO2	720	160	SUCROS	Richards	LEACHN	Daisy	1992	4.83
Wheat	Adet	Shina	CO2	720	160	SUCROS	Richards	LEACHN	Daisy	1993	4.87
Wheat	Adet	Shina	CO2	720	160	SUCROS	Richards	LEACHN	Daisy	1994	4.29
Wheat	Adet	Shina	CO2	720	160	SUCROS	Richards	LEACHN	Daisy	1995	4.95
Wheat	Adet	Shina	CO2	720	160	SUCROS	Richards	LEACHN	Daisy	1916	4.88
Wheat	Adet	Shina	CO2	720	160	SUCROS	Richards	LEACHN	Daisy	1997	4.72
Wheat	Adet	Shina	CO2	720	160	SUCROS	Richards	LEACHN	Daisy	1998	5.08
Wheat	Adet	Shina	CO2	720	160	SUCROS	Richards	LEACHN	Daisy	1999	4.64
Wheat	Adet	Shina	CO2	720	160	SUCROS	Richards	LEACHN	Daisy	2000	4.78
Wheat	Adet	Shina	CO2	720	160	SUCROS	Richards	LEACHN	Daisy	2001	4.63
Wheat	Adet	Shina	CO2	720	160	SUCROS	Richards	LEACHN	Daisy	2002	4.82
Wheat	Adet	Shina	CO2	720	160	SUCROS	Richards	LEACHN	Daisy	2003	4.82
Wheat	Adet	Shina	CO2	720	160	SUCROS	Richards	LEACHN	Daisy	2004	4.02
Wheat	Adet	Shina	CO2	720	160	SUCROS	Richards	LEACHN	Daisy	2005	4.51
Wheat	Adet	Shina	CO2	720	160	SUCROS	Richards	LEACHN	Daisy	2006	4.37
Wheat	Adet	Shina	CO2	720	160	SUCROS	Richards	LEACHN	Daisy	2007	4.5
Wheat	Adet	Shina	CO2	720	160	SUCROS	Richards	LEACHN	Daisy	2008	4.65
Wheat	Adet	Shina	CO2	720	160	SUCROS	Richards	LEACHN	Daisy	2009	4.35
Wheat	Adet	Shina	CO2	720	160	SUCROS	Richards	LEACHN	Daisy	2010	5.31
Wheat	Adet	Shina	Temp	0	0	SUCROS	Richards	LEACHN	Daisy	1981	3.53
Wheat	Adet	Shina	Temp	0	0	SUCROS	Richards	LEACHN	Daisy	1982	3.76
Wheat	Adet	Shina	Temp	0	0	SUCROS	Richards	LEACHN	Daisy	1983	3.38
Wheat	Adet	Shina	Temp	0	0	SUCROS	Richards	LEACHN	Daisy	1984	3.75
Wheat	Adet	Shina	Temp	0	0	SUCROS	Richards	LEACHN	Daisy	1985	3.63
Wheat	Adet	Shina	Temp	0	0	SUCROS	Richards	LEACHN	Daisy	1986	3.81
Wheat	Adet	Shina	Temp	0	0	SUCROS	Richards	LEACHN	Daisy	1987	3.77
Wheat	Adet	Shina	Temp	0	0	SUCROS	Richards	LEACHN	Daisy	1988	3.26
Wheat	Adet	Shina	Temp	0	0	SUCROS	Richards	LEACHN	Daisy	1989	4.03
Wheat	Adet	Shina	Temp	0	0	SUCROS	Richards	LEACHN	Daisy	1990	3.82
Wheat	Adet	Shina	Temp	0	0	SUCROS	Richards	LEACHN	Daisy	1991	3.64
Wheat	Adet	Shina	Temp	0	0	SUCROS	Richards	LEACHN	Daisy	1992	3.74
Wheat	Adet	Shina	Temp	0	0	SUCROS	Richards	LEACHN	Daisy	1993	3.8
Wheat	Adet	Shina	Temp	0	0	SUCROS	Richards	LEACHN	Daisy	1994	3.58
Wheat	Adet	Shina	Temp	0	0	SUCROS	Richards	LEACHN	Daisy	1995	3.92
Wheat	Adet	Shina	Temp	0	0	SUCROS	Richards	LEACHN	Daisy	1916	3.81
Wheat	Adet	Shina	Temp	0	0	SUCROS	Richards	LEACHN	Daisy	1997	3.85
Wheat	Adet	Shina	Temp	0	0	SUCROS	Richards	LEACHN	Daisy	1998	3.91
Wheat	Adet	Shina	Temp	0	0	SUCROS	Richards	LEACHN	Daisy	1999	3.81
Wheat	Adet	Shina	Temp	0	0	SUCROS	Richards	LEACHN	Daisy	2000	3.75
Wheat	Adet	Shina	Temp	0	0	SUCROS	Richards	LEACHN	Daisy	2001	3.76
Wheat	Adet	Shina	Temp	0	0	SUCROS	Richards	LEACHN	Daisy	2002	3.91
Wheat	Adet	Shina	Temp	0	0	SUCROS	Richards	LEACHN	Daisy	2003	3.87
Wheat	Adet	Shina	Temp	0	0	SUCROS	Richards	LEACHN	Daisy	2004	3.49
Wheat	Adet	Shina	Temp	0	0	SUCROS	Richards	LEACHN	Daisy	2005	3.71
Wheat	Adet	Shina	Temp	0	0	SUCROS	Richards	LEACHN	Daisy	2006	3.74
Wheat	Adet	Shina	Temp	0	0	SUCROS	Richards	LEACHN	Daisy	2007	3.7
Wheat	Adet	Shina	Temp	0	0	SUCROS	Richards	LEACHN	Daisy	2008	3.9
Wheat	Adet	Shina	Temp	0	0	SUCROS	Richards	LEACHN	Daisy	2009	3.69
Wheat	Adet	Shina	Temp	0	0	SUCROS	Richards	LEACHN	Daisy	2010	4.03
Wheat	Adet	Shina	Temp	0	80	SUCROS	Richards	LEACHN	Daisy	1981	4.08
Wheat	Adet	Shina	Temp	0	80	SUCROS	Richards	LEACHN	Daisy	1982	4.61
Wheat	Adet	Shina	Temp	0	80	SUCROS	Richards	LEACHN	Daisy	1983	4.57
Wheat	Adet	Shina	Temp	0	80	SUCROS	Richards	LEACHN	Daisy	1984	3.93
Wheat	Adet	Shina	Temp	0	80	SUCROS	Richards	LEACHN	Daisy	1985	4.27
Wheat	Adet	Shina	Temp	0	80	SUCROS	Richards	LEACHN	Daisy	1986	4.1
Wheat	Adet	Shina	Temp	0	80	SUCROS	Richards	LEACHN	Daisy	1987	4.02
Wheat	Adet	Shina	Temp	0	80	SUCROS	Richards	LEACHN	Daisy	1988	4.19
Wheat	Adet	Shina	Temp	0	80	SUCROS	Richards	LEACHN	Daisy	1989	4.45
Wheat	Adet	Shina	Temp	0	80	SUCROS	Richards	LEACHN	Daisy	1990	3.97
Wheat	Adet	Shina	Temp	0	80	SUCROS	Richards	LEACHN	Daisy	1991	4.36
Wheat	Adet	Shina	Temp	0	80	SUCROS	Richards	LEACHN	Daisy	1992	4.27
Wheat	Adet	Shina	Temp	0	80	SUCROS	Richards	LEACHN	Daisy	1993	4.31
Wheat	Adet	Shina	Temp	0	80	SUCROS	Richards	LEACHN	Daisy	1994	3.79
Wheat	Adet	Shina	Temp	0	80	SUCROS	Richards	LEACHN	Daisy	1995	4.37
Wheat	Adet	Shina	Temp	0	80	SUCROS	Richards	LEACHN	Daisy	1916	4.3
Wheat	Adet	Shina	Temp	0	80	SUCROS	Richards	LEACHN	Daisy	1997	4.16
Wheat	Adet	Shina	Temp	0	80	SUCROS	Richards	LEACHN	Daisy	1998	4.47
Wheat	Adet	Shina	Temp	0	80	SUCROS	Richards	LEACHN	Daisy	1999	4.1
Wheat	Adet	Shina	Temp	0	80	SUCROS	Richards	LEACHN	Daisy	2000	4.22
Wheat	Adet	Shina	Temp	0	80	SUCROS	Richards	LEACHN	Daisy	2001	4.09
Wheat	Adet	Shina	Temp	0	80	SUCROS	Richards	LEACHN	Daisy	2002	4.26
Wheat	Adet	Shina	Temp	0	80	SUCROS	Richards	LEACHN	Daisy	2003	4.25
Wheat	Adet	Shina	Temp	0	80	SUCROS	Richards	LEACHN	Daisy	2004	3.57
Wheat	Adet	Shina	Temp	0	80	SUCROS	Richards	LEACHN	Daisy	2005	3.99
Wheat	Adet	Shina	Temp	0	80	SUCROS	Richards	LEACHN	Daisy	2006	3.87
Wheat	Adet	Shina	Temp	0	80	SUCROS	Richards	LEACHN	Daisy	2007	3.99
Wheat	Adet	Shina	Temp	0	80	SUCROS	Richards	LEACHN	Daisy	2008	4.12
Wheat	Adet	Shina	Temp	0	80	SUCROS	Richards	LEACHN	Daisy	2009	3.86
Wheat	Adet	Shina	Temp	0	80	SUCROS	Richards	LEACHN	Daisy	2010	4.68
Wheat	Adet	Shina	Temp	0	160	SUCROS	Richards	LEACHN	Daisy	1981	4.08
Wheat	Adet	Shina	Temp	0	160	SUCROS	Richards	LEACHN	Daisy	1982	4.61
Wheat	Adet	Shina	Temp	0	160	SUCROS	Richards	LEACHN	Daisy	1983	4.57
Wheat	Adet	Shina	Temp	0	160	SUCROS	Richards	LEACHN	Daisy	1984	3.93
Wheat	Adet	Shina	Temp	0	160	SUCROS	Richards	LEACHN	Daisy	1985	4.27
Wheat	Adet	Shina	Temp	0	160	SUCROS	Richards	LEACHN	Daisy	1986	4.1
Wheat	Adet	Shina	Temp	0	160	SUCROS	Richards	LEACHN	Daisy	1987	4.02
Wheat	Adet	Shina	Temp	0	160	SUCROS	Richards	LEACHN	Daisy	1988	4.19
Wheat	Adet	Shina	Temp	0	160	SUCROS	Richards	LEACHN	Daisy	1989	4.45
Wheat	Adet	Shina	Temp	0	160	SUCROS	Richards	LEACHN	Daisy	1990	3.97
Wheat	Adet	Shina	Temp	0	160	SUCROS	Richards	LEACHN	Daisy	1991	4.36
Wheat	Adet	Shina	Temp	0	160	SUCROS	Richards	LEACHN	Daisy	1992	4.27
Wheat	Adet	Shina	Temp	0	160	SUCROS	Richards	LEACHN	Daisy	1993	4.31
Wheat	Adet	Shina	Temp	0	160	SUCROS	Richards	LEACHN	Daisy	1994	3.79
Wheat	Adet	Shina	Temp	0	160	SUCROS	Richards	LEACHN	Daisy	1995	4.37
Wheat	Adet	Shina	Temp	0	160	SUCROS	Richards	LEACHN	Daisy	1916	4.3
Wheat	Adet	Shina	Temp	0	160	SUCROS	Richards	LEACHN	Daisy	1997	4.16
Wheat	Adet	Shina	Temp	0	160	SUCROS	Richards	LEACHN	Daisy	1998	4.47
Wheat	Adet	Shina	Temp	0	160	SUCROS	Richards	LEACHN	Daisy	1999	4.1
Wheat	Adet	Shina	Temp	0	160	SUCROS	Richards	LEACHN	Daisy	2000	4.22
Wheat	Adet	Shina	Temp	0	160	SUCROS	Richards	LEACHN	Daisy	2001	4.09
Wheat	Adet	Shina	Temp	0	160	SUCROS	Richards	LEACHN	Daisy	2002	4.26
Wheat	Adet	Shina	Temp	0	160	SUCROS	Richards	LEACHN	Daisy	2003	4.25
Wheat	Adet	Shina	Temp	0	160	SUCROS	Richards	LEACHN	Daisy	2004	3.57
Wheat	Adet	Shina	Temp	0	160	SUCROS	Richards	LEACHN	Daisy	2005	3.99
Wheat	Adet	Shina	Temp	0	160	SUCROS	Richards	LEACHN	Daisy	2006	3.87
Wheat	Adet	Shina	Temp	0	160	SUCROS	Richards	LEACHN	Daisy	2007	3.99
Wheat	Adet	Shina	Temp	0	160	SUCROS	Richards	LEACHN	Daisy	2008	4.12
Wheat	Adet	Shina	Temp	0	160	SUCROS	Richards	LEACHN	Daisy	2009	3.86
Wheat	Adet	Shina	Temp	0	160	SUCROS	Richards	LEACHN	Daisy	2010	4.68
Wheat	Adet	Shina	Temp	2	0	SUCROS	Richards	LEACHN	Daisy	1981	3.03
Wheat	Adet	Shina	Temp	2	0	SUCROS	Richards	LEACHN	Daisy	1982	3.27
Wheat	Adet	Shina	Temp	2	0	SUCROS	Richards	LEACHN	Daisy	1983	3.1
Wheat	Adet	Shina	Temp	2	0	SUCROS	Richards	LEACHN	Daisy	1984	3.29
Wheat	Adet	Shina	Temp	2	0	SUCROS	Richards	LEACHN	Daisy	1985	3.17
Wheat	Adet	Shina	Temp	2	0	SUCROS	Richards	LEACHN	Daisy	1986	3.4
Wheat	Adet	Shina	Temp	2	0	SUCROS	Richards	LEACHN	Daisy	1987	3.25
Wheat	Adet	Shina	Temp	2	0	SUCROS	Richards	LEACHN	Daisy	1988	3.01
Wheat	Adet	Shina	Temp	2	0	SUCROS	Richards	LEACHN	Daisy	1989	3.5
Wheat	Adet	Shina	Temp	2	0	SUCROS	Richards	LEACHN	Daisy	1990	3.23
Wheat	Adet	Shina	Temp	2	0	SUCROS	Richards	LEACHN	Daisy	1991	3.14
Wheat	Adet	Shina	Temp	2	0	SUCROS	Richards	LEACHN	Daisy	1992	3.16
Wheat	Adet	Shina	Temp	2	0	SUCROS	Richards	LEACHN	Daisy	1993	3.26
Wheat	Adet	Shina	Temp	2	0	SUCROS	Richards	LEACHN	Daisy	1994	3.18
Wheat	Adet	Shina	Temp	2	0	SUCROS	Richards	LEACHN	Daisy	1995	3.52
Wheat	Adet	Shina	Temp	2	0	SUCROS	Richards	LEACHN	Daisy	1916	3.39
Wheat	Adet	Shina	Temp	2	0	SUCROS	Richards	LEACHN	Daisy	1997	3.33
Wheat	Adet	Shina	Temp	2	0	SUCROS	Richards	LEACHN	Daisy	1998	3.3
Wheat	Adet	Shina	Temp	2	0	SUCROS	Richards	LEACHN	Daisy	1999	3.24
Wheat	Adet	Shina	Temp	2	0	SUCROS	Richards	LEACHN	Daisy	2000	3.26
Wheat	Adet	Shina	Temp	2	0	SUCROS	Richards	LEACHN	Daisy	2001	3.16
Wheat	Adet	Shina	Temp	2	0	SUCROS	Richards	LEACHN	Daisy	2002	3.26
Wheat	Adet	Shina	Temp	2	0	SUCROS	Richards	LEACHN	Daisy	2003	3.46
Wheat	Adet	Shina	Temp	2	0	SUCROS	Richards	LEACHN	Daisy	2004	2.96
Wheat	Adet	Shina	Temp	2	0	SUCROS	Richards	LEACHN	Daisy	2005	3.22
Wheat	Adet	Shina	Temp	2	0	SUCROS	Richards	LEACHN	Daisy	2006	3.22
Wheat	Adet	Shina	Temp	2	0	SUCROS	Richards	LEACHN	Daisy	2007	3.1
Wheat	Adet	Shina	Temp	2	0	SUCROS	Richards	LEACHN	Daisy	2008	3.13
Wheat	Adet	Shina	Temp	2	0	SUCROS	Richards	LEACHN	Daisy	2009	3.27
Wheat	Adet	Shina	Temp	2	0	SUCROS	Richards	LEACHN	Daisy	2010	3.64
Wheat	Adet	Shina	Temp	2	80	SUCROS	Richards	LEACHN	Daisy	1981	3.3
Wheat	Adet	Shina	Temp	2	80	SUCROS	Richards	LEACHN	Daisy	1982	3.6
Wheat	Adet	Shina	Temp	2	80	SUCROS	Richards	LEACHN	Daisy	1983	3.8
Wheat	Adet	Shina	Temp	2	80	SUCROS	Richards	LEACHN	Daisy	1984	3.32
Wheat	Adet	Shina	Temp	2	80	SUCROS	Richards	LEACHN	Daisy	1985	3.45
Wheat	Adet	Shina	Temp	2	80	SUCROS	Richards	LEACHN	Daisy	1986	3.5
Wheat	Adet	Shina	Temp	2	80	SUCROS	Richards	LEACHN	Daisy	1987	3.34
Wheat	Adet	Shina	Temp	2	80	SUCROS	Richards	LEACHN	Daisy	1988	3.61
Wheat	Adet	Shina	Temp	2	80	SUCROS	Richards	LEACHN	Daisy	1989	3.61
Wheat	Adet	Shina	Temp	2	80	SUCROS	Richards	LEACHN	Daisy	1990	3.25
Wheat	Adet	Shina	Temp	2	80	SUCROS	Richards	LEACHN	Daisy	1991	3.41
Wheat	Adet	Shina	Temp	2	80	SUCROS	Richards	LEACHN	Daisy	1992	3.33
Wheat	Adet	Shina	Temp	2	80	SUCROS	Richards	LEACHN	Daisy	1993	3.38
Wheat	Adet	Shina	Temp	2	80	SUCROS	Richards	LEACHN	Daisy	1994	3.25
Wheat	Adet	Shina	Temp	2	80	SUCROS	Richards	LEACHN	Daisy	1995	3.7
Wheat	Adet	Shina	Temp	2	80	SUCROS	Richards	LEACHN	Daisy	1916	3.6
Wheat	Adet	Shina	Temp	2	80	SUCROS	Richards	LEACHN	Daisy	1997	3.41
Wheat	Adet	Shina	Temp	2	80	SUCROS	Richards	LEACHN	Daisy	1998	3.42
Wheat	Adet	Shina	Temp	2	80	SUCROS	Richards	LEACHN	Daisy	1999	3.32
Wheat	Adet	Shina	Temp	2	80	SUCROS	Richards	LEACHN	Daisy	2000	3.38
Wheat	Adet	Shina	Temp	2	80	SUCROS	Richards	LEACHN	Daisy	2001	3.22
Wheat	Adet	Shina	Temp	2	80	SUCROS	Richards	LEACHN	Daisy	2002	3.31
Wheat	Adet	Shina	Temp	2	80	SUCROS	Richards	LEACHN	Daisy	2003	3.59
Wheat	Adet	Shina	Temp	2	80	SUCROS	Richards	LEACHN	Daisy	2004	2.96
Wheat	Adet	Shina	Temp	2	80	SUCROS	Richards	LEACHN	Daisy	2005	3.32
Wheat	Adet	Shina	Temp	2	80	SUCROS	Richards	LEACHN	Daisy	2006	3.23
Wheat	Adet	Shina	Temp	2	80	SUCROS	Richards	LEACHN	Daisy	2007	3.14
Wheat	Adet	Shina	Temp	2	80	SUCROS	Richards	LEACHN	Daisy	2008	3.13
Wheat	Adet	Shina	Temp	2	80	SUCROS	Richards	LEACHN	Daisy	2009	3.29
Wheat	Adet	Shina	Temp	2	80	SUCROS	Richards	LEACHN	Daisy	2010	3.96
Wheat	Adet	Shina	Temp	2	160	SUCROS	Richards	LEACHN	Daisy	1981	3.3
Wheat	Adet	Shina	Temp	2	160	SUCROS	Richards	LEACHN	Daisy	1982	3.6
Wheat	Adet	Shina	Temp	2	160	SUCROS	Richards	LEACHN	Daisy	1983	3.8
Wheat	Adet	Shina	Temp	2	160	SUCROS	Richards	LEACHN	Daisy	1984	3.32
Wheat	Adet	Shina	Temp	2	160	SUCROS	Richards	LEACHN	Daisy	1985	3.45
Wheat	Adet	Shina	Temp	2	160	SUCROS	Richards	LEACHN	Daisy	1986	3.5
Wheat	Adet	Shina	Temp	2	160	SUCROS	Richards	LEACHN	Daisy	1987	3.34
Wheat	Adet	Shina	Temp	2	160	SUCROS	Richards	LEACHN	Daisy	1988	3.61
Wheat	Adet	Shina	Temp	2	160	SUCROS	Richards	LEACHN	Daisy	1989	3.61
Wheat	Adet	Shina	Temp	2	160	SUCROS	Richards	LEACHN	Daisy	1990	3.25
Wheat	Adet	Shina	Temp	2	160	SUCROS	Richards	LEACHN	Daisy	1991	3.41
Wheat	Adet	Shina	Temp	2	160	SUCROS	Richards	LEACHN	Daisy	1992	3.33
Wheat	Adet	Shina	Temp	2	160	SUCROS	Richards	LEACHN	Daisy	1993	3.38
Wheat	Adet	Shina	Temp	2	160	SUCROS	Richards	LEACHN	Daisy	1994	3.25
Wheat	Adet	Shina	Temp	2	160	SUCROS	Richards	LEACHN	Daisy	1995	3.7
Wheat	Adet	Shina	Temp	2	160	SUCROS	Richards	LEACHN	Daisy	1916	3.6
Wheat	Adet	Shina	Temp	2	160	SUCROS	Richards	LEACHN	Daisy	1997	3.41
Wheat	Adet	Shina	Temp	2	160	SUCROS	Richards	LEACHN	Daisy	1998	3.42
Wheat	Adet	Shina	Temp	2	160	SUCROS	Richards	LEACHN	Daisy	1999	3.32
Wheat	Adet	Shina	Temp	2	160	SUCROS	Richards	LEACHN	Daisy	2000	3.38
Wheat	Adet	Shina	Temp	2	160	SUCROS	Richards	LEACHN	Daisy	2001	3.22
Wheat	Adet	Shina	Temp	2	160	SUCROS	Richards	LEACHN	Daisy	2002	3.31
Wheat	Adet	Shina	Temp	2	160	SUCROS	Richards	LEACHN	Daisy	2003	3.59
Wheat	Adet	Shina	Temp	2	160	SUCROS	Richards	LEACHN	Daisy	2004	2.96
Wheat	Adet	Shina	Temp	2	160	SUCROS	Richards	LEACHN	Daisy	2005	3.32
Wheat	Adet	Shina	Temp	2	160	SUCROS	Richards	LEACHN	Daisy	2006	3.23
Wheat	Adet	Shina	Temp	2	160	SUCROS	Richards	LEACHN	Daisy	2007	3.14
Wheat	Adet	Shina	Temp	2	160	SUCROS	Richards	LEACHN	Daisy	2008	3.13
Wheat	Adet	Shina	Temp	2	160	SUCROS	Richards	LEACHN	Daisy	2009	3.29
Wheat	Adet	Shina	Temp	2	160	SUCROS	Richards	LEACHN	Daisy	2010	3.96
Wheat	Adet	Shina	Temp	4	0	SUCROS	Richards	LEACHN	Daisy	1981	2.67
Wheat	Adet	Shina	Temp	4	0	SUCROS	Richards	LEACHN	Daisy	1982	2.92
Wheat	Adet	Shina	Temp	4	0	SUCROS	Richards	LEACHN	Daisy	1983	2.82
Wheat	Adet	Shina	Temp	4	0	SUCROS	Richards	LEACHN	Daisy	1984	2.52
Wheat	Adet	Shina	Temp	4	0	SUCROS	Richards	LEACHN	Daisy	1985	2.72
Wheat	Adet	Shina	Temp	4	0	SUCROS	Richards	LEACHN	Daisy	1986	2.7
Wheat	Adet	Shina	Temp	4	0	SUCROS	Richards	LEACHN	Daisy	1987	2.77
Wheat	Adet	Shina	Temp	4	0	SUCROS	Richards	LEACHN	Daisy	1988	2.54
Wheat	Adet	Shina	Temp	4	0	SUCROS	Richards	LEACHN	Daisy	1989	3.1
Wheat	Adet	Shina	Temp	4	0	SUCROS	Richards	LEACHN	Daisy	1990	2.67
Wheat	Adet	Shina	Temp	4	0	SUCROS	Richards	LEACHN	Daisy	1991	2.67
Wheat	Adet	Shina	Temp	4	0	SUCROS	Richards	LEACHN	Daisy	1992	2.75
Wheat	Adet	Shina	Temp	4	0	SUCROS	Richards	LEACHN	Daisy	1993	2.86
Wheat	Adet	Shina	Temp	4	0	SUCROS	Richards	LEACHN	Daisy	1994	2.58
Wheat	Adet	Shina	Temp	4	0	SUCROS	Richards	LEACHN	Daisy	1995	3.03
Wheat	Adet	Shina	Temp	4	0	SUCROS	Richards	LEACHN	Daisy	1916	2.88
Wheat	Adet	Shina	Temp	4	0	SUCROS	Richards	LEACHN	Daisy	1997	2.91
Wheat	Adet	Shina	Temp	4	0	SUCROS	Richards	LEACHN	Daisy	1998	2.91
Wheat	Adet	Shina	Temp	4	0	SUCROS	Richards	LEACHN	Daisy	1999	2.78
Wheat	Adet	Shina	Temp	4	0	SUCROS	Richards	LEACHN	Daisy	2000	2.76
Wheat	Adet	Shina	Temp	4	0	SUCROS	Richards	LEACHN	Daisy	2001	2.71
Wheat	Adet	Shina	Temp	4	0	SUCROS	Richards	LEACHN	Daisy	2002	2.76
Wheat	Adet	Shina	Temp	4	0	SUCROS	Richards	LEACHN	Daisy	2003	2.97
Wheat	Adet	Shina	Temp	4	0	SUCROS	Richards	LEACHN	Daisy	2004	2.34
Wheat	Adet	Shina	Temp	4	0	SUCROS	Richards	LEACHN	Daisy	2005	2.71
Wheat	Adet	Shina	Temp	4	0	SUCROS	Richards	LEACHN	Daisy	2006	2.73
Wheat	Adet	Shina	Temp	4	0	SUCROS	Richards	LEACHN	Daisy	2007	2.58
Wheat	Adet	Shina	Temp	4	0	SUCROS	Richards	LEACHN	Daisy	2008	2.58
Wheat	Adet	Shina	Temp	4	0	SUCROS	Richards	LEACHN	Daisy	2009	2.45
Wheat	Adet	Shina	Temp	4	0	SUCROS	Richards	LEACHN	Daisy	2010	3.03
Wheat	Adet	Shina	Temp	4	80	SUCROS	Richards	LEACHN	Daisy	1981	2.76
Wheat	Adet	Shina	Temp	4	80	SUCROS	Richards	LEACHN	Daisy	1982	3.06
Wheat	Adet	Shina	Temp	4	80	SUCROS	Richards	LEACHN	Daisy	1983	3.22
Wheat	Adet	Shina	Temp	4	80	SUCROS	Richards	LEACHN	Daisy	1984	2.52
Wheat	Adet	Shina	Temp	4	80	SUCROS	Richards	LEACHN	Daisy	1985	2.84
Wheat	Adet	Shina	Temp	4	80	SUCROS	Richards	LEACHN	Daisy	1986	2.7
Wheat	Adet	Shina	Temp	4	80	SUCROS	Richards	LEACHN	Daisy	1987	2.77
Wheat	Adet	Shina	Temp	4	80	SUCROS	Richards	LEACHN	Daisy	1988	2.81
Wheat	Adet	Shina	Temp	4	80	SUCROS	Richards	LEACHN	Daisy	1989	3.1
Wheat	Adet	Shina	Temp	4	80	SUCROS	Richards	LEACHN	Daisy	1990	2.67
Wheat	Adet	Shina	Temp	4	80	SUCROS	Richards	LEACHN	Daisy	1991	2.75
Wheat	Adet	Shina	Temp	4	80	SUCROS	Richards	LEACHN	Daisy	1992	2.81
Wheat	Adet	Shina	Temp	4	80	SUCROS	Richards	LEACHN	Daisy	1993	2.87
Wheat	Adet	Shina	Temp	4	80	SUCROS	Richards	LEACHN	Daisy	1994	2.58
Wheat	Adet	Shina	Temp	4	80	SUCROS	Richards	LEACHN	Daisy	1995	3.07
Wheat	Adet	Shina	Temp	4	80	SUCROS	Richards	LEACHN	Daisy	1916	2.88
Wheat	Adet	Shina	Temp	4	80	SUCROS	Richards	LEACHN	Daisy	1997	2.91
Wheat	Adet	Shina	Temp	4	80	SUCROS	Richards	LEACHN	Daisy	1998	2.92
Wheat	Adet	Shina	Temp	4	80	SUCROS	Richards	LEACHN	Daisy	1999	2.78
Wheat	Adet	Shina	Temp	4	80	SUCROS	Richards	LEACHN	Daisy	2000	2.76
Wheat	Adet	Shina	Temp	4	80	SUCROS	Richards	LEACHN	Daisy	2001	2.71
Wheat	Adet	Shina	Temp	4	80	SUCROS	Richards	LEACHN	Daisy	2002	2.76
Wheat	Adet	Shina	Temp	4	80	SUCROS	Richards	LEACHN	Daisy	2003	2.97
Wheat	Adet	Shina	Temp	4	80	SUCROS	Richards	LEACHN	Daisy	2004	2.34
Wheat	Adet	Shina	Temp	4	80	SUCROS	Richards	LEACHN	Daisy	2005	2.71
Wheat	Adet	Shina	Temp	4	80	SUCROS	Richards	LEACHN	Daisy	2006	2.73
Wheat	Adet	Shina	Temp	4	80	SUCROS	Richards	LEACHN	Daisy	2007	2.58
Wheat	Adet	Shina	Temp	4	80	SUCROS	Richards	LEACHN	Daisy	2008	2.58
Wheat	Adet	Shina	Temp	4	80	SUCROS	Richards	LEACHN	Daisy	2009	2.45
Wheat	Adet	Shina	Temp	4	80	SUCROS	Richards	LEACHN	Daisy	2010	3.07
Wheat	Adet	Shina	Temp	4	160	SUCROS	Richards	LEACHN	Daisy	1981	2.76
Wheat	Adet	Shina	Temp	4	160	SUCROS	Richards	LEACHN	Daisy	1982	3.06
Wheat	Adet	Shina	Temp	4	160	SUCROS	Richards	LEACHN	Daisy	1983	3.22
Wheat	Adet	Shina	Temp	4	160	SUCROS	Richards	LEACHN	Daisy	1984	2.52
Wheat	Adet	Shina	Temp	4	160	SUCROS	Richards	LEACHN	Daisy	1985	2.84
Wheat	Adet	Shina	Temp	4	160	SUCROS	Richards	LEACHN	Daisy	1986	2.7
Wheat	Adet	Shina	Temp	4	160	SUCROS	Richards	LEACHN	Daisy	1987	2.77
Wheat	Adet	Shina	Temp	4	160	SUCROS	Richards	LEACHN	Daisy	1988	2.81
Wheat	Adet	Shina	Temp	4	160	SUCROS	Richards	LEACHN	Daisy	1989	3.1
Wheat	Adet	Shina	Temp	4	160	SUCROS	Richards	LEACHN	Daisy	1990	2.67
Wheat	Adet	Shina	Temp	4	160	SUCROS	Richards	LEACHN	Daisy	1991	2.75
Wheat	Adet	Shina	Temp	4	160	SUCROS	Richards	LEACHN	Daisy	1992	2.81
Wheat	Adet	Shina	Temp	4	160	SUCROS	Richards	LEACHN	Daisy	1993	2.87
Wheat	Adet	Shina	Temp	4	160	SUCROS	Richards	LEACHN	Daisy	1994	2.58
Wheat	Adet	Shina	Temp	4	160	SUCROS	Richards	LEACHN	Daisy	1995	3.07
Wheat	Adet	Shina	Temp	4	160	SUCROS	Richards	LEACHN	Daisy	1916	2.88
Wheat	Adet	Shina	Temp	4	160	SUCROS	Richards	LEACHN	Daisy	1997	2.91
Wheat	Adet	Shina	Temp	4	160	SUCROS	Richards	LEACHN	Daisy	1998	2.92
Wheat	Adet	Shina	Temp	4	160	SUCROS	Richards	LEACHN	Daisy	1999	2.78
Wheat	Adet	Shina	Temp	4	160	SUCROS	Richards	LEACHN	Daisy	2000	2.76
Wheat	Adet	Shina	Temp	4	160	SUCROS	Richards	LEACHN	Daisy	2001	2.71
Wheat	Adet	Shina	Temp	4	160	SUCROS	Richards	LEACHN	Daisy	2002	2.76
Wheat	Adet	Shina	Temp	4	160	SUCROS	Richards	LEACHN	Daisy	2003	2.97
Wheat	Adet	Shina	Temp	4	160	SUCROS	Richards	LEACHN	Daisy	2004	2.34
Wheat	Adet	Shina	Temp	4	160	SUCROS	Richards	LEACHN	Daisy	2005	2.71
Wheat	Adet	Shina	Temp	4	160	SUCROS	Richards	LEACHN	Daisy	2006	2.73
Wheat	Adet	Shina	Temp	4	160	SUCROS	Richards	LEACHN	Daisy	2007	2.58
Wheat	Adet	Shina	Temp	4	160	SUCROS	Richards	LEACHN	Daisy	2008	2.58
Wheat	Adet	Shina	Temp	4	160	SUCROS	Richards	LEACHN	Daisy	2009	2.45
Wheat	Adet	Shina	Temp	4	160	SUCROS	Richards	LEACHN	Daisy	2010	3.07
Wheat	Adet	Shina	Temp	6	0	SUCROS	Richards	LEACHN	Daisy	1981	2.16
Wheat	Adet	Shina	Temp	6	0	SUCROS	Richards	LEACHN	Daisy	1982	2.52
Wheat	Adet	Shina	Temp	6	0	SUCROS	Richards	LEACHN	Daisy	1983	2.27
Wheat	Adet	Shina	Temp	6	0	SUCROS	Richards	LEACHN	Daisy	1984	2.13
Wheat	Adet	Shina	Temp	6	0	SUCROS	Richards	LEACHN	Daisy	1985	2.35
Wheat	Adet	Shina	Temp	6	0	SUCROS	Richards	LEACHN	Daisy	1986	2.13
Wheat	Adet	Shina	Temp	6	0	SUCROS	Richards	LEACHN	Daisy	1987	2.11
Wheat	Adet	Shina	Temp	6	0	SUCROS	Richards	LEACHN	Daisy	1988	2.12
Wheat	Adet	Shina	Temp	6	0	SUCROS	Richards	LEACHN	Daisy	1989	2.56
Wheat	Adet	Shina	Temp	6	0	SUCROS	Richards	LEACHN	Daisy	1990	1.99
Wheat	Adet	Shina	Temp	6	0	SUCROS	Richards	LEACHN	Daisy	1991	2.17
Wheat	Adet	Shina	Temp	6	0	SUCROS	Richards	LEACHN	Daisy	1992	2.2
Wheat	Adet	Shina	Temp	6	0	SUCROS	Richards	LEACHN	Daisy	1993	2.25
Wheat	Adet	Shina	Temp	6	0	SUCROS	Richards	LEACHN	Daisy	1994	1.9
Wheat	Adet	Shina	Temp	6	0	SUCROS	Richards	LEACHN	Daisy	1995	2.17
Wheat	Adet	Shina	Temp	6	0	SUCROS	Richards	LEACHN	Daisy	1916	2.33
Wheat	Adet	Shina	Temp	6	0	SUCROS	Richards	LEACHN	Daisy	1997	2.28
Wheat	Adet	Shina	Temp	6	0	SUCROS	Richards	LEACHN	Daisy	1998	2.36
Wheat	Adet	Shina	Temp	6	0	SUCROS	Richards	LEACHN	Daisy	1999	2.09
[truncated: 239,297+ more rows]
