# Supplementary material for: Climate change impact on wheat and maize growth in Ethiopia: A multi-model uncertainty analysis
Source: PLoS One. 2022 Jan 21;17(1):e0262951. doi: 10.1371/journal.pone.0262951 (PMC8782302; doi:10.1371/journal.pone.0262951)
Supplement: S6 Dataset — (CSV) [file pone.0262951.s015.csv]

Crop	Site	Cultivar	ClimateModel	Crop_Model	Soil_Water	Soil_Heat	Soil_CN	LGS_delta	Yield_delta	Bioma_delta	GrainN_delta
Maize	Kulumsa	Jibat	Model-1	CERES	Capacity	Daisy	SoilN	-10.4	-7.1	2.7	18.3
Maize	Kulumsa	Jibat	Model-1	CERES	Capacity	LEACHN	SoilN	-10.4	-6.8	2.9	18.3
Maize	Kulumsa	Jibat	Model-1	CERES	Capacity	SHAW	SoilN	-10.4	-7.3	2.8	19.3
Maize	Kulumsa	Jibat	Model-1	CERES	Richards	Daisy	Daisy	-10.4	-6.9	0.7	12.4
Maize	Kulumsa	Jibat	Model-1	CERES	Richards	Daisy	SoilN	-10.4	-3.3	4.8	12.7
Maize	Kulumsa	Jibat	Model-1	CERES	Richards	LEACHN	Daisy	-10.4	-6.8	0.8	12.6
Maize	Kulumsa	Jibat	Model-1	CERES	Richards	LEACHN	SoilN	-10.4	-3	5.1	12.8
Maize	Kulumsa	Jibat	Model-1	CERES	Richards	SHAW	Daisy	-10.4	-6.7	1.1	12.8
Maize	Kulumsa	Jibat	Model-1	CERES	Richards	SHAW	SoilN	-10.4	-4.1	4.2	13.4
Maize	Kulumsa	Jibat	Model-1	GECROS	Richards	Daisy	Daisy	-8	6.3	5.7	20.9
Maize	Kulumsa	Jibat	Model-1	GECROS	Richards	Daisy	SoilN	-7.9	2.9	5.1	23.5
Maize	Kulumsa	Jibat	Model-1	GECROS	Richards	LEACHN	Daisy	-8	6.2	5.7	20.8
Maize	Kulumsa	Jibat	Model-1	GECROS	Richards	LEACHN	SoilN	-7.9	2.7	5.1	23.2
Maize	Kulumsa	Jibat	Model-1	GECROS	Richards	SHAW	Daisy	-8	7	6.2	21.8
Maize	Kulumsa	Jibat	Model-1	GECROS	Richards	SHAW	SoilN	-7.9	5.3	6.6	24
Maize	Kulumsa	Jibat	Model-1	SPASS	Richards	Daisy	Daisy	-10.6	-3	-15.7	15.1
Maize	Kulumsa	Jibat	Model-1	SPASS	Richards	Daisy	SoilN	-10.6	1	-12.7	3.4
Maize	Kulumsa	Jibat	Model-1	SPASS	Richards	LEACHN	Daisy	-10.6	-2.5	-15.3	14.9
Maize	Kulumsa	Jibat	Model-1	SPASS	Richards	LEACHN	SoilN	-10.6	0.4	-12.9	6.6
Maize	Kulumsa	Jibat	Model-1	SPASS	Richards	SHAW	Daisy	-10.6	-2.4	-15.3	15.4
Maize	Kulumsa	Jibat	Model-1	SPASS	Richards	SHAW	SoilN	-10.6	0.5	-13.1	7.4
Maize	Kulumsa	Jibat	Model-1	SUCROS	Richards	Daisy	Daisy	-7.5	-5.1	-12.4	15.3
Maize	Kulumsa	Jibat	Model-1	SUCROS	Richards	Daisy	SoilN	-7.5	-2.1	-10.3	17.1
Maize	Kulumsa	Jibat	Model-1	SUCROS	Richards	LEACHN	Daisy	-7.5	-5.1	-12.4	15.3
Maize	Kulumsa	Jibat	Model-1	SUCROS	Richards	LEACHN	SoilN	-7.5	-2.1	-10.3	17
Maize	Kulumsa	Jibat	Model-1	SUCROS	Richards	SHAW	Daisy	-7.5	-4.7	-12	15.6
Maize	Kulumsa	Jibat	Model-1	SUCROS	Richards	SHAW	SoilN	-7.5	-1.7	-9.9	17.4
Maize	Kulumsa	Jibat	Model-10	CERES	Capacity	Daisy	SoilN	-15	-3.9	-1.2	14.7
Maize	Kulumsa	Jibat	Model-10	CERES	Capacity	LEACHN	SoilN	-15	-3.6	-1	14.9
Maize	Kulumsa	Jibat	Model-10	CERES	Capacity	SHAW	SoilN	-15	-4	-1	15.3
Maize	Kulumsa	Jibat	Model-10	CERES	Richards	Daisy	Daisy	-15	-9.9	-6.3	8.7
Maize	Kulumsa	Jibat	Model-10	CERES	Richards	Daisy	SoilN	-15	-8.5	-3.3	6.3
Maize	Kulumsa	Jibat	Model-10	CERES	Richards	LEACHN	Daisy	-15	-9.9	-6.1	8.8
Maize	Kulumsa	Jibat	Model-10	CERES	Richards	LEACHN	SoilN	-15	-8.7	-3.2	6.2
Maize	Kulumsa	Jibat	Model-10	CERES	Richards	SHAW	Daisy	-15	-9.6	-5.9	9.2
Maize	Kulumsa	Jibat	Model-10	CERES	Richards	SHAW	SoilN	-15	-8.2	-3.5	8.1
Maize	Kulumsa	Jibat	Model-10	GECROS	Richards	Daisy	Daisy	-11.5	-3	2.8	9.5
Maize	Kulumsa	Jibat	Model-10	GECROS	Richards	Daisy	SoilN	-11.5	-1.7	4	15.7
Maize	Kulumsa	Jibat	Model-10	GECROS	Richards	LEACHN	Daisy	-11.5	-3	2.8	9.4
Maize	Kulumsa	Jibat	Model-10	GECROS	Richards	LEACHN	SoilN	-11.5	-1.9	4	15.6
Maize	Kulumsa	Jibat	Model-10	GECROS	Richards	SHAW	Daisy	-11.5	-2.4	3.4	10.1
Maize	Kulumsa	Jibat	Model-10	GECROS	Richards	SHAW	SoilN	-11.5	-1.1	4.7	15.8
Maize	Kulumsa	Jibat	Model-10	SPASS	Richards	Daisy	Daisy	-16.1	4.9	-6.4	11
Maize	Kulumsa	Jibat	Model-10	SPASS	Richards	Daisy	SoilN	-16.1	12.6	-2.2	-0.1
Maize	Kulumsa	Jibat	Model-10	SPASS	Richards	LEACHN	Daisy	-16.1	5.6	-6	10.8
Maize	Kulumsa	Jibat	Model-10	SPASS	Richards	LEACHN	SoilN	-16.1	13.1	-2.1	2.1
Maize	Kulumsa	Jibat	Model-10	SPASS	Richards	SHAW	Daisy	-16.1	5.6	-5.8	11.3
Maize	Kulumsa	Jibat	Model-10	SPASS	Richards	SHAW	SoilN	-16.1	12.4	-2.4	3.9
Maize	Kulumsa	Jibat	Model-10	SUCROS	Richards	Daisy	Daisy	-11.4	2.7	-4.4	11.4
Maize	Kulumsa	Jibat	Model-10	SUCROS	Richards	Daisy	SoilN	-11.4	5.8	-2.3	13.1
Maize	Kulumsa	Jibat	Model-10	SUCROS	Richards	LEACHN	Daisy	-11.4	2.7	-4.5	11.4
Maize	Kulumsa	Jibat	Model-10	SUCROS	Richards	LEACHN	SoilN	-11.4	5.7	-2.4	13
Maize	Kulumsa	Jibat	Model-10	SUCROS	Richards	SHAW	Daisy	-11.4	3.1	-4	11.7
Maize	Kulumsa	Jibat	Model-10	SUCROS	Richards	SHAW	SoilN	-11.4	6	-2	13.4
Maize	Kulumsa	Jibat	Model-2	CERES	Capacity	Daisy	SoilN	-13.2	-9.1	4.5	14.2
Maize	Kulumsa	Jibat	Model-2	CERES	Capacity	LEACHN	SoilN	-13.2	-8.8	4.7	14.2
Maize	Kulumsa	Jibat	Model-2	CERES	Capacity	SHAW	SoilN	-13.2	-9.3	4.7	15.2
Maize	Kulumsa	Jibat	Model-2	CERES	Richards	Daisy	Daisy	-13.2	-13.3	-3.5	0.8
Maize	Kulumsa	Jibat	Model-2	CERES	Richards	Daisy	SoilN	-13.2	-13.3	-2	-2.2
Maize	Kulumsa	Jibat	Model-2	CERES	Richards	LEACHN	Daisy	-13.2	-13.2	-3.4	0.9
Maize	Kulumsa	Jibat	Model-2	CERES	Richards	LEACHN	SoilN	-13.2	-13	-1.7	-2
Maize	Kulumsa	Jibat	Model-2	CERES	Richards	SHAW	Daisy	-13.2	-13.1	-3.1	1.4
Maize	Kulumsa	Jibat	Model-2	CERES	Richards	SHAW	SoilN	-13.2	-13.1	-2.1	-0.5
Maize	Kulumsa	Jibat	Model-2	GECROS	Richards	Daisy	Daisy	-9.9	-0.7	1.7	12.1
Maize	Kulumsa	Jibat	Model-2	GECROS	Richards	Daisy	SoilN	-9.8	-2.9	0.3	16.7
Maize	Kulumsa	Jibat	Model-2	GECROS	Richards	LEACHN	Daisy	-9.9	-0.8	1.7	12
Maize	Kulumsa	Jibat	Model-2	GECROS	Richards	LEACHN	SoilN	-9.9	-3.3	0.2	16.2
Maize	Kulumsa	Jibat	Model-2	GECROS	Richards	SHAW	Daisy	-9.9	0.3	2.5	13.4
Maize	Kulumsa	Jibat	Model-2	GECROS	Richards	SHAW	SoilN	-9.8	-1.4	1.5	17.3
Maize	Kulumsa	Jibat	Model-2	SPASS	Richards	Daisy	Daisy	-14.5	-7.9	-21.3	6.7
Maize	Kulumsa	Jibat	Model-2	SPASS	Richards	Daisy	SoilN	-14.5	-3.3	-16.3	-3.6
Maize	Kulumsa	Jibat	Model-2	SPASS	Richards	LEACHN	Daisy	-14.5	-7.4	-20.9	6.4
Maize	Kulumsa	Jibat	Model-2	SPASS	Richards	LEACHN	SoilN	-14.5	-3.9	-16.6	0.5
Maize	Kulumsa	Jibat	Model-2	SPASS	Richards	SHAW	Daisy	-14.5	-7.2	-20.8	7.1
Maize	Kulumsa	Jibat	Model-2	SPASS	Richards	SHAW	SoilN	-14.5	-3.6	-16.8	-0.4
Maize	Kulumsa	Jibat	Model-2	SUCROS	Richards	Daisy	Daisy	-10.2	-14.5	-18.9	7.4
Maize	Kulumsa	Jibat	Model-2	SUCROS	Richards	Daisy	SoilN	-10.2	-12.3	-17.4	8.6
Maize	Kulumsa	Jibat	Model-2	SUCROS	Richards	LEACHN	Daisy	-10.2	-14.5	-19	7.4
Maize	Kulumsa	Jibat	Model-2	SUCROS	Richards	LEACHN	SoilN	-10.2	-12.3	-17.5	8.5
Maize	Kulumsa	Jibat	Model-2	SUCROS	Richards	SHAW	Daisy	-10.2	-14	-18.5	7.8
Maize	Kulumsa	Jibat	Model-2	SUCROS	Richards	SHAW	SoilN	-10.2	-11.8	-16.9	9.1
Maize	Kulumsa	Jibat	Model-3	CERES	Capacity	Daisy	SoilN	-13.3	-10.8	0.8	21.3
Maize	Kulumsa	Jibat	Model-3	CERES	Capacity	LEACHN	SoilN	-13.3	-10.4	1	21.3
Maize	Kulumsa	Jibat	Model-3	CERES	Capacity	SHAW	SoilN	-13.3	-10.9	0.8	22.4
Maize	Kulumsa	Jibat	Model-3	CERES	Richards	Daisy	Daisy	-13.3	-11.1	-1.8	14.5
Maize	Kulumsa	Jibat	Model-3	CERES	Richards	Daisy	SoilN	-13.3	-7.3	2.9	15.7
Maize	Kulumsa	Jibat	Model-3	CERES	Richards	LEACHN	Daisy	-13.3	-10.8	-1.7	14.7
Maize	Kulumsa	Jibat	Model-3	CERES	Richards	LEACHN	SoilN	-13.3	-6.8	3.4	16
Maize	Kulumsa	Jibat	Model-3	CERES	Richards	SHAW	Daisy	-13.3	-11	-1.6	14.9
Maize	Kulumsa	Jibat	Model-3	CERES	Richards	SHAW	SoilN	-13.3	-8.6	1.9	15.8
Maize	Kulumsa	Jibat	Model-3	GECROS	Richards	Daisy	Daisy	-9.7	4.2	2.9	18.7
Maize	Kulumsa	Jibat	Model-3	GECROS	Richards	Daisy	SoilN	-9.6	1.7	3.8	22.2
Maize	Kulumsa	Jibat	Model-3	GECROS	Richards	LEACHN	Daisy	-9.7	4.1	2.9	18.6
Maize	Kulumsa	Jibat	Model-3	GECROS	Richards	LEACHN	SoilN	-9.7	2.3	4.3	22.9
Maize	Kulumsa	Jibat	Model-3	GECROS	Richards	SHAW	Daisy	-9.7	4.9	3.4	19.5
Maize	Kulumsa	Jibat	Model-3	GECROS	Richards	SHAW	SoilN	-9.6	3.3	4.4	22.7
Maize	Kulumsa	Jibat	Model-3	SPASS	Richards	Daisy	Daisy	-14.6	-9.7	-26.6	15.2
Maize	Kulumsa	Jibat	Model-3	SPASS	Richards	Daisy	SoilN	-14.6	0.9	-18.6	4.9
Maize	Kulumsa	Jibat	Model-3	SPASS	Richards	LEACHN	Daisy	-14.6	-9.1	-26.2	15
Maize	Kulumsa	Jibat	Model-3	SPASS	Richards	LEACHN	SoilN	-14.6	0.3	-18.8	6.9
Maize	Kulumsa	Jibat	Model-3	SPASS	Richards	SHAW	Daisy	-14.6	-9.1	-26.2	15.5
Maize	Kulumsa	Jibat	Model-3	SPASS	Richards	SHAW	SoilN	-14.6	0.9	-18.9	7.7
Maize	Kulumsa	Jibat	Model-3	SUCROS	Richards	Daisy	Daisy	-10.3	-17.7	-22.7	17.8
Maize	Kulumsa	Jibat	Model-3	SUCROS	Richards	Daisy	SoilN	-10.3	-12	-18.4	20
Maize	Kulumsa	Jibat	Model-3	SUCROS	Richards	LEACHN	Daisy	-10.3	-17.8	-22.7	17.7
Maize	Kulumsa	Jibat	Model-3	SUCROS	Richards	LEACHN	SoilN	-10.3	-12	-18.5	20
Maize	Kulumsa	Jibat	Model-3	SUCROS	Richards	SHAW	Daisy	-10.3	-17.5	-22.5	18.1
Maize	Kulumsa	Jibat	Model-3	SUCROS	Richards	SHAW	SoilN	-10.3	-12.5	-18.7	20.3
Maize	Kulumsa	Jibat	Model-4	CERES	Capacity	Daisy	SoilN	-16	-5.5	-4.5	15.1
Maize	Kulumsa	Jibat	Model-4	CERES	Capacity	LEACHN	SoilN	-16	-5.2	-4.3	15.3
Maize	Kulumsa	Jibat	Model-4	CERES	Capacity	SHAW	SoilN	-16	-5.2	-4.2	16
Maize	Kulumsa	Jibat	Model-4	CERES	Richards	Daisy	Daisy	-16	-9.4	-7.3	14.8
Maize	Kulumsa	Jibat	Model-4	CERES	Richards	Daisy	SoilN	-16	-7	-3.2	13.2
Maize	Kulumsa	Jibat	Model-4	CERES	Richards	LEACHN	Daisy	-16	-9.3	-7.2	15
Maize	Kulumsa	Jibat	Model-4	CERES	Richards	LEACHN	SoilN	-16	-6.7	-2.9	13.5
Maize	Kulumsa	Jibat	Model-4	CERES	Richards	SHAW	Daisy	-16	-9	-7	15.8
Maize	Kulumsa	Jibat	Model-4	CERES	Richards	SHAW	SoilN	-16	-6.9	-3.6	15.1
Maize	Kulumsa	Jibat	Model-4	GECROS	Richards	Daisy	Daisy	-12.2	7.5	8	19.9
Maize	Kulumsa	Jibat	Model-4	GECROS	Richards	Daisy	SoilN	-12.2	8.4	9.7	26
Maize	Kulumsa	Jibat	Model-4	GECROS	Richards	LEACHN	Daisy	-12.2	7.4	7.9	19.9
Maize	Kulumsa	Jibat	Model-4	GECROS	Richards	LEACHN	SoilN	-12.2	8.4	9.9	25.9
Maize	Kulumsa	Jibat	Model-4	GECROS	Richards	SHAW	Daisy	-12.3	7.7	8.3	20.2
Maize	Kulumsa	Jibat	Model-4	GECROS	Richards	SHAW	SoilN	-12.2	9.2	10.2	26.2
Maize	Kulumsa	Jibat	Model-4	SPASS	Richards	Daisy	Daisy	-17.3	5.4	-7.8	20.2
Maize	Kulumsa	Jibat	Model-4	SPASS	Richards	Daisy	SoilN	-17.3	13.6	-4.2	8.9
Maize	Kulumsa	Jibat	Model-4	SPASS	Richards	LEACHN	Daisy	-17.3	6	-7.4	20
Maize	Kulumsa	Jibat	Model-4	SPASS	Richards	LEACHN	SoilN	-17.3	13.6	-4.2	11.3
Maize	Kulumsa	Jibat	Model-4	SPASS	Richards	SHAW	Daisy	-17.3	6	-7.3	20.7
Maize	Kulumsa	Jibat	Model-4	SPASS	Richards	SHAW	SoilN	-17.3	13.5	-4.2	12.5
Maize	Kulumsa	Jibat	Model-4	SUCROS	Richards	Daisy	Daisy	-12	6.4	-1.9	20
Maize	Kulumsa	Jibat	Model-4	SUCROS	Richards	Daisy	SoilN	-12	10.5	1	22.9
Maize	Kulumsa	Jibat	Model-4	SUCROS	Richards	LEACHN	Daisy	-12	6.3	-2	19.9
Maize	Kulumsa	Jibat	Model-4	SUCROS	Richards	LEACHN	SoilN	-12	10.6	1	23
Maize	Kulumsa	Jibat	Model-4	SUCROS	Richards	SHAW	Daisy	-12	6.9	-1.5	20.4
Maize	Kulumsa	Jibat	Model-4	SUCROS	Richards	SHAW	SoilN	-12	10.9	1.4	23.3
Maize	Kulumsa	Jibat	Model-5	CERES	Capacity	Daisy	SoilN	-14.7	-7.7	3.7	15.5
Maize	Kulumsa	Jibat	Model-5	CERES	Capacity	LEACHN	SoilN	-14.7	-7.3	3.9	15.4
Maize	Kulumsa	Jibat	Model-5	CERES	Capacity	SHAW	SoilN	-14.7	-7.8	3.9	16.4
Maize	Kulumsa	Jibat	Model-5	CERES	Richards	Daisy	Daisy	-14.7	-11.2	-2.5	3.3
Maize	Kulumsa	Jibat	Model-5	CERES	Richards	Daisy	SoilN	-14.7	-9.9	0.1	1.8
Maize	Kulumsa	Jibat	Model-5	CERES	Richards	LEACHN	Daisy	-14.7	-11.1	-2.4	3.3
Maize	Kulumsa	Jibat	Model-5	CERES	Richards	LEACHN	SoilN	-14.7	-9.7	0.3	1.7
Maize	Kulumsa	Jibat	Model-5	CERES	Richards	SHAW	Daisy	-14.7	-10.8	-2.2	3.9
Maize	Kulumsa	Jibat	Model-5	CERES	Richards	SHAW	SoilN	-14.7	-10.5	-0.4	2.4
Maize	Kulumsa	Jibat	Model-5	GECROS	Richards	Daisy	Daisy	-11	-0.5	2.4	13
Maize	Kulumsa	Jibat	Model-5	GECROS	Richards	Daisy	SoilN	-11	-0.6	3	18.7
Maize	Kulumsa	Jibat	Model-5	GECROS	Richards	LEACHN	Daisy	-11	-0.6	2.4	12.9
Maize	Kulumsa	Jibat	Model-5	GECROS	Richards	LEACHN	SoilN	-11	-1	2.9	18.2
Maize	Kulumsa	Jibat	Model-5	GECROS	Richards	SHAW	Daisy	-11.1	0	2.8	13.6
Maize	Kulumsa	Jibat	Model-5	GECROS	Richards	SHAW	SoilN	-11	0.2	3.5	18.6
Maize	Kulumsa	Jibat	Model-5	SPASS	Richards	Daisy	Daisy	-15.7	-5.7	-19	7.4
Maize	Kulumsa	Jibat	Model-5	SPASS	Richards	Daisy	SoilN	-15.7	-0.7	-14.2	-2
Maize	Kulumsa	Jibat	Model-5	SPASS	Richards	LEACHN	Daisy	-15.7	-5.3	-18.7	7.1
Maize	Kulumsa	Jibat	Model-5	SPASS	Richards	LEACHN	SoilN	-15.7	-1.3	-14.5	2.4
Maize	Kulumsa	Jibat	Model-5	SPASS	Richards	SHAW	Daisy	-15.7	-5.3	-18.8	7.5
Maize	Kulumsa	Jibat	Model-5	SPASS	Richards	SHAW	SoilN	-15.7	-0.9	-14.6	1.9
Maize	Kulumsa	Jibat	Model-5	SUCROS	Richards	Daisy	Daisy	-11.1	-9.6	-15.1	7.8
Maize	Kulumsa	Jibat	Model-5	SUCROS	Richards	Daisy	SoilN	-11.1	-6.4	-12.9	9.2
Maize	Kulumsa	Jibat	Model-5	SUCROS	Richards	LEACHN	Daisy	-11.1	-9.6	-15.2	7.7
Maize	Kulumsa	Jibat	Model-5	SUCROS	Richards	LEACHN	SoilN	-11.1	-6.6	-13	9.1
Maize	Kulumsa	Jibat	Model-5	SUCROS	Richards	SHAW	Daisy	-11.1	-9.5	-14.9	7.8
Maize	Kulumsa	Jibat	Model-5	SUCROS	Richards	SHAW	SoilN	-11.1	-6.3	-12.7	9.5
Maize	Kulumsa	Jibat	Model-6	CERES	Capacity	Daisy	SoilN	-14.9	-9.9	3.1	16.6
Maize	Kulumsa	Jibat	Model-6	CERES	Capacity	LEACHN	SoilN	-14.9	-9.6	3.4	16.6
Maize	Kulumsa	Jibat	Model-6	CERES	Capacity	SHAW	SoilN	-14.9	-10	3.2	17.6
Maize	Kulumsa	Jibat	Model-6	CERES	Richards	Daisy	Daisy	-14.9	-11.6	-2.1	11.2
Maize	Kulumsa	Jibat	Model-6	CERES	Richards	Daisy	SoilN	-14.9	-7.9	1.7	11.7
Maize	Kulumsa	Jibat	Model-6	CERES	Richards	LEACHN	Daisy	-14.9	-11.5	-2	11.3
Maize	Kulumsa	Jibat	Model-6	CERES	Richards	LEACHN	SoilN	-14.9	-7.4	2.1	11.9
Maize	Kulumsa	Jibat	Model-6	CERES	Richards	SHAW	Daisy	-14.9	-11.4	-1.6	11.8
Maize	Kulumsa	Jibat	Model-6	CERES	Richards	SHAW	SoilN	-14.9	-8.4	1.6	13.1
Maize	Kulumsa	Jibat	Model-6	GECROS	Richards	Daisy	Daisy	-11.4	8	5.3	23.4
Maize	Kulumsa	Jibat	Model-6	GECROS	Richards	Daisy	SoilN	-11.3	6.2	6	28.2
Maize	Kulumsa	Jibat	Model-6	GECROS	Richards	LEACHN	Daisy	-11.4	8	5.3	23.3
Maize	Kulumsa	Jibat	Model-6	GECROS	Richards	LEACHN	SoilN	-11.4	5.9	6	27.7
Maize	Kulumsa	Jibat	Model-6	GECROS	Richards	SHAW	Daisy	-11.4	9.2	6	24.8
Maize	Kulumsa	Jibat	Model-6	GECROS	Richards	SHAW	SoilN	-11.3	7.9	7	28.7
Maize	Kulumsa	Jibat	Model-6	SPASS	Richards	Daisy	Daisy	-16.2	-4.5	-20.5	15.4
Maize	Kulumsa	Jibat	Model-6	SPASS	Richards	Daisy	SoilN	-16.2	1.1	-15.8	5.1
Maize	Kulumsa	Jibat	Model-6	SPASS	Richards	LEACHN	Daisy	-16.2	-4	-20.2	15.2
Maize	Kulumsa	Jibat	Model-6	SPASS	Richards	LEACHN	SoilN	-16.2	0.6	-16	8.8
Maize	Kulumsa	Jibat	Model-6	SPASS	Richards	SHAW	Daisy	-16.2	-4	-20.2	15.7
Maize	Kulumsa	Jibat	Model-6	SPASS	Richards	SHAW	SoilN	-16.2	1.1	-16.1	9
Maize	Kulumsa	Jibat	Model-6	SUCROS	Richards	Daisy	Daisy	-11.5	-11.5	-17.6	16.6
Maize	Kulumsa	Jibat	Model-6	SUCROS	Richards	Daisy	SoilN	-11.5	-7.3	-14.7	18.3
Maize	Kulumsa	Jibat	Model-6	SUCROS	Richards	LEACHN	Daisy	-11.5	-11.6	-17.6	16.6
Maize	Kulumsa	Jibat	Model-6	SUCROS	Richards	LEACHN	SoilN	-11.5	-7.3	-14.6	18.3
Maize	Kulumsa	Jibat	Model-6	SUCROS	Richards	SHAW	Daisy	-11.5	-11.1	-17.2	16.9
Maize	Kulumsa	Jibat	Model-6	SUCROS	Richards	SHAW	SoilN	-11.5	-7.1	-14.3	18.9
Maize	Kulumsa	Jibat	Model-7	CERES	Capacity	Daisy	SoilN	-12.7	-10.4	1.3	18.7
Maize	Kulumsa	Jibat	Model-7	CERES	Capacity	LEACHN	SoilN	-12.7	-10.2	1.5	18.6
Maize	Kulumsa	Jibat	Model-7	CERES	Capacity	SHAW	SoilN	-12.7	-10.5	1.3	19.8
Maize	Kulumsa	Jibat	Model-7	CERES	Richards	Daisy	Daisy	-12.7	-11.7	-1.9	10.5
Maize	Kulumsa	Jibat	Model-7	CERES	Richards	Daisy	SoilN	-12.7	-8	2.3	11
Maize	Kulumsa	Jibat	Model-7	CERES	Richards	LEACHN	Daisy	-12.7	-11.5	-1.8	10.7
Maize	Kulumsa	Jibat	Model-7	CERES	Richards	LEACHN	SoilN	-12.7	-7.5	2.6	11.1
Maize	Kulumsa	Jibat	Model-7	CERES	Richards	SHAW	Daisy	-12.7	-11.5	-1.7	10.8
Maize	Kulumsa	Jibat	Model-7	CERES	Richards	SHAW	SoilN	-12.7	-9	1.4	11.3
Maize	Kulumsa	Jibat	Model-7	GECROS	Richards	Daisy	Daisy	-9.6	5.1	2.4	18.7
Maize	Kulumsa	Jibat	Model-7	GECROS	Richards	Daisy	SoilN	-9.5	2.6	3	21.9
Maize	Kulumsa	Jibat	Model-7	GECROS	Richards	LEACHN	Daisy	-9.6	5	2.3	18.6
Maize	Kulumsa	Jibat	Model-7	GECROS	Richards	LEACHN	SoilN	-9.6	2.9	3.4	22.2
Maize	Kulumsa	Jibat	Model-7	GECROS	Richards	SHAW	Daisy	-9.6	5.4	2.6	19.2
Maize	Kulumsa	Jibat	Model-7	GECROS	Richards	SHAW	SoilN	-9.5	3.7	3.3	21.9
Maize	Kulumsa	Jibat	Model-7	SPASS	Richards	Daisy	Daisy	-13.1	-6.3	-21	15.3
Maize	Kulumsa	Jibat	Model-7	SPASS	Richards	Daisy	SoilN	-13.1	-1.5	-16.8	5.5
Maize	Kulumsa	Jibat	Model-7	SPASS	Richards	LEACHN	Daisy	-13.1	-5.8	-20.7	15.1
Maize	Kulumsa	Jibat	Model-7	SPASS	Richards	LEACHN	SoilN	-13.1	-2.2	-17.1	9.8
Maize	Kulumsa	Jibat	Model-7	SPASS	Richards	SHAW	Daisy	-13.1	-5.9	-20.9	15.2
Maize	Kulumsa	Jibat	Model-7	SPASS	Richards	SHAW	SoilN	-13.1	-2.5	-17.6	9.6
Maize	Kulumsa	Jibat	Model-7	SUCROS	Richards	Daisy	Daisy	-9.5	-13.3	-19.3	16.9
Maize	Kulumsa	Jibat	Model-7	SUCROS	Richards	Daisy	SoilN	-9.5	-8.6	-15.8	18.8
Maize	Kulumsa	Jibat	Model-7	SUCROS	Richards	LEACHN	Daisy	-9.5	-13.4	-19.3	16.9
Maize	Kulumsa	Jibat	Model-7	SUCROS	Richards	LEACHN	SoilN	-9.5	-8.7	-15.9	18.7
Maize	Kulumsa	Jibat	Model-7	SUCROS	Richards	SHAW	Daisy	-9.5	-13.3	-19.2	16.7
Maize	Kulumsa	Jibat	Model-7	SUCROS	Richards	SHAW	SoilN	-9.5	-9.1	-16.1	18.8
Maize	Kulumsa	Jibat	Model-8	CERES	Capacity	Daisy	SoilN	-11.5	-6.3	5.2	13.6
Maize	Kulumsa	Jibat	Model-8	CERES	Capacity	LEACHN	SoilN	-11.5	-5.9	5.4	13.6
Maize	Kulumsa	Jibat	Model-8	CERES	Capacity	SHAW	SoilN	-11.5	-6.4	5.3	14.4
Maize	Kulumsa	Jibat	Model-8	CERES	Richards	Daisy	Daisy	-11.5	-3.7	3.6	14.5
Maize	Kulumsa	Jibat	Model-8	CERES	Richards	Daisy	SoilN	-11.5	0.5	8.4	15.1
Maize	Kulumsa	Jibat	Model-8	CERES	Richards	LEACHN	Daisy	-11.5	-3.5	3.7	14.6
Maize	Kulumsa	Jibat	Model-8	CERES	Richards	LEACHN	SoilN	-11.5	1.1	8.9	15.5
Maize	Kulumsa	Jibat	Model-8	CERES	Richards	SHAW	Daisy	-11.5	-3.2	4.2	15.4
Maize	Kulumsa	Jibat	Model-8	CERES	Richards	SHAW	SoilN	-11.5	0.4	8.2	16.6
Maize	Kulumsa	Jibat	Model-8	GECROS	Richards	Daisy	Daisy	-9	10.7	10.8	25.7
Maize	Kulumsa	Jibat	Model-8	GECROS	Richards	Daisy	SoilN	-8.9	8.6	10.5	30.3
Maize	Kulumsa	Jibat	Model-8	GECROS	Richards	LEACHN	Daisy	-9	10.6	10.8	25.6
Maize	Kulumsa	Jibat	Model-8	GECROS	Richards	LEACHN	SoilN	-9	8.6	10.7	30.2
Maize	Kulumsa	Jibat	Model-8	GECROS	Richards	SHAW	Daisy	-9	11.7	11.6	26.9
Maize	Kulumsa	Jibat	Model-8	GECROS	Richards	SHAW	SoilN	-8.9	10.6	11.8	31.2
Maize	Kulumsa	Jibat	Model-8	SPASS	Richards	Daisy	Daisy	-12.2	1.8	-10.8	18.2
Maize	Kulumsa	Jibat	Model-8	SPASS	Richards	Daisy	SoilN	-12.2	3.6	-8.3	9.4
Maize	Kulumsa	Jibat	Model-8	SPASS	Richards	LEACHN	Daisy	-12.2	2.3	-10.4	18
Maize	Kulumsa	Jibat	Model-8	SPASS	Richards	LEACHN	SoilN	-12.2	3.8	-8.2	15.3
Maize	Kulumsa	Jibat	Model-8	SPASS	Richards	SHAW	Daisy	-12.2	2.5	-10.2	18.7
Maize	Kulumsa	Jibat	Model-8	SPASS	Richards	SHAW	SoilN	-12.2	2.7	-8.8	15.3
Maize	Kulumsa	Jibat	Model-8	SUCROS	Richards	Daisy	Daisy	-8.5	2.2	-5.2	19.3
Maize	Kulumsa	Jibat	Model-8	SUCROS	Richards	Daisy	SoilN	-8.5	5	-3.3	21.1
Maize	Kulumsa	Jibat	Model-8	SUCROS	Richards	LEACHN	Daisy	-8.5	2.1	-5.3	19.2
Maize	Kulumsa	Jibat	Model-8	SUCROS	Richards	LEACHN	SoilN	-8.5	5.1	-3.2	21.1
Maize	Kulumsa	Jibat	Model-8	SUCROS	Richards	SHAW	Daisy	-8.5	2.7	-4.7	19.8
Maize	Kulumsa	Jibat	Model-8	SUCROS	Richards	SHAW	SoilN	-8.5	5.9	-2.4	21.9
Maize	Kulumsa	Jibat	Model-9	CERES	Capacity	Daisy	SoilN	-15.7	-6.1	0.1	13.3
Maize	Kulumsa	Jibat	Model-9	CERES	Capacity	LEACHN	SoilN	-15.7	-6.1	0.2	13.2
Maize	Kulumsa	Jibat	Model-9	CERES	Capacity	SHAW	SoilN	-15.7	-5.9	0.5	14.2
Maize	Kulumsa	Jibat	Model-9	CERES	Richards	Daisy	Daisy	-15.7	-14.1	-6.4	5
Maize	Kulumsa	Jibat	Model-9	CERES	Richards	Daisy	SoilN	-15.7	-13.2	-3.7	3
Maize	Kulumsa	Jibat	Model-9	CERES	Richards	LEACHN	Daisy	-15.7	-13.9	-6.2	5.2
Maize	Kulumsa	Jibat	Model-9	CERES	Richards	LEACHN	SoilN	-15.7	-12.7	-3.2	3.5
Maize	Kulumsa	Jibat	Model-9	CERES	Richards	SHAW	Daisy	-15.7	-13.5	-5.8	5.8
Maize	Kulumsa	Jibat	Model-9	CERES	Richards	SHAW	SoilN	-15.7	-12.4	-3.4	5.5
Maize	Kulumsa	Jibat	Model-9	GECROS	Richards	Daisy	Daisy	-11.7	2.4	9	13.9
Maize	Kulumsa	Jibat	Model-9	GECROS	Richards	Daisy	SoilN	-11.7	1.4	8.8	19.5
Maize	Kulumsa	Jibat	Model-9	GECROS	Richards	LEACHN	Daisy	-11.7	2.3	9	13.8
Maize	Kulumsa	Jibat	Model-9	GECROS	Richards	LEACHN	SoilN	-11.8	1.6	9.2	19.6
Maize	Kulumsa	Jibat	Model-9	GECROS	Richards	SHAW	Daisy	-11.8	3.1	9.8	14.7
Maize	Kulumsa	Jibat	Model-9	GECROS	Richards	SHAW	SoilN	-11.7	2.7	9.9	19.6
Maize	Kulumsa	Jibat	Model-9	SPASS	Richards	Daisy	Daisy	-17.5	2.1	-10.8	14.1
Maize	Kulumsa	Jibat	Model-9	SPASS	Richards	Daisy	SoilN	-17.5	12.1	-4.2	4.5
Maize	Kulumsa	Jibat	Model-9	SPASS	Richards	LEACHN	Daisy	-17.5	2.7	-10.4	13.9
Maize	Kulumsa	Jibat	Model-9	SPASS	Richards	LEACHN	SoilN	-17.5	12	-4.3	8.4
Maize	Kulumsa	Jibat	Model-9	SPASS	Richards	SHAW	Daisy	-17.5	2.8	-10.2	14.6
Maize	Kulumsa	Jibat	Model-9	SPASS	Richards	SHAW	SoilN	-17.5	11.7	-4.5	8.4
Maize	Kulumsa	Jibat	Model-9	SUCROS	Richards	Daisy	Daisy	-11.8	0.4	-5.3	17.5
Maize	Kulumsa	Jibat	Model-9	SUCROS	Richards	Daisy	SoilN	-11.8	4.4	-2.6	19.4
Maize	Kulumsa	Jibat	Model-9	SUCROS	Richards	LEACHN	Daisy	-11.8	0.4	-5.4	17.4
Maize	Kulumsa	Jibat	Model-9	SUCROS	Richards	LEACHN	SoilN	-11.8	4.4	-2.5	19.4
Maize	Kulumsa	Jibat	Model-9	SUCROS	Richards	SHAW	Daisy	-11.8	0.9	-4.9	17.9
Maize	Kulumsa	Jibat	Model-9	SUCROS	Richards	SHAW	SoilN	-11.8	4.7	-2.1	19.9
Maize	Kulumsa	Wenchi	Model-1	CERES	Richards	Daisy	Daisy	-8.5	-12.6	-2.8	7.4
Maize	Kulumsa	Wenchi	Model-1	CERES	Richards	Daisy	SoilN	-8.5	-10.7	0.1	6.4
Maize	Kulumsa	Wenchi	Model-1	CERES	Richards	LEACHN	Daisy	-8.5	-12.8	-2.9	7.3
Maize	Kulumsa	Wenchi	Model-1	CERES	Richards	LEACHN	SoilN	-8.5	-10.5	0.4	6.5
Maize	Kulumsa	Wenchi	Model-1	CERES	Richards	SHAW	Daisy	-8.5	-12.5	-2.5	7.7
Maize	Kulumsa	Wenchi	Model-1	CERES	Richards	SHAW	SoilN	-8.5	-11	0	7.4
Maize	Kulumsa	Wenchi	Model-1	GECROS	Richards	Daisy	Daisy	-9.6	5.8	7	15.6
Maize	Kulumsa	Wenchi	Model-1	GECROS	Richards	Daisy	SoilN	-9.6	3.8	6	20.1
Maize	Kulumsa	Wenchi	Model-1	GECROS	Richards	LEACHN	Daisy	-9.6	5.6	6.9	15.5
Maize	Kulumsa	Wenchi	Model-1	GECROS	Richards	LEACHN	SoilN	-9.6	3.6	6.1	19.7
Maize	Kulumsa	Wenchi	Model-1	GECROS	Richards	SHAW	Daisy	-9.6	6.5	7.6	16.6
Maize	Kulumsa	Wenchi	Model-1	GECROS	Richards	SHAW	SoilN	-9.6	4.4	6.7	19.7
Maize	Kulumsa	Wenchi	Model-1	SPASS	Richards	Daisy	Daisy	-10.6	-1.5	-8.6	14
Maize	Kulumsa	Wenchi	Model-1	SPASS	Richards	Daisy	SoilN	-10.6	0.4	-7.5	1
Maize	Kulumsa	Wenchi	Model-1	SPASS	Richards	LEACHN	Daisy	-10.6	-1.5	-8.6	13.8
Maize	Kulumsa	Wenchi	Model-1	SPASS	Richards	LEACHN	SoilN	-10.6	0.8	-7.2	4.6
Maize	Kulumsa	Wenchi	Model-1	SPASS	Richards	SHAW	Daisy	-10.6	-1.2	-8.3	14.6
Maize	Kulumsa	Wenchi	Model-1	SPASS	Richards	SHAW	SoilN	-10.6	-0.7	-7.9	9.5
Maize	Kulumsa	Wenchi	Model-1	SUCROS	Richards	Daisy	Daisy	-7.6	-4.6	-12	16.2
Maize	Kulumsa	Wenchi	Model-1	SUCROS	Richards	Daisy	SoilN	-7.6	-1.9	-10	17.7
Maize	Kulumsa	Wenchi	Model-1	SUCROS	Richards	LEACHN	Daisy	-7.6	-4.7	-12.1	16.1
Maize	Kulumsa	Wenchi	Model-1	SUCROS	Richards	LEACHN	SoilN	-7.6	-2	-10	17.6
Maize	Kulumsa	Wenchi	Model-1	SUCROS	Richards	SHAW	Daisy	-7.6	-4	-11.5	16.7
Maize	Kulumsa	Wenchi	Model-1	SUCROS	Richards	SHAW	SoilN	-7.6	-1.5	-9.5	18.3
Maize	Kulumsa	Wenchi	Model-10	CERES	Richards	Daisy	Daisy	-13	-15.3	-9.6	4.4
Maize	Kulumsa	Wenchi	Model-10	CERES	Richards	Daisy	SoilN	-13	-13.8	-6.5	2.4
Maize	Kulumsa	Wenchi	Model-10	CERES	Richards	LEACHN	Daisy	-13	-15.4	-9.6	4.4
Maize	Kulumsa	Wenchi	Model-10	CERES	Richards	LEACHN	SoilN	-13	-14	-6.6	2.4
Maize	Kulumsa	Wenchi	Model-10	CERES	Richards	SHAW	Daisy	-13	-14.8	-9.1	5.1
Maize	Kulumsa	Wenchi	Model-10	CERES	Richards	SHAW	SoilN	-13	-12.9	-6.2	4.6
Maize	Kulumsa	Wenchi	Model-10	GECROS	Richards	Daisy	Daisy	-14	-0.6	4.2	2.9
Maize	Kulumsa	Wenchi	Model-10	GECROS	Richards	Daisy	SoilN	-14	0	5	9.2
Maize	Kulumsa	Wenchi	Model-10	GECROS	Richards	LEACHN	Daisy	-14	-0.6	4.2	3
Maize	Kulumsa	Wenchi	Model-10	GECROS	Richards	LEACHN	SoilN	-14	-0.3	5	8.6
Maize	Kulumsa	Wenchi	Model-10	GECROS	Richards	SHAW	Daisy	-14	-0.1	4.9	3.6
Maize	Kulumsa	Wenchi	Model-10	GECROS	Richards	SHAW	SoilN	-14	0.2	5.7	8.9
Maize	Kulumsa	Wenchi	Model-10	SPASS	Richards	Daisy	Daisy	-16.1	3.2	-1.9	10.3
Maize	Kulumsa	Wenchi	Model-10	SPASS	Richards	Daisy	SoilN	-16.1	10	1.1	-7.3
Maize	Kulumsa	Wenchi	Model-10	SPASS	Richards	LEACHN	Daisy	-16.1	3.2	-1.9	10.2
Maize	Kulumsa	Wenchi	Model-10	SPASS	Richards	LEACHN	SoilN	-16.1	10.3	1.3	-4.2
Maize	Kulumsa	Wenchi	Model-10	SPASS	Richards	SHAW	Daisy	-16.1	3.3	-1.9	10.8
Maize	Kulumsa	Wenchi	Model-10	SPASS	Richards	SHAW	SoilN	-16.1	9.8	1.4	-4.9
Maize	Kulumsa	Wenchi	Model-10	SUCROS	Richards	Daisy	Daisy	-11.5	2.6	-4.7	11.9
Maize	Kulumsa	Wenchi	Model-10	SUCROS	Richards	Daisy	SoilN	-11.5	5.2	-2.7	13.5
Maize	Kulumsa	Wenchi	Model-10	SUCROS	Richards	LEACHN	Daisy	-11.5	2.6	-4.8	11.9
Maize	Kulumsa	Wenchi	Model-10	SUCROS	Richards	LEACHN	SoilN	-11.5	5.1	-2.8	13.5
Maize	Kulumsa	Wenchi	Model-10	SUCROS	Richards	SHAW	Daisy	-11.5	3.2	-4.3	12.3
Maize	Kulumsa	Wenchi	Model-10	SUCROS	Richards	SHAW	SoilN	-11.5	5.6	-2.3	14
Maize	Kulumsa	Wenchi	Model-2	CERES	Richards	Daisy	Daisy	-11.4	-18.3	-6.4	-2.8
Maize	Kulumsa	Wenchi	Model-2	CERES	Richards	Daisy	SoilN	-11.4	-18.6	-5.2	-5.7
Maize	Kulumsa	Wenchi	Model-2	CERES	Richards	LEACHN	Daisy	-11.4	-18.2	-6.3	-2.8
Maize	Kulumsa	Wenchi	Model-2	CERES	Richards	LEACHN	SoilN	-11.4	-18.5	-5.1	-5.6
Maize	Kulumsa	Wenchi	Model-2	CERES	Richards	SHAW	Daisy	-11.4	-18	-6	-2.3
Maize	Kulumsa	Wenchi	Model-2	CERES	Richards	SHAW	SoilN	-11.4	-18.7	-5.1	-4.4
Maize	Kulumsa	Wenchi	Model-2	GECROS	Richards	Daisy	Daisy	-12.1	-0.1	1.5	9.1
Maize	Kulumsa	Wenchi	Model-2	GECROS	Richards	Daisy	SoilN	-12.1	-0.5	0.4	14.6
Maize	Kulumsa	Wenchi	Model-2	GECROS	Richards	LEACHN	Daisy	-12.1	-0.3	1.4	9
Maize	Kulumsa	Wenchi	Model-2	GECROS	Richards	LEACHN	SoilN	-12.1	-1	0.2	13.8
Maize	Kulumsa	Wenchi	Model-2	GECROS	Richards	SHAW	Daisy	-12.1	0.7	2.3	10.2
Maize	Kulumsa	Wenchi	Model-2	GECROS	Richards	SHAW	SoilN	-12.1	0.2	1.6	14.5
Maize	Kulumsa	Wenchi	Model-2	SPASS	Richards	Daisy	Daisy	-14.2	-2.6	-12.9	6.8
Maize	Kulumsa	Wenchi	Model-2	SPASS	Richards	Daisy	SoilN	-14.2	-0.7	-10.4	-3
Maize	Kulumsa	Wenchi	Model-2	SPASS	Richards	LEACHN	Daisy	-14.2	-2.6	-13	6.7
Maize	Kulumsa	Wenchi	Model-2	SPASS	Richards	LEACHN	SoilN	-14.2	-0.7	-10.3	0.6
Maize	Kulumsa	Wenchi	Model-2	SPASS	Richards	SHAW	Daisy	-14.2	-2.4	-12.9	7.3
Maize	Kulumsa	Wenchi	Model-2	SPASS	Richards	SHAW	SoilN	-14.2	-1.4	-10.7	1.7
Maize	Kulumsa	Wenchi	Model-2	SUCROS	Richards	Daisy	Daisy	-10.2	-13.6	-18.2	8.5
Maize	Kulumsa	Wenchi	Model-2	SUCROS	Richards	Daisy	SoilN	-10.2	-11.9	-16.8	9.5
Maize	Kulumsa	Wenchi	Model-2	SUCROS	Richards	LEACHN	Daisy	-10.2	-13.7	-18.3	8.5
Maize	Kulumsa	Wenchi	Model-2	SUCROS	Richards	LEACHN	SoilN	-10.2	-12	-16.9	9.4
Maize	Kulumsa	Wenchi	Model-2	SUCROS	Richards	SHAW	Daisy	-10.2	-13	-17.7	9.1
Maize	Kulumsa	Wenchi	Model-2	SUCROS	Richards	SHAW	SoilN	-10.2	-11.2	-16.1	10.3
Maize	Kulumsa	Wenchi	Model-3	CERES	Richards	Daisy	Daisy	-11	-15.6	-5.7	9.9
Maize	Kulumsa	Wenchi	Model-3	CERES	Richards	Daisy	SoilN	-11	-13.8	-2.3	9.6
Maize	Kulumsa	Wenchi	Model-3	CERES	Richards	LEACHN	Daisy	-11	-15.5	-5.6	10
Maize	Kulumsa	Wenchi	Model-3	CERES	Richards	LEACHN	SoilN	-11	-13.4	-1.9	10
Maize	Kulumsa	Wenchi	Model-3	CERES	Richards	SHAW	Daisy	-11	-15.5	-5.5	10.2
Maize	Kulumsa	Wenchi	Model-3	CERES	Richards	SHAW	SoilN	-11	-14.4	-2.8	10.2
Maize	Kulumsa	Wenchi	Model-3	GECROS	Richards	Daisy	Daisy	-12	3.5	2.3	13.4
Maize	Kulumsa	Wenchi	Model-3	GECROS	Richards	Daisy	SoilN	-12	2.8	3.8	19.2
Maize	Kulumsa	Wenchi	Model-3	GECROS	Richards	LEACHN	Daisy	-12	3.5	2.3	13.5
Maize	Kulumsa	Wenchi	Model-3	GECROS	Richards	LEACHN	SoilN	-12	2.5	3.9	18.8
Maize	Kulumsa	Wenchi	Model-3	GECROS	Richards	SHAW	Daisy	-12	4.1	2.7	14.2
Maize	Kulumsa	Wenchi	Model-3	GECROS	Richards	SHAW	SoilN	-12	3.1	3.8	18.5
Maize	Kulumsa	Wenchi	Model-3	SPASS	Richards	Daisy	Daisy	-14.6	-3.5	-14.7	14.2
Maize	Kulumsa	Wenchi	Model-3	SPASS	Richards	Daisy	SoilN	-14.6	0.2	-11.5	1.4
Maize	Kulumsa	Wenchi	Model-3	SPASS	Richards	LEACHN	Daisy	-14.6	-3.5	-14.7	14.1
Maize	Kulumsa	Wenchi	Model-3	SPASS	Richards	LEACHN	SoilN	-14.6	-0.2	-11.6	6.2
Maize	Kulumsa	Wenchi	Model-3	SPASS	Richards	SHAW	Daisy	-14.6	-3.4	-14.7	14.7
Maize	Kulumsa	Wenchi	Model-3	SPASS	Richards	SHAW	SoilN	-14.6	-1.1	-12	7
Maize	Kulumsa	Wenchi	Model-3	SUCROS	Richards	Daisy	Daisy	-10.4	-16.6	-22.2	17.7
Maize	Kulumsa	Wenchi	Model-3	SUCROS	Richards	Daisy	SoilN	-10.4	-12.7	-18.9	19.4
Maize	Kulumsa	Wenchi	Model-3	SUCROS	Richards	LEACHN	Daisy	-10.4	-16.7	-22.2	17.6
Maize	Kulumsa	Wenchi	Model-3	SUCROS	Richards	LEACHN	SoilN	-10.4	-12.8	-19	19.3
Maize	Kulumsa	Wenchi	Model-3	SUCROS	Richards	SHAW	Daisy	-10.4	-16.3	-21.9	18.1
Maize	Kulumsa	Wenchi	Model-3	SUCROS	Richards	SHAW	SoilN	-10.4	-13.1	-19.1	19.9
Maize	Kulumsa	Wenchi	Model-4	CERES	Richards	Daisy	Daisy	-13.8	-14.9	-11.2	10.1
Maize	Kulumsa	Wenchi	Model-4	CERES	Richards	Daisy	SoilN	-13.8	-12.6	-7	8.4
Maize	Kulumsa	Wenchi	Model-4	CERES	Richards	LEACHN	Daisy	-13.8	-15	-11.2	10.2
Maize	Kulumsa	Wenchi	Model-4	CERES	Richards	LEACHN	SoilN	-13.8	-12.5	-7	8.8
Maize	Kulumsa	Wenchi	Model-4	CERES	Richards	SHAW	Daisy	-13.8	-14.6	-10.8	10.7
Maize	Kulumsa	Wenchi	Model-4	CERES	Richards	SHAW	SoilN	-13.8	-11.9	-6.9	10.9
Maize	Kulumsa	Wenchi	Model-4	GECROS	Richards	Daisy	Daisy	-14.9	9.2	9.2	13
Maize	Kulumsa	Wenchi	Model-4	GECROS	Richards	Daisy	SoilN	-14.9	10.9	11.1	19.5
Maize	Kulumsa	Wenchi	Model-4	GECROS	Richards	LEACHN	Daisy	-14.9	9	9.1	13
Maize	Kulumsa	Wenchi	Model-4	GECROS	Richards	LEACHN	SoilN	-14.9	10.8	11.1	19.1
Maize	Kulumsa	Wenchi	Model-4	GECROS	Richards	SHAW	Daisy	-14.9	9.3	9.7	13.6
Maize	Kulumsa	Wenchi	Model-4	GECROS	Richards	SHAW	SoilN	-14.9	10.9	11.6	19.4
Maize	Kulumsa	Wenchi	Model-4	SPASS	Richards	Daisy	Daisy	-17.1	3.1	-3.4	19
Maize	Kulumsa	Wenchi	Model-4	SPASS	Richards	Daisy	SoilN	-17.1	11.5	-0.1	-1
Maize	Kulumsa	Wenchi	Model-4	SPASS	Richards	LEACHN	Daisy	-17.1	3.1	-3.5	18.9
Maize	Kulumsa	Wenchi	Model-4	SPASS	Richards	LEACHN	SoilN	-17.1	11.6	0	1.8
Maize	Kulumsa	Wenchi	Model-4	SPASS	Richards	SHAW	Daisy	-17.1	3.2	-3.2	19.8
Maize	Kulumsa	Wenchi	Model-4	SPASS	Richards	SHAW	SoilN	-17.1	11.3	0.4	1.4
Maize	Kulumsa	Wenchi	Model-4	SUCROS	Richards	Daisy	Daisy	-12.1	6.4	-2.7	19.6
Maize	Kulumsa	Wenchi	Model-4	SUCROS	Richards	Daisy	SoilN	-12.1	9.7	-0.1	22.5
Maize	Kulumsa	Wenchi	Model-4	SUCROS	Richards	LEACHN	Daisy	-12.1	6.3	-2.7	19.6
Maize	Kulumsa	Wenchi	Model-4	SUCROS	Richards	LEACHN	SoilN	-12.1	9.7	-0.1	22.6
Maize	Kulumsa	Wenchi	Model-4	SUCROS	Richards	SHAW	Daisy	-12.1	7.1	-2.1	20.2
Maize	Kulumsa	Wenchi	Model-4	SUCROS	Richards	SHAW	SoilN	-12.1	10.2	0.4	23.1
Maize	Kulumsa	Wenchi	Model-5	CERES	Richards	Daisy	Daisy	-12.6	-14.7	-4.5	-0.3
Maize	Kulumsa	Wenchi	Model-5	CERES	Richards	Daisy	SoilN	-12.6	-15.1	-2.9	-3
Maize	Kulumsa	Wenchi	Model-5	CERES	Richards	LEACHN	Daisy	-12.6	-14.8	-4.5	-0.3
Maize	Kulumsa	Wenchi	Model-5	CERES	Richards	LEACHN	SoilN	-12.6	-15.2	-2.8	-3
Maize	Kulumsa	Wenchi	Model-5	CERES	Richards	SHAW	Daisy	-12.6	-14.5	-4.2	0.1
Maize	Kulumsa	Wenchi	Model-5	CERES	Richards	SHAW	SoilN	-12.6	-15.1	-2.8	-2
Maize	Kulumsa	Wenchi	Model-5	GECROS	Richards	Daisy	Daisy	-13.4	-0.2	2.1	9
Maize	Kulumsa	Wenchi	Model-5	GECROS	Richards	Daisy	SoilN	-13.4	0.3	2.1	15.7
Maize	Kulumsa	Wenchi	Model-5	GECROS	Richards	LEACHN	Daisy	-13.4	-0.4	2	8.9
Maize	Kulumsa	Wenchi	Model-5	GECROS	Richards	LEACHN	SoilN	-13.4	-0.3	1.9	14.9
Maize	Kulumsa	Wenchi	Model-5	GECROS	Richards	SHAW	Daisy	-13.4	0.2	2.6	9.6
Maize	Kulumsa	Wenchi	Model-5	GECROS	Richards	SHAW	SoilN	-13.4	0.5	2.8	15.2
Maize	Kulumsa	Wenchi	Model-5	SPASS	Richards	Daisy	Daisy	-15.4	-1.8	-11.4	6.6
Maize	Kulumsa	Wenchi	Model-5	SPASS	Richards	Daisy	SoilN	-15.4	0.9	-8.7	-3.4
Maize	Kulumsa	Wenchi	Model-5	SPASS	Richards	LEACHN	Daisy	-15.4	-1.8	-11.5	6.3
Maize	Kulumsa	Wenchi	Model-5	SPASS	Richards	LEACHN	SoilN	-15.4	1	-8.6	-0.7
Maize	Kulumsa	Wenchi	Model-5	SPASS	Richards	SHAW	Daisy	-15.4	-1.6	-11.6	6.9
Maize	Kulumsa	Wenchi	Model-5	SPASS	Richards	SHAW	SoilN	-15.4	0.7	-8.7	1.7
Maize	Kulumsa	Wenchi	Model-5	SUCROS	Richards	Daisy	Daisy	-11.1	-8.9	-14.6	8.1
Maize	Kulumsa	Wenchi	Model-5	SUCROS	Richards	Daisy	SoilN	-11.1	-6.7	-12.9	9.2
Maize	Kulumsa	Wenchi	Model-5	SUCROS	Richards	LEACHN	Daisy	-11.1	-9	-14.7	8
Maize	Kulumsa	Wenchi	Model-5	SUCROS	Richards	LEACHN	SoilN	-11.1	-6.8	-13	9.2
Maize	Kulumsa	Wenchi	Model-5	SUCROS	Richards	SHAW	Daisy	-11.1	-8.6	-14.4	8.2
Maize	Kulumsa	Wenchi	Model-5	SUCROS	Richards	SHAW	SoilN	-11.1	-6.4	-12.6	9.8
Maize	Kulumsa	Wenchi	Model-6	CERES	Richards	Daisy	Daisy	-12.8	-17.6	-6	5.5
Maize	Kulumsa	Wenchi	Model-6	CERES	Richards	Daisy	SoilN	-12.8	-14.9	-2.9	5.9
Maize	Kulumsa	Wenchi	Model-6	CERES	Richards	LEACHN	Daisy	-12.8	-17.7	-6	5.5
Maize	Kulumsa	Wenchi	Model-6	CERES	Richards	LEACHN	SoilN	-12.8	-14.8	-2.7	6
Maize	Kulumsa	Wenchi	Model-6	CERES	Richards	SHAW	Daisy	-12.8	-17.3	-5.5	6.1
Maize	Kulumsa	Wenchi	Model-6	CERES	Richards	SHAW	SoilN	-12.8	-15.4	-2.8	6.9
Maize	Kulumsa	Wenchi	Model-6	GECROS	Richards	Daisy	Daisy	-14	7.6	5.8	18.2
Maize	Kulumsa	Wenchi	Model-6	GECROS	Richards	Daisy	SoilN	-14	5.6	5.8	22.9
Maize	Kulumsa	Wenchi	Model-6	GECROS	Richards	LEACHN	Daisy	-14	7.3	5.7	18.1
Maize	Kulumsa	Wenchi	Model-6	GECROS	Richards	LEACHN	SoilN	-14	5.1	5.7	22
Maize	Kulumsa	Wenchi	Model-6	GECROS	Richards	SHAW	Daisy	-14	8.6	6.5	19.6
Maize	Kulumsa	Wenchi	Model-6	GECROS	Richards	SHAW	SoilN	-14	7.5	7.1	24
Maize	Kulumsa	Wenchi	Model-6	SPASS	Richards	Daisy	Daisy	-16.2	-1.3	-12.2	14.1
Maize	Kulumsa	Wenchi	Model-6	SPASS	Richards	Daisy	SoilN	-16.2	1.7	-9.8	3.1
Maize	Kulumsa	Wenchi	Model-6	SPASS	Richards	LEACHN	Daisy	-16.2	-1.3	-12.2	14
Maize	Kulumsa	Wenchi	Model-6	SPASS	Richards	LEACHN	SoilN	-16.2	2	-9.6	6.1
Maize	Kulumsa	Wenchi	Model-6	SPASS	Richards	SHAW	Daisy	-16.2	-1.3	-12.4	14.6
Maize	Kulumsa	Wenchi	Model-6	SPASS	Richards	SHAW	SoilN	-16.2	1	-10.2	8.2
Maize	Kulumsa	Wenchi	Model-6	SUCROS	Richards	Daisy	Daisy	-11.6	-11.2	-17.5	16.6
Maize	Kulumsa	Wenchi	Model-6	SUCROS	Richards	Daisy	SoilN	-11.6	-8.1	-15.1	18.1
Maize	Kulumsa	Wenchi	Model-6	SUCROS	Richards	LEACHN	Daisy	-11.6	-11.3	-17.5	16.6
Maize	Kulumsa	Wenchi	Model-6	SUCROS	Richards	LEACHN	SoilN	-11.6	-8.2	-15.2	18.1
Maize	Kulumsa	Wenchi	Model-6	SUCROS	Richards	SHAW	Daisy	-11.6	-10.7	-17	17.1
Maize	Kulumsa	Wenchi	Model-6	SUCROS	Richards	SHAW	SoilN	-11.6	-7.8	-14.6	19
Maize	Kulumsa	Wenchi	Model-7	CERES	Richards	Daisy	Daisy	-10.7	-16.7	-5.9	6.3
Maize	Kulumsa	Wenchi	Model-7	CERES	Richards	Daisy	SoilN	-10.7	-13.9	-2.1	6.1
Maize	Kulumsa	Wenchi	Model-7	CERES	Richards	LEACHN	Daisy	-10.7	-16.7	-5.9	6.4
Maize	Kulumsa	Wenchi	Model-7	CERES	Richards	LEACHN	SoilN	-10.7	-13.8	-1.9	6.2
Maize	Kulumsa	Wenchi	Model-7	CERES	Richards	SHAW	Daisy	-10.7	-16.4	-5.6	6.5
Maize	Kulumsa	Wenchi	Model-7	CERES	Richards	SHAW	SoilN	-10.7	-14.4	-2.6	6.6
Maize	Kulumsa	Wenchi	Model-7	GECROS	Richards	Daisy	Daisy	-11.8	6.3	3.7	14.1
Maize	Kulumsa	Wenchi	Model-7	GECROS	Richards	Daisy	SoilN	-11.8	5.4	5	19.3
Maize	Kulumsa	Wenchi	Model-7	GECROS	Richards	LEACHN	Daisy	-11.8	6.3	3.7	14.2
Maize	Kulumsa	Wenchi	Model-7	GECROS	Richards	LEACHN	SoilN	-11.8	5.1	5	18.9
Maize	Kulumsa	Wenchi	Model-7	GECROS	Richards	SHAW	Daisy	-11.8	6.7	4	14.8
Maize	Kulumsa	Wenchi	Model-7	GECROS	Richards	SHAW	SoilN	-11.8	5.4	4.8	18.4
Maize	Kulumsa	Wenchi	Model-7	SPASS	Richards	Daisy	Daisy	-13.2	-2.8	-12.7	14.1
Maize	Kulumsa	Wenchi	Model-7	SPASS	Richards	Daisy	SoilN	-13.2	-2.1	-11.4	7.4
Maize	Kulumsa	Wenchi	Model-7	SPASS	Richards	LEACHN	Daisy	-13.2	-2.9	-12.7	13.9
Maize	Kulumsa	Wenchi	Model-7	SPASS	Richards	LEACHN	SoilN	-13.2	-2.1	-11.5	12.8
Maize	Kulumsa	Wenchi	Model-7	SPASS	Richards	SHAW	Daisy	-13.2	-2.8	-12.9	14.2
Maize	Kulumsa	Wenchi	Model-7	SPASS	Richards	SHAW	SoilN	-13.2	-2.7	-11.8	13.8
Maize	Kulumsa	Wenchi	Model-7	SUCROS	Richards	Daisy	Daisy	-9.6	-12.9	-19	17.3
Maize	Kulumsa	Wenchi	Model-7	SUCROS	Richards	Daisy	SoilN	-9.6	-9.4	-16.2	18.8
Maize	Kulumsa	Wenchi	Model-7	SUCROS	Richards	LEACHN	Daisy	-9.6	-12.9	-19	17.2
Maize	Kulumsa	Wenchi	Model-7	SUCROS	Richards	LEACHN	SoilN	-9.6	-9.5	-16.3	18.7
Maize	Kulumsa	Wenchi	Model-7	SUCROS	Richards	SHAW	Daisy	-9.6	-12.8	-18.9	17.2
Maize	Kulumsa	Wenchi	Model-7	SUCROS	Richards	SHAW	SoilN	-9.6	-9.8	-16.4	19
Maize	Kulumsa	Wenchi	Model-8	CERES	Richards	Daisy	Daisy	-10.2	-9.6	-0.7	10.4
Maize	Kulumsa	Wenchi	Model-8	CERES	Richards	Daisy	SoilN	-10.2	-6.1	3.6	10.5
Maize	Kulumsa	Wenchi	Model-8	CERES	Richards	LEACHN	Daisy	-10.2	-9.5	-0.7	10.4
Maize	Kulumsa	Wenchi	Model-8	CERES	Richards	LEACHN	SoilN	-10.2	-5.9	3.9	10.7
Maize	Kulumsa	Wenchi	Model-8	CERES	Richards	SHAW	Daisy	-10.2	-9.4	-0.3	10.7
Maize	Kulumsa	Wenchi	Model-8	CERES	Richards	SHAW	SoilN	-10.2	-6.3	3.5	11.7
Maize	Kulumsa	Wenchi	Model-8	GECROS	Richards	Daisy	Daisy	-10.9	10.5	11.3	20.6
Maize	Kulumsa	Wenchi	Model-8	GECROS	Richards	Daisy	SoilN	-10.9	9.1	10.3	26.3
Maize	Kulumsa	Wenchi	Model-8	GECROS	Richards	LEACHN	Daisy	-10.9	10.4	11.2	20.7
Maize	Kulumsa	Wenchi	Model-8	GECROS	Richards	LEACHN	SoilN	-10.9	8.9	10.5	25.8
Maize	Kulumsa	Wenchi	Model-8	GECROS	Richards	SHAW	Daisy	-10.9	11.4	12.1	21.9
Maize	Kulumsa	Wenchi	Model-8	GECROS	Richards	SHAW	SoilN	-10.9	10.2	11.6	26.3
Maize	Kulumsa	Wenchi	Model-8	SPASS	Richards	Daisy	Daisy	-11.9	2.7	-2.7	17.3
Maize	Kulumsa	Wenchi	Model-8	SPASS	Richards	Daisy	SoilN	-11.9	4.8	-1.9	11.9
Maize	Kulumsa	Wenchi	Model-8	SPASS	Richards	LEACHN	Daisy	-11.9	2.7	-2.8	17.1
Maize	Kulumsa	Wenchi	Model-8	SPASS	Richards	LEACHN	SoilN	-11.9	5.1	-1.6	14.7
Maize	Kulumsa	Wenchi	Model-8	SPASS	Richards	SHAW	Daisy	-11.9	2.9	-2.5	18
Maize	Kulumsa	Wenchi	Model-8	SPASS	Richards	SHAW	SoilN	-11.9	5.3	-1.2	17.3
Maize	Kulumsa	Wenchi	Model-8	SUCROS	Richards	Daisy	Daisy	-8.6	2.1	-5	20.2
Maize	Kulumsa	Wenchi	Model-8	SUCROS	Richards	Daisy	SoilN	-8.6	4.7	-3	21.9
Maize	Kulumsa	Wenchi	Model-8	SUCROS	Richards	LEACHN	Daisy	-8.6	2.1	-5	20.2
Maize	Kulumsa	Wenchi	Model-8	SUCROS	Richards	LEACHN	SoilN	-8.6	4.7	-3	22
Maize	Kulumsa	Wenchi	Model-8	SUCROS	Richards	SHAW	Daisy	-8.6	2.9	-4.4	20.9
Maize	Kulumsa	Wenchi	Model-8	SUCROS	Richards	SHAW	SoilN	-8.6	5.7	-2	22.8
Maize	Kulumsa	Wenchi	Model-9	CERES	Richards	Daisy	Daisy	-13.9	-18	-9.2	2
Maize	Kulumsa	Wenchi	Model-9	CERES	Richards	Daisy	SoilN	-13.9	-17.2	-6.9	0.2
Maize	Kulumsa	Wenchi	Model-9	CERES	Richards	LEACHN	Daisy	-13.9	-18	-9.2	2.1
Maize	Kulumsa	Wenchi	Model-9	CERES	Richards	LEACHN	SoilN	-13.9	-16.8	-6.5	0.8
Maize	Kulumsa	Wenchi	Model-9	CERES	Richards	SHAW	Daisy	-13.9	-17.7	-8.7	2.6
Maize	Kulumsa	Wenchi	Model-9	CERES	Richards	SHAW	SoilN	-13.9	-16.5	-6.6	2.3
Maize	Kulumsa	Wenchi	Model-9	GECROS	Richards	Daisy	Daisy	-14.4	3.9	8.4	13.1
Maize	Kulumsa	Wenchi	Model-9	GECROS	Richards	Daisy	SoilN	-14.4	3.7	7.8	19.4
Maize	Kulumsa	Wenchi	Model-9	GECROS	Richards	LEACHN	Daisy	-14.4	3.8	8.4	13.1
Maize	Kulumsa	Wenchi	Model-9	GECROS	Richards	LEACHN	SoilN	-14.4	3.5	7.9	19
Maize	Kulumsa	Wenchi	Model-9	GECROS	Richards	SHAW	Daisy	-14.4	4.5	9.1	13.8
Maize	Kulumsa	Wenchi	Model-9	GECROS	Richards	SHAW	SoilN	-14.4	3.9	8.7	18.7
Maize	Kulumsa	Wenchi	Model-9	SPASS	Richards	Daisy	Daisy	-17.1	3.8	-1.3	14.2
Maize	Kulumsa	Wenchi	Model-9	SPASS	Richards	Daisy	SoilN	-17.1	10.7	2.7	-0.8
Maize	Kulumsa	Wenchi	Model-9	SPASS	Richards	LEACHN	Daisy	-17.1	3.8	-1.3	14.1
Maize	Kulumsa	Wenchi	Model-9	SPASS	Richards	LEACHN	SoilN	-17.1	10.5	2.7	3.3
Maize	Kulumsa	Wenchi	Model-9	SPASS	Richards	SHAW	Daisy	-17.1	3.9	-1.2	14.7
Maize	Kulumsa	Wenchi	Model-9	SPASS	Richards	SHAW	SoilN	-17.1	10.1	2.8	3.9
Maize	Kulumsa	Wenchi	Model-9	SUCROS	Richards	Daisy	Daisy	-11.8	2	-4.3	18.5
Maize	Kulumsa	Wenchi	Model-9	SUCROS	Richards	Daisy	SoilN	-11.8	5	-2	20.2
Maize	Kulumsa	Wenchi	Model-9	SUCROS	Richards	LEACHN	Daisy	-11.8	1.8	-4.4	18.3
Maize	Kulumsa	Wenchi	Model-9	SUCROS	Richards	LEACHN	SoilN	-11.8	4.9	-2	20.2
Maize	Kulumsa	Wenchi	Model-9	SUCROS	Richards	SHAW	Daisy	-11.8	2.6	-3.8	18.9
Maize	Kulumsa	Wenchi	Model-9	SUCROS	Richards	SHAW	SoilN	-11.8	5.5	-1.4	20.9
Wheat	Adet	Shina	Model-1	CERES	Richards	Daisy	Daisy	-4	-47.9	-39	-36.9
Wheat	Adet	Shina	Model-1	CERES	Richards	Daisy	SoilN	-4	-47.7	-37	-28.4
Wheat	Adet	Shina	Model-1	CERES	Richards	LEACHN	Daisy	-4	-47.9	-39.1	-36.9
Wheat	Adet	Shina	Model-1	CERES	Richards	LEACHN	SoilN	-4	-47.7	-36.9	-27.7
Wheat	Adet	Shina	Model-1	CERES	Richards	SHAW	Daisy	-4	-47.9	-38.9	-36.3
Wheat	Adet	Shina	Model-1	CERES	Richards	SHAW	SoilN	-4	-47.6	-37.1	-29.3
Wheat	Adet	Shina	Model-1	SPASS	Richards	Daisy	Daisy	-4.8	-59.3	-48.1	-44
Wheat	Adet	Shina	Model-1	SPASS	Richards	Daisy	SoilN	-4.8	-59.1	-47	-39.9
Wheat	Adet	Shina	Model-1	SPASS	Richards	LEACHN	Daisy	-4.8	-59.3	-47.9	-42.8
Wheat	Adet	Shina	Model-1	SPASS	Richards	LEACHN	SoilN	-4.8	-59	-46.8	-38.4
Wheat	Adet	Shina	Model-1	SPASS	Richards	SHAW	Daisy	-4.8	-59.3	-48.2	-44.5
Wheat	Adet	Shina	Model-1	SPASS	Richards	SHAW	SoilN	-4.8	-59.1	-47.2	-40.9
Wheat	Adet	Shina	Model-1	SUCROS	Richards	Daisy	Daisy	-3.5	-30.7	-32.6	-32.9
Wheat	Adet	Shina	Model-1	SUCROS	Richards	Daisy	SoilN	-3.5	-30.7	-32.6	-31.1
Wheat	Adet	Shina	Model-1	SUCROS	Richards	LEACHN	Daisy	-3.5	-30.7	-32.6	-33
Wheat	Adet	Shina	Model-1	SUCROS	Richards	LEACHN	SoilN	-3.5	-30.7	-32.6	-31
Wheat	Adet	Shina	Model-1	SUCROS	Richards	SHAW	Daisy	-3.5	-30.7	-32.6	-32.2
Wheat	Adet	Shina	Model-1	SUCROS	Richards	SHAW	SoilN	-3.5	-30.7	-32.6	-31
Wheat	Adet	Shina	Model-10	CERES	Richards	Daisy	Daisy	-8	-37	-30.3	-24.2
Wheat	Adet	Shina	Model-10	CERES	Richards	Daisy	SoilN	-8	-36.7	-28	-14
Wheat	Adet	Shina	Model-10	CERES	Richards	LEACHN	Daisy	-8	-37	-30.3	-24.2
Wheat	Adet	Shina	Model-10	CERES	Richards	LEACHN	SoilN	-8	-36.7	-27.8	-13.1
Wheat	Adet	Shina	Model-10	CERES	Richards	SHAW	Daisy	-8	-36.9	-30.1	-23.5
Wheat	Adet	Shina	Model-10	CERES	Richards	SHAW	SoilN	-8	-36.6	-28.1	-15.1
Wheat	Adet	Shina	Model-10	SPASS	Richards	Daisy	Daisy	-9.3	-44.2	-33.8	-25.6
Wheat	Adet	Shina	Model-10	SPASS	Richards	Daisy	SoilN	-9.3	-43.9	-32.4	-20.1
Wheat	Adet	Shina	Model-10	SPASS	Richards	LEACHN	Daisy	-9.3	-44.2	-33.5	-24
Wheat	Adet	Shina	Model-10	SPASS	Richards	LEACHN	SoilN	-9.3	-43.8	-32.1	-18.1
Wheat	Adet	Shina	Model-10	SPASS	Richards	SHAW	Daisy	-9.3	-44.2	-33.9	-26.2
Wheat	Adet	Shina	Model-10	SPASS	Richards	SHAW	SoilN	-9.3	-43.8	-32.7	-21.5
Wheat	Adet	Shina	Model-10	SUCROS	Richards	Daisy	Daisy	-6.7	-21.2	-21.2	-20.2
Wheat	Adet	Shina	Model-10	SUCROS	Richards	Daisy	SoilN	-6.7	-21.2	-21.2	-18.1
Wheat	Adet	Shina	Model-10	SUCROS	Richards	LEACHN	Daisy	-6.7	-21.2	-21.2	-20.4
Wheat	Adet	Shina	Model-10	SUCROS	Richards	LEACHN	SoilN	-6.7	-21.2	-21.2	-18
Wheat	Adet	Shina	Model-10	SUCROS	Richards	SHAW	Daisy	-6.7	-21.2	-21.2	-19.4
Wheat	Adet	Shina	Model-10	SUCROS	Richards	SHAW	SoilN	-6.7	-21.2	-21.2	-18
Wheat	Adet	Shina	Model-2	CERES	Richards	Daisy	Daisy	-7.3	-56.1	-48.3	-46.7
Wheat	Adet	Shina	Model-2	CERES	Richards	Daisy	SoilN	-7.3	-55.9	-46.6	-39.6
Wheat	Adet	Shina	Model-2	CERES	Richards	LEACHN	Daisy	-7.3	-56.1	-48.3	-46.7
Wheat	Adet	Shina	Model-2	CERES	Richards	LEACHN	SoilN	-7.3	-55.9	-46.5	-38.9
Wheat	Adet	Shina	Model-2	CERES	Richards	SHAW	Daisy	-7.3	-56.1	-48.2	-46.2
Wheat	Adet	Shina	Model-2	CERES	Richards	SHAW	SoilN	-7.3	-55.8	-46.7	-40.3
Wheat	Adet	Shina	Model-2	SPASS	Richards	Daisy	Daisy	-8.7	-70.7	-60.2	-59.3
Wheat	Adet	Shina	Model-2	SPASS	Richards	Daisy	SoilN	-8.7	-70.6	-59.4	-56.3
Wheat	Adet	Shina	Model-2	SPASS	Richards	LEACHN	Daisy	-8.7	-70.7	-60.1	-58.4
Wheat	Adet	Shina	Model-2	SPASS	Richards	LEACHN	SoilN	-8.7	-70.5	-59.2	-55.2
Wheat	Adet	Shina	Model-2	SPASS	Richards	SHAW	Daisy	-8.7	-70.7	-60.3	-59.6
Wheat	Adet	Shina	Model-2	SPASS	Richards	SHAW	SoilN	-8.7	-70.5	-59.5	-57
Wheat	Adet	Shina	Model-2	SUCROS	Richards	Daisy	Daisy	-6.2	-40.2	-41.9	-42.8
Wheat	Adet	Shina	Model-2	SUCROS	Richards	Daisy	SoilN	-6.2	-40.2	-41.9	-41.3
Wheat	Adet	Shina	Model-2	SUCROS	Richards	LEACHN	Daisy	-6.2	-40.2	-41.9	-42.9
Wheat	Adet	Shina	Model-2	SUCROS	Richards	LEACHN	SoilN	-6.2	-40.2	-41.9	-41.2
Wheat	Adet	Shina	Model-2	SUCROS	Richards	SHAW	Daisy	-6.2	-40.2	-41.9	-42.2
Wheat	Adet	Shina	Model-2	SUCROS	Richards	SHAW	SoilN	-6.2	-40.2	-41.9	-41.2
Wheat	Adet	Shina	Model-3	CERES	Richards	Daisy	Daisy	-7.1	-53.5	-47	-44.1
Wheat	Adet	Shina	Model-3	CERES	Richards	Daisy	SoilN	-7.1	-53.2	-45.2	-36.6
Wheat	Adet	Shina	Model-3	CERES	Richards	LEACHN	Daisy	-7.1	-53.5	-47	-44.1
Wheat	Adet	Shina	Model-3	CERES	Richards	LEACHN	SoilN	-7.1	-53.2	-45.1	-35.9
Wheat	Adet	Shina	Model-3	CERES	Richards	SHAW	Daisy	-7.1	-53.4	-46.8	-43.5
Wheat	Adet	Shina	Model-3	CERES	Richards	SHAW	SoilN	-7.1	-53.2	-45.3	-37.4
Wheat	Adet	Shina	Model-3	SPASS	Richards	Daisy	Daisy	-8.3	-69.7	-62.6	-59.1
Wheat	Adet	Shina	Model-3	SPASS	Richards	Daisy	SoilN	-8.3	-69.5	-61.8	-56.1
Wheat	Adet	Shina	Model-3	SPASS	Richards	LEACHN	Daisy	-8.3	-69.6	-62.4	-58.2
Wheat	Adet	Shina	Model-3	SPASS	Richards	LEACHN	SoilN	-8.3	-69.4	-61.6	-55
Wheat	Adet	Shina	Model-3	SPASS	Richards	SHAW	Daisy	-8.3	-69.6	-62.6	-59.4
Wheat	Adet	Shina	Model-3	SPASS	Richards	SHAW	SoilN	-8.3	-69.5	-61.9	-56.8
Wheat	Adet	Shina	Model-3	SUCROS	Richards	Daisy	Daisy	-6	-42.1	-42.6	-41.2
Wheat	Adet	Shina	Model-3	SUCROS	Richards	Daisy	SoilN	-6	-42.1	-42.6	-39.7
Wheat	Adet	Shina	Model-3	SUCROS	Richards	LEACHN	Daisy	-6	-42.1	-42.6	-41.4
Wheat	Adet	Shina	Model-3	SUCROS	Richards	LEACHN	SoilN	-6	-42.1	-42.6	-39.6
Wheat	Adet	Shina	Model-3	SUCROS	Richards	SHAW	Daisy	-6	-42.1	-42.6	-40.6
Wheat	Adet	Shina	Model-3	SUCROS	Richards	SHAW	SoilN	-6	-42.1	-42.6	-39.6
Wheat	Adet	Shina	Model-4	CERES	Richards	Daisy	Daisy	-7.2	-35	-28.6	-21.6
Wheat	Adet	Shina	Model-4	CERES	Richards	Daisy	SoilN	-7.2	-34.7	-26.2	-11
Wheat	Adet	Shina	Model-4	CERES	Richards	LEACHN	Daisy	-7.2	-35	-28.7	-21.6
Wheat	Adet	Shina	Model-4	CERES	Richards	LEACHN	SoilN	-7.2	-34.7	-26.1	-10.1
Wheat	Adet	Shina	Model-4	CERES	Richards	SHAW	Daisy	-7.2	-35	-28.4	-20.8
Wheat	Adet	Shina	Model-4	CERES	Richards	SHAW	SoilN	-7.2	-34.7	-26.4	-12.2
Wheat	Adet	Shina	Model-4	SPASS	Richards	Daisy	Daisy	-8.5	-37.5	-29.1	-17.5
Wheat	Adet	Shina	Model-4	SPASS	Richards	Daisy	SoilN	-8.5	-37.2	-27.7	-11.8
Wheat	Adet	Shina	Model-4	SPASS	Richards	LEACHN	Daisy	-8.5	-37.5	-28.9	-15.9
Wheat	Adet	Shina	Model-4	SPASS	Richards	LEACHN	SoilN	-8.5	-37.1	-27.4	-9.8
Wheat	Adet	Shina	Model-4	SPASS	Richards	SHAW	Daisy	-8.5	-37.5	-29.2	-18.2
Wheat	Adet	Shina	Model-4	SPASS	Richards	SHAW	SoilN	-8.5	-37.1	-28	-13.2
Wheat	Adet	Shina	Model-4	SUCROS	Richards	Daisy	Daisy	-6.1	-20.7	-19.8	-17.1
Wheat	Adet	Shina	Model-4	SUCROS	Richards	Daisy	SoilN	-6.1	-20.7	-19.8	-14.9
Wheat	Adet	Shina	Model-4	SUCROS	Richards	LEACHN	Daisy	-6.1	-20.7	-19.8	-17.2
Wheat	Adet	Shina	Model-4	SUCROS	Richards	LEACHN	SoilN	-6.1	-20.7	-19.8	-14.8
Wheat	Adet	Shina	Model-4	SUCROS	Richards	SHAW	Daisy	-6.1	-20.7	-19.8	-16.2
Wheat	Adet	Shina	Model-4	SUCROS	Richards	SHAW	SoilN	-6.1	-20.7	-19.8	-14.8
Wheat	Adet	Shina	Model-5	CERES	Richards	Daisy	Daisy	-7.6	-50.7	-41.5	-40.7
Wheat	Adet	Shina	Model-5	CERES	Richards	Daisy	SoilN	-7.6	-50.5	-39.5	-32.7
Wheat	Adet	Shina	Model-5	CERES	Richards	LEACHN	Daisy	-7.6	-50.7	-41.5	-40.7
Wheat	Adet	Shina	Model-5	CERES	Richards	LEACHN	SoilN	-7.6	-50.5	-39.4	-32
Wheat	Adet	Shina	Model-5	CERES	Richards	SHAW	Daisy	-7.6	-50.7	-41.3	-40.1
Wheat	Adet	Shina	Model-5	CERES	Richards	SHAW	SoilN	-7.6	-50.4	-39.7	-33.5
Wheat	Adet	Shina	Model-5	SPASS	Richards	Daisy	Daisy	-8.8	-59.6	-48	-44.5
Wheat	Adet	Shina	Model-5	SPASS	Richards	Daisy	SoilN	-8.8	-59.3	-46.9	-40.4
Wheat	Adet	Shina	Model-5	SPASS	Richards	LEACHN	Daisy	-8.8	-59.6	-47.8	-43.3
Wheat	Adet	Shina	Model-5	SPASS	Richards	LEACHN	SoilN	-8.8	-59.3	-46.7	-38.9
Wheat	Adet	Shina	Model-5	SPASS	Richards	SHAW	Daisy	-8.8	-59.6	-48.1	-45
Wheat	Adet	Shina	Model-5	SPASS	Richards	SHAW	SoilN	-8.8	-59.3	-47.1	-41.5
Wheat	Adet	Shina	Model-5	SUCROS	Richards	Daisy	Daisy	-6.3	-32.7	-34.1	-34.2
Wheat	Adet	Shina	Model-5	SUCROS	Richards	Daisy	SoilN	-6.3	-32.7	-34.1	-32.5
Wheat	Adet	Shina	Model-5	SUCROS	Richards	LEACHN	Daisy	-6.3	-32.7	-34.1	-34.3
Wheat	Adet	Shina	Model-5	SUCROS	Richards	LEACHN	SoilN	-6.3	-32.7	-34.1	-32.4
Wheat	Adet	Shina	Model-5	SUCROS	Richards	SHAW	Daisy	-6.3	-32.7	-34.1	-33.5
Wheat	Adet	Shina	Model-5	SUCROS	Richards	SHAW	SoilN	-6.3	-32.7	-34.1	-32.4
Wheat	Adet	Shina	Model-6	CERES	Richards	Daisy	Daisy	-8.3	-56.9	-49.2	-48.3
Wheat	Adet	Shina	Model-6	CERES	Richards	Daisy	SoilN	-8.3	-56.7	-47.5	-41.3
Wheat	Adet	Shina	Model-6	CERES	Richards	LEACHN	Daisy	-8.3	-56.9	-49.2	-48.3
Wheat	Adet	Shina	Model-6	CERES	Richards	LEACHN	SoilN	-8.3	-56.7	-47.4	-40.7
Wheat	Adet	Shina	Model-6	CERES	Richards	SHAW	Daisy	-8.3	-56.9	-49.1	-47.8
Wheat	Adet	Shina	Model-6	CERES	Richards	SHAW	SoilN	-8.3	-56.7	-47.6	-42.1
Wheat	Adet	Shina	Model-6	SPASS	Richards	Daisy	Daisy	-9.7	-73.4	-64.7	-63.5
Wheat	Adet	Shina	Model-6	SPASS	Richards	Daisy	SoilN	-9.7	-73.2	-64	-60.8
Wheat	Adet	Shina	Model-6	SPASS	Richards	LEACHN	Daisy	-9.7	-73.3	-64.6	-62.7
Wheat	Adet	Shina	Model-6	SPASS	Richards	LEACHN	SoilN	-9.7	-73.2	-63.8	-59.8
Wheat	Adet	Shina	Model-6	SPASS	Richards	SHAW	Daisy	-9.7	-73.3	-64.8	-63.8
Wheat	Adet	Shina	Model-6	SPASS	Richards	SHAW	SoilN	-9.7	-73.2	-64.1	-61.5
Wheat	Adet	Shina	Model-6	SUCROS	Richards	Daisy	Daisy	-6.9	-42.7	-44	-44.5
Wheat	Adet	Shina	Model-6	SUCROS	Richards	Daisy	SoilN	-6.9	-42.7	-44	-43
Wheat	Adet	Shina	Model-6	SUCROS	Richards	LEACHN	Daisy	-6.9	-42.7	-44	-44.6
Wheat	Adet	Shina	Model-6	SUCROS	Richards	LEACHN	SoilN	-6.9	-42.7	-44	-42.9
Wheat	Adet	Shina	Model-6	SUCROS	Richards	SHAW	Daisy	-6.9	-42.7	-44	-43.9
Wheat	Adet	Shina	Model-6	SUCROS	Richards	SHAW	SoilN	-6.9	-42.7	-44	-42.9
Wheat	Adet	Shina	Model-7	CERES	Richards	Daisy	Daisy	-7.2	-56.4	-48.8	-47.5
Wheat	Adet	Shina	Model-7	CERES	Richards	Daisy	SoilN	-7.2	-56.2	-47.1	-40.5
Wheat	Adet	Shina	Model-7	CERES	Richards	LEACHN	Daisy	-7.2	-56.4	-48.8	-47.5
Wheat	Adet	Shina	Model-7	CERES	Richards	LEACHN	SoilN	-7.2	-56.2	-47	-39.8
Wheat	Adet	Shina	Model-7	CERES	Richards	SHAW	Daisy	-7.2	-56.4	-48.6	-47
Wheat	Adet	Shina	Model-7	CERES	Richards	SHAW	SoilN	-7.2	-56.2	-47.2	-41.2
Wheat	Adet	Shina	Model-7	SPASS	Richards	Daisy	Daisy	-8.3	-73.4	-64.5	-63.1
Wheat	Adet	Shina	Model-7	SPASS	Richards	Daisy	SoilN	-8.3	-73.2	-63.8	-60.4
Wheat	Adet	Shina	Model-7	SPASS	Richards	LEACHN	Daisy	-8.3	-73.3	-64.4	-62.3
Wheat	Adet	Shina	Model-7	SPASS	Richards	LEACHN	SoilN	-8.3	-73.2	-63.6	-59.4
Wheat	Adet	Shina	Model-7	SPASS	Richards	SHAW	Daisy	-8.3	-73.3	-64.6	-63.4
Wheat	Adet	Shina	Model-7	SPASS	Richards	SHAW	SoilN	-8.3	-73.2	-63.9	-61.1
Wheat	Adet	Shina	Model-7	SUCROS	Richards	Daisy	Daisy	-6	-42.5	-44.1	-44.5
Wheat	Adet	Shina	Model-7	SUCROS	Richards	Daisy	SoilN	-6	-42.5	-44.1	-43.1
Wheat	Adet	Shina	Model-7	SUCROS	Richards	LEACHN	Daisy	-6	-42.5	-44.1	-44.7
Wheat	Adet	Shina	Model-7	SUCROS	Richards	LEACHN	SoilN	-6	-42.5	-44.1	-43
Wheat	Adet	Shina	Model-7	SUCROS	Richards	SHAW	Daisy	-6	-42.5	-44.1	-44
Wheat	Adet	Shina	Model-7	SUCROS	Richards	SHAW	SoilN	-6	-42.5	-44.1	-43
Wheat	Adet	Shina	Model-8	CERES	Richards	Daisy	Daisy	-5.3	-47	-39.5	-35.8
Wheat	Adet	Shina	Model-8	CERES	Richards	Daisy	SoilN	-5.3	-46.8	-37.4	-27.2
Wheat	Adet	Shina	Model-8	CERES	Richards	LEACHN	Daisy	-5.3	-47	-39.5	-35.8
Wheat	Adet	Shina	Model-8	CERES	Richards	LEACHN	SoilN	-5.3	-46.8	-37.3	-26.4
Wheat	Adet	Shina	Model-8	CERES	Richards	SHAW	Daisy	-5.3	-47	-39.3	-35.2
Wheat	Adet	Shina	Model-8	CERES	Richards	SHAW	SoilN	-5.3	-46.7	-37.6	-28.1
Wheat	Adet	Shina	Model-8	SPASS	Richards	Daisy	Daisy	-6.5	-57.6	-46.7	-42.1
Wheat	Adet	Shina	Model-8	SPASS	Richards	Daisy	SoilN	-6.5	-57.4	-45.6	-37.8
Wheat	Adet	Shina	Model-8	SPASS	Richards	LEACHN	Daisy	-6.5	-57.6	-46.5	-40.9
Wheat	Adet	Shina	Model-8	SPASS	Richards	LEACHN	SoilN	-6.5	-57.3	-45.3	-36.3
Wheat	Adet	Shina	Model-8	SPASS	Richards	SHAW	Daisy	-6.5	-57.6	-46.8	-42.6
Wheat	Adet	Shina	Model-8	SPASS	Richards	SHAW	SoilN	-6.5	-57.4	-45.8	-38.9
Wheat	Adet	Shina	Model-8	SUCROS	Richards	Daisy	Daisy	-4.6	-31.2	-32.6	-32.3
Wheat	Adet	Shina	Model-8	SUCROS	Richards	Daisy	SoilN	-4.6	-31.2	-32.6	-30.6
Wheat	Adet	Shina	Model-8	SUCROS	Richards	LEACHN	Daisy	-4.6	-31.2	-32.6	-32.5
Wheat	Adet	Shina	Model-8	SUCROS	Richards	LEACHN	SoilN	-4.6	-31.2	-32.6	-30.5
Wheat	Adet	Shina	Model-8	SUCROS	Richards	SHAW	Daisy	-4.6	-31.2	-32.6	-31.7
Wheat	Adet	Shina	Model-8	SUCROS	Richards	SHAW	SoilN	-4.6	-31.2	-32.6	-30.5
Wheat	Adet	Shina	Model-9	CERES	Richards	Daisy	Daisy	-8.8	-43	-36.4	-31.5
Wheat	Adet	Shina	Model-9	CERES	Richards	Daisy	SoilN	-8.8	-42.7	-34.3	-22.3
Wheat	Adet	Shina	Model-9	CERES	Richards	LEACHN	Daisy	-8.8	-43	-36.4	-31.6
Wheat	Adet	Shina	Model-9	CERES	Richards	LEACHN	SoilN	-8.8	-42.8	-34.1	-21.5
Wheat	Adet	Shina	Model-9	CERES	Richards	SHAW	Daisy	-8.8	-43	-36.3	-30.9
Wheat	Adet	Shina	Model-9	CERES	Richards	SHAW	SoilN	-8.8	-42.7	-34.4	-23.3
Wheat	Adet	Shina	Model-9	SPASS	Richards	Daisy	Daisy	-10.3	-49.7	-40.4	-32.7
Wheat	Adet	Shina	Model-9	SPASS	Richards	Daisy	SoilN	-10.3	-49.4	-39.2	-27.7
Wheat	Adet	Shina	Model-9	SPASS	Richards	LEACHN	Daisy	-10.3	-49.7	-40.2	-31.3
Wheat	Adet	Shina	Model-9	SPASS	Richards	LEACHN	SoilN	-10.3	-49.4	-38.9	-25.9
Wheat	Adet	Shina	Model-9	SPASS	Richards	SHAW	Daisy	-10.3	-49.7	-40.5	-33.2
Wheat	Adet	Shina	Model-9	SPASS	Richards	SHAW	SoilN	-10.3	-49.4	-39.4	-29
Wheat	Adet	Shina	Model-9	SUCROS	Richards	Daisy	Daisy	-7.5	-28	-27.6	-25.6
Wheat	Adet	Shina	Model-9	SUCROS	Richards	Daisy	SoilN	-7.5	-28	-27.6	-23.7
Wheat	Adet	Shina	Model-9	SUCROS	Richards	LEACHN	Daisy	-7.5	-28	-27.6	-25.8
Wheat	Adet	Shina	Model-9	SUCROS	Richards	LEACHN	SoilN	-7.5	-28	-27.6	-23.6
Wheat	Adet	Shina	Model-9	SUCROS	Richards	SHAW	Daisy	-7.5	-28	-27.6	-24.9
Wheat	Adet	Shina	Model-9	SUCROS	Richards	SHAW	SoilN	-7.5	-28	-27.6	-23.6
Wheat	Sinana	Medawolabu	Model-1	CERES	Capacity	Daisy	Daisy	-6.2	-28.5	-15.5	6.3
Wheat	Sinana	Medawolabu	Model-1	CERES	Capacity	Daisy	SoilN	-6.2	-25.1	-12	22.1
Wheat	Sinana	Medawolabu	Model-1	CERES	Capacity	LEACHN	Daisy	-6.2	-28.6	-15.6	6.1
Wheat	Sinana	Medawolabu	Model-1	CERES	Capacity	LEACHN	SoilN	-6.2	-24.8	-11.9	22.5
Wheat	Sinana	Medawolabu	Model-1	CERES	Capacity	SHAW	Daisy	-6.2	-28.7	-15.6	6.2
Wheat	Sinana	Medawolabu	Model-1	CERES	Capacity	SHAW	SoilN	-6.2	-25.8	-12.5	20.5
Wheat	Sinana	Medawolabu	Model-1	CERES	Richards	Daisy	Daisy	-6.2	-32.5	-24.8	-17.1
Wheat	Sinana	Medawolabu	Model-1	CERES	Richards	Daisy	SoilN	-6.2	-32.4	-23.7	-5.8
Wheat	Sinana	Medawolabu	Model-1	CERES	Richards	LEACHN	Daisy	-6.2	-32.5	-24.9	-17.1
Wheat	Sinana	Medawolabu	Model-1	CERES	Richards	LEACHN	SoilN	-6.2	-32.1	-23.6	-5.4
Wheat	Sinana	Medawolabu	Model-1	CERES	Richards	SHAW	Daisy	-6.2	-32.4	-24.8	-17.3
Wheat	Sinana	Medawolabu	Model-1	CERES	Richards	SHAW	SoilN	-6.2	-32.7	-23.9	-7.5
Wheat	Sinana	Medawolabu	Model-1	SPASS	Richards	Daisy	Daisy	-7.5	-62.8	-59.7	-63.3
Wheat	Sinana	Medawolabu	Model-1	SPASS	Richards	Daisy	SoilN	-7.5	-62.4	-59.4	-63.2
Wheat	Sinana	Medawolabu	Model-1	SPASS	Richards	LEACHN	Daisy	-7.5	-62.1	-59.1	-63.2
Wheat	Sinana	Medawolabu	Model-1	SPASS	Richards	LEACHN	SoilN	-7.5	-61.7	-58.6	-63.1
Wheat	Sinana	Medawolabu	Model-1	SPASS	Richards	SHAW	Daisy	-7.5	-63.1	-60	-63.2
Wheat	Sinana	Medawolabu	Model-1	SPASS	Richards	SHAW	SoilN	-7.5	-62.9	-59.8	-63.2
Wheat	Sinana	Medawolabu	Model-1	SUCROS	Capacity	Daisy	Daisy	-5.2	-33.3	-33.2	-29.1
Wheat	Sinana	Medawolabu	Model-1	SUCROS	Capacity	Daisy	SoilN	-5.2	-33.2	-33.2	-28.6
Wheat	Sinana	Medawolabu	Model-1	SUCROS	Capacity	LEACHN	Daisy	-5.2	-33.3	-33.2	-29.2
Wheat	Sinana	Medawolabu	Model-1	SUCROS	Capacity	LEACHN	SoilN	-5.2	-33.2	-33.2	-28.6
Wheat	Sinana	Medawolabu	Model-1	SUCROS	Capacity	SHAW	Daisy	-5.2	-33.3	-33.2	-28.9
Wheat	Sinana	Medawolabu	Model-1	SUCROS	Capacity	SHAW	SoilN	-5.2	-33.2	-33.2	-28.9
Wheat	Sinana	Medawolabu	Model-1	SUCROS	Richards	Daisy	Daisy	-5.2	-33.3	-33.2	-33.4
Wheat	Sinana	Medawolabu	Model-1	SUCROS	Richards	Daisy	SoilN	-5.2	-33.3	-33.2	-33.1
Wheat	Sinana	Medawolabu	Model-1	SUCROS	Richards	LEACHN	Daisy	-5.2	-33.3	-33.2	-33.4
Wheat	Sinana	Medawolabu	Model-1	SUCROS	Richards	LEACHN	SoilN	-5.2	-33.3	-33.2	-33.1
Wheat	Sinana	Medawolabu	Model-1	SUCROS	Richards	SHAW	Daisy	-5.2	-33.3	-33.2	-33.4
Wheat	Sinana	Medawolabu	Model-1	SUCROS	Richards	SHAW	SoilN	-5.2	-33.3	-33.2	-33.2
Wheat	Sinana	Medawolabu	Model-10	CERES	Capacity	Daisy	Daisy	-9.8	-34.1	-18.4	-0.9
Wheat	Sinana	Medawolabu	Model-10	CERES	Capacity	Daisy	SoilN	-9.8	-30.7	-14.7	16
Wheat	Sinana	Medawolabu	Model-10	CERES	Capacity	LEACHN	Daisy	-9.8	-34.2	-18.5	-1.1
Wheat	Sinana	Medawolabu	Model-10	CERES	Capacity	LEACHN	SoilN	-9.8	-30.4	-14.5	16.6
Wheat	Sinana	Medawolabu	Model-10	CERES	Capacity	SHAW	Daisy	-9.8	-34.3	-18.5	-1.2
Wheat	Sinana	Medawolabu	Model-10	CERES	Capacity	SHAW	SoilN	-9.8	-31.4	-15.2	14.1
Wheat	Sinana	Medawolabu	Model-10	CERES	Richards	Daisy	Daisy	-9.8	-36.9	-26.5	-22.9
Wheat	Sinana	Medawolabu	Model-10	CERES	Richards	Daisy	SoilN	-9.8	-34.8	-24.9	-9.4
Wheat	Sinana	Medawolabu	Model-10	CERES	Richards	LEACHN	Daisy	-9.8	-36.9	-26.5	-22.9
Wheat	Sinana	Medawolabu	Model-10	CERES	Richards	LEACHN	SoilN	-9.8	-34.4	-24.9	-8.8
Wheat	Sinana	Medawolabu	Model-10	CERES	Richards	SHAW	Daisy	-9.8	-36.9	-26.5	-23.3
Wheat	Sinana	Medawolabu	Model-10	CERES	Richards	SHAW	SoilN	-9.8	-35.2	-25.1	-11.3
Wheat	Sinana	Medawolabu	Model-10	SPASS	Richards	Daisy	Daisy	-11.8	-63.7	-59	-64.5
Wheat	Sinana	Medawolabu	Model-10	SPASS	Richards	Daisy	SoilN	-11.8	-63.4	-58.7	-64.4
Wheat	Sinana	Medawolabu	Model-10	SPASS	Richards	LEACHN	Daisy	-11.8	-63	-58.4	-64.4
Wheat	Sinana	Medawolabu	Model-10	SPASS	Richards	LEACHN	SoilN	-11.8	-62.7	-57.9	-64.3
Wheat	Sinana	Medawolabu	Model-10	SPASS	Richards	SHAW	Daisy	-11.8	-64	-59.3	-64.5
Wheat	Sinana	Medawolabu	Model-10	SPASS	Richards	SHAW	SoilN	-11.8	-63.9	-59.2	-64.4
Wheat	Sinana	Medawolabu	Model-10	SUCROS	Capacity	Daisy	Daisy	-8.5	-36.1	-35.9	-32.9
Wheat	Sinana	Medawolabu	Model-10	SUCROS	Capacity	Daisy	SoilN	-8.5	-36	-35.8	-32.4
Wheat	Sinana	Medawolabu	Model-10	SUCROS	Capacity	LEACHN	Daisy	-8.5	-36.1	-35.9	-33
Wheat	Sinana	Medawolabu	Model-10	SUCROS	Capacity	LEACHN	SoilN	-8.5	-36	-35.8	-32.4
Wheat	Sinana	Medawolabu	Model-10	SUCROS	Capacity	SHAW	Daisy	-8.5	-36.1	-35.9	-32.7
Wheat	Sinana	Medawolabu	Model-10	SUCROS	Capacity	SHAW	SoilN	-8.5	-36	-35.8	-32.7
Wheat	Sinana	Medawolabu	Model-10	SUCROS	Richards	Daisy	Daisy	-8.5	-36.1	-35.9	-37
Wheat	Sinana	Medawolabu	Model-10	SUCROS	Richards	Daisy	SoilN	-8.5	-36.1	-35.9	-36.7
Wheat	Sinana	Medawolabu	Model-10	SUCROS	Richards	LEACHN	Daisy	-8.5	-36.1	-35.9	-37
Wheat	Sinana	Medawolabu	Model-10	SUCROS	Richards	LEACHN	SoilN	-8.5	-36.1	-35.9	-36.7
Wheat	Sinana	Medawolabu	Model-10	SUCROS	Richards	SHAW	Daisy	-8.5	-36.1	-35.9	-37
Wheat	Sinana	Medawolabu	Model-10	SUCROS	Richards	SHAW	SoilN	-8.5	-36.1	-35.9	-36.8
Wheat	Sinana	Medawolabu	Model-2	CERES	Capacity	Daisy	Daisy	-9.6	-37.8	-22.2	-4.8
Wheat	Sinana	Medawolabu	Model-2	CERES	Capacity	Daisy	SoilN	-9.6	-34.6	-18.5	12.4
Wheat	Sinana	Medawolabu	Model-2	CERES	Capacity	LEACHN	Daisy	-9.6	-37.9	-22.3	-5
Wheat	Sinana	Medawolabu	Model-2	CERES	Capacity	LEACHN	SoilN	-9.6	-34.3	-18.3	13.3
Wheat	Sinana	Medawolabu	Model-2	CERES	Capacity	SHAW	Daisy	-9.6	-38	-22.3	-5.1
Wheat	Sinana	Medawolabu	Model-2	CERES	Capacity	SHAW	SoilN	-9.6	-35.2	-19	10
Wheat	Sinana	Medawolabu	Model-2	CERES	Richards	Daisy	Daisy	-9.6	-41.4	-31.5	-27.5
Wheat	Sinana	Medawolabu	Model-2	CERES	Richards	Daisy	SoilN	-9.6	-40.6	-30.9	-16
Wheat	Sinana	Medawolabu	Model-2	CERES	Richards	LEACHN	Daisy	-9.6	-41.4	-31.5	-27.5
Wheat	Sinana	Medawolabu	Model-2	CERES	Richards	LEACHN	SoilN	-9.6	-40.3	-31	-15.6
Wheat	Sinana	Medawolabu	Model-2	CERES	Richards	SHAW	Daisy	-9.6	-41.3	-31.4	-27.8
Wheat	Sinana	Medawolabu	Model-2	CERES	Richards	SHAW	SoilN	-9.6	-40.8	-30.9	-17.8
Wheat	Sinana	Medawolabu	Model-2	SPASS	Richards	Daisy	Daisy	-11.5	-69	-65.2	-69.4
Wheat	Sinana	Medawolabu	Model-2	SPASS	Richards	Daisy	SoilN	-11.5	-68.7	-64.9	-69.3
Wheat	Sinana	Medawolabu	Model-2	SPASS	Richards	LEACHN	Daisy	-11.5	-68.4	-64.6	-69.3
Wheat	Sinana	Medawolabu	Model-2	SPASS	Richards	LEACHN	SoilN	-11.5	-68.1	-64.2	-69.2
Wheat	Sinana	Medawolabu	Model-2	SPASS	Richards	SHAW	Daisy	-11.5	-69.3	-65.4	-69.3
Wheat	Sinana	Medawolabu	Model-2	SPASS	Richards	SHAW	SoilN	-11.5	-69.1	-65.3	-69.3
Wheat	Sinana	Medawolabu	Model-2	SUCROS	Capacity	Daisy	Daisy	-8.1	-40.5	-40.2	-36.7
Wheat	Sinana	Medawolabu	Model-2	SUCROS	Capacity	Daisy	SoilN	-8.1	-40.4	-40.2	-36.2
Wheat	Sinana	Medawolabu	Model-2	SUCROS	Capacity	LEACHN	Daisy	-8.1	-40.5	-40.2	-36.7
Wheat	Sinana	Medawolabu	Model-2	SUCROS	Capacity	LEACHN	SoilN	-8.1	-40.4	-40.2	-36.2
Wheat	Sinana	Medawolabu	Model-2	SUCROS	Capacity	SHAW	Daisy	-8.1	-40.5	-40.2	-36.5
Wheat	Sinana	Medawolabu	Model-2	SUCROS	Capacity	SHAW	SoilN	-8.1	-40.4	-40.2	-36.4
Wheat	Sinana	Medawolabu	Model-2	SUCROS	Richards	Daisy	Daisy	-8.1	-40.5	-40.2	-40.5
Wheat	Sinana	Medawolabu	Model-2	SUCROS	Richards	Daisy	SoilN	-8.1	-40.5	-40.2	-40.3
Wheat	Sinana	Medawolabu	Model-2	SUCROS	Richards	LEACHN	Daisy	-8.1	-40.5	-40.2	-40.5
Wheat	Sinana	Medawolabu	Model-2	SUCROS	Richards	LEACHN	SoilN	-8.1	-40.5	-40.2	-40.2
Wheat	Sinana	Medawolabu	Model-2	SUCROS	Richards	SHAW	Daisy	-8.1	-40.5	-40.2	-40.5
Wheat	Sinana	Medawolabu	Model-2	SUCROS	Richards	SHAW	SoilN	-8.1	-40.5	-40.2	-40.4
Wheat	Sinana	Medawolabu	Model-3	CERES	Capacity	Daisy	Daisy	-7	-28.3	-15.3	6.3
Wheat	Sinana	Medawolabu	Model-3	CERES	Capacity	Daisy	SoilN	-7	-24.7	-12.1	21.4
Wheat	Sinana	Medawolabu	Model-3	CERES	Capacity	LEACHN	Daisy	-7	-28.4	-15.3	6.1
Wheat	Sinana	Medawolabu	Model-3	CERES	Capacity	LEACHN	SoilN	-7	-24.4	-12	21.7
Wheat	Sinana	Medawolabu	Model-3	CERES	Capacity	SHAW	Daisy	-7	-28.5	-15.3	6.2
Wheat	Sinana	Medawolabu	Model-3	CERES	Capacity	SHAW	SoilN	-7	-25.4	-12.5	19.9
Wheat	Sinana	Medawolabu	Model-3	CERES	Richards	Daisy	Daisy	-7	-31.1	-23.6	-15
Wheat	Sinana	Medawolabu	Model-3	CERES	Richards	Daisy	SoilN	-7	-29.5	-23	-3.2
Wheat	Sinana	Medawolabu	Model-3	CERES	Richards	LEACHN	Daisy	-7	-31.1	-23.7	-15
Wheat	Sinana	Medawolabu	Model-3	CERES	Richards	LEACHN	SoilN	-7	-29.1	-23	-2.8
Wheat	Sinana	Medawolabu	Model-3	CERES	Richards	SHAW	Daisy	-7	-31.1	-23.7	-15.4
Wheat	Sinana	Medawolabu	Model-3	CERES	Richards	SHAW	SoilN	-7	-29.9	-23.2	-4.8
Wheat	Sinana	Medawolabu	Model-3	SPASS	Richards	Daisy	Daisy	-8.4	-69.4	-66.3	-70
Wheat	Sinana	Medawolabu	Model-3	SPASS	Richards	Daisy	SoilN	-8.4	-69.1	-66	-69.9
Wheat	Sinana	Medawolabu	Model-3	SPASS	Richards	LEACHN	Daisy	-8.4	-68.9	-65.8	-69.9
Wheat	Sinana	Medawolabu	Model-3	SPASS	Richards	LEACHN	SoilN	-8.4	-68.5	-65.4	-69.8
Wheat	Sinana	Medawolabu	Model-3	SPASS	Richards	SHAW	Daisy	-8.4	-69.7	-66.5	-70
Wheat	Sinana	Medawolabu	Model-3	SPASS	Richards	SHAW	SoilN	-8.4	-69.5	-66.4	-69.9
Wheat	Sinana	Medawolabu	Model-3	SUCROS	Capacity	Daisy	Daisy	-5.9	-35.7	-35.7	-32.5
Wheat	Sinana	Medawolabu	Model-3	SUCROS	Capacity	Daisy	SoilN	-5.9	-35.6	-35.6	-32
Wheat	Sinana	Medawolabu	Model-3	SUCROS	Capacity	LEACHN	Daisy	-5.9	-35.7	-35.7	-32.6
Wheat	Sinana	Medawolabu	Model-3	SUCROS	Capacity	LEACHN	SoilN	-5.9	-35.6	-35.6	-32
Wheat	Sinana	Medawolabu	Model-3	SUCROS	Capacity	SHAW	Daisy	-5.9	-35.7	-35.7	-32.3
Wheat	Sinana	Medawolabu	Model-3	SUCROS	Capacity	SHAW	SoilN	-5.9	-35.6	-35.6	-32.3
Wheat	Sinana	Medawolabu	Model-3	SUCROS	Richards	Daisy	Daisy	-5.9	-35.7	-35.7	-36.6
Wheat	Sinana	Medawolabu	Model-3	SUCROS	Richards	Daisy	SoilN	-5.9	-35.7	-35.7	-36.3
Wheat	Sinana	Medawolabu	Model-3	SUCROS	Richards	LEACHN	Daisy	-5.9	-35.7	-35.7	-36.6
Wheat	Sinana	Medawolabu	Model-3	SUCROS	Richards	LEACHN	SoilN	-5.9	-35.7	-35.7	-36.3
Wheat	Sinana	Medawolabu	Model-3	SUCROS	Richards	SHAW	Daisy	-5.9	-35.7	-35.7	-36.6
Wheat	Sinana	Medawolabu	Model-3	SUCROS	Richards	SHAW	SoilN	-5.9	-35.7	-35.7	-36.5
Wheat	Sinana	Medawolabu	Model-4	CERES	Capacity	Daisy	Daisy	-9.2	-33.4	-17.3	-0.9
Wheat	Sinana	Medawolabu	Model-4	CERES	Capacity	Daisy	SoilN	-9.2	-30.1	-13.6	15.7
Wheat	Sinana	Medawolabu	Model-4	CERES	Capacity	LEACHN	Daisy	-9.2	-33.5	-17.3	-1.1
Wheat	Sinana	Medawolabu	Model-4	CERES	Capacity	LEACHN	SoilN	-9.2	-29.8	-13.4	16.4
Wheat	Sinana	Medawolabu	Model-4	CERES	Capacity	SHAW	Daisy	-9.2	-33.6	-17.4	-1.2
Wheat	Sinana	Medawolabu	Model-4	CERES	Capacity	SHAW	SoilN	-9.2	-30.8	-14.1	13.5
Wheat	Sinana	Medawolabu	Model-4	CERES	Richards	Daisy	Daisy	-9.2	-37.8	-27.7	-24.7
Wheat	Sinana	Medawolabu	Model-4	CERES	Richards	Daisy	SoilN	-9.2	-36.8	-26.5	-13.2
Wheat	Sinana	Medawolabu	Model-4	CERES	Richards	LEACHN	Daisy	-9.2	-37.8	-27.8	-24.8
Wheat	Sinana	Medawolabu	Model-4	CERES	Richards	LEACHN	SoilN	-9.2	-36.4	-26.6	-12.8
Wheat	Sinana	Medawolabu	Model-4	CERES	Richards	SHAW	Daisy	-9.2	-37.8	-27.7	-25.1
Wheat	Sinana	Medawolabu	Model-4	CERES	Richards	SHAW	SoilN	-9.2	-37	-26.6	-14.9
Wheat	Sinana	Medawolabu	Model-4	SPASS	Richards	Daisy	Daisy	-11	-66.5	-64.5	-67
Wheat	Sinana	Medawolabu	Model-4	SPASS	Richards	Daisy	SoilN	-11	-66.1	-64.2	-67
Wheat	Sinana	Medawolabu	Model-4	SPASS	Richards	LEACHN	Daisy	-11	-65.8	-63.9	-67
Wheat	Sinana	Medawolabu	Model-4	SPASS	Richards	LEACHN	SoilN	-11	-65.5	-63.5	-66.9
Wheat	Sinana	Medawolabu	Model-4	SPASS	Richards	SHAW	Daisy	-11	-66.7	-64.7	-67
Wheat	Sinana	Medawolabu	Model-4	SPASS	Richards	SHAW	SoilN	-11	-66.6	-64.6	-67
Wheat	Sinana	Medawolabu	Model-4	SUCROS	Capacity	Daisy	Daisy	-7.9	-40.3	-39.5	-34.7
Wheat	Sinana	Medawolabu	Model-4	SUCROS	Capacity	Daisy	SoilN	-7.9	-40.2	-39.4	-34.2
Wheat	Sinana	Medawolabu	Model-4	SUCROS	Capacity	LEACHN	Daisy	-7.9	-40.3	-39.5	-34.8
Wheat	Sinana	Medawolabu	Model-4	SUCROS	Capacity	LEACHN	SoilN	-7.9	-40.2	-39.4	-34.2
Wheat	Sinana	Medawolabu	Model-4	SUCROS	Capacity	SHAW	Daisy	-7.9	-40.3	-39.5	-34.5
Wheat	Sinana	Medawolabu	Model-4	SUCROS	Capacity	SHAW	SoilN	-7.9	-40.2	-39.4	-34.4
Wheat	Sinana	Medawolabu	Model-4	SUCROS	Richards	Daisy	Daisy	-7.9	-40.3	-39.5	-38.6
Wheat	Sinana	Medawolabu	Model-4	SUCROS	Richards	Daisy	SoilN	-7.9	-40.3	-39.5	-38.4
Wheat	Sinana	Medawolabu	Model-4	SUCROS	Richards	LEACHN	Daisy	-7.9	-40.3	-39.5	-38.6
Wheat	Sinana	Medawolabu	Model-4	SUCROS	Richards	LEACHN	SoilN	-7.9	-40.3	-39.5	-38.4
Wheat	Sinana	Medawolabu	Model-4	SUCROS	Richards	SHAW	Daisy	-7.9	-40.3	-39.5	-38.6
Wheat	Sinana	Medawolabu	Model-4	SUCROS	Richards	SHAW	SoilN	-7.9	-40.3	-39.5	-38.5
Wheat	Sinana	Medawolabu	Model-5	CERES	Capacity	Daisy	Daisy	-10.7	-35.4	-20	-2.3
Wheat	Sinana	Medawolabu	Model-5	CERES	Capacity	Daisy	SoilN	-10.7	-32.1	-16.2	14.5
Wheat	Sinana	Medawolabu	Model-5	CERES	Capacity	LEACHN	Daisy	-10.7	-35.5	-20.1	-2.5
Wheat	Sinana	Medawolabu	Model-5	CERES	Capacity	LEACHN	SoilN	-10.7	-31.8	-16.1	15.2
Wheat	Sinana	Medawolabu	Model-5	CERES	Capacity	SHAW	Daisy	-10.7	-35.6	-20.1	-2.5
Wheat	Sinana	Medawolabu	Model-5	CERES	Capacity	SHAW	SoilN	-10.7	-32.8	-16.8	12.3
Wheat	Sinana	Medawolabu	Model-5	CERES	Richards	Daisy	Daisy	-10.7	-40	-31.6	-25.9
Wheat	Sinana	Medawolabu	Model-5	CERES	Richards	Daisy	SoilN	-10.7	-39.6	-31.4	-15.7
Wheat	Sinana	Medawolabu	Model-5	CERES	Richards	LEACHN	Daisy	-10.7	-40.1	-31.7	-25.9
Wheat	Sinana	Medawolabu	Model-5	CERES	Richards	LEACHN	SoilN	-10.7	-39.3	-31.4	-15.4
Wheat	Sinana	Medawolabu	Model-5	CERES	Richards	SHAW	Daisy	-10.7	-40	-31.5	-26.1
Wheat	Sinana	Medawolabu	Model-5	CERES	Richards	SHAW	SoilN	-10.7	-39.8	-31.4	-17.2
Wheat	Sinana	Medawolabu	Model-5	SPASS	Richards	Daisy	Daisy	-12.9	-68.2	-64.6	-68.9
Wheat	Sinana	Medawolabu	Model-5	SPASS	Richards	Daisy	SoilN	-12.9	-67.9	-64.3	-68.8
Wheat	Sinana	Medawolabu	Model-5	SPASS	Richards	LEACHN	Daisy	-12.9	-67.6	-64	-68.8
Wheat	Sinana	Medawolabu	Model-5	SPASS	Richards	LEACHN	SoilN	-12.9	-67.3	-63.6	-68.7
Wheat	Sinana	Medawolabu	Model-5	SPASS	Richards	SHAW	Daisy	-12.9	-68.4	-64.8	-68.9
Wheat	Sinana	Medawolabu	Model-5	SPASS	Richards	SHAW	SoilN	-12.9	-68.3	-64.7	-68.8
Wheat	Sinana	Medawolabu	Model-5	SUCROS	Capacity	Daisy	Daisy	-9.3	-39.4	-39.2	-36.1
Wheat	Sinana	Medawolabu	Model-5	SUCROS	Capacity	Daisy	SoilN	-9.3	-39.3	-39.1	-35.6
Wheat	Sinana	Medawolabu	Model-5	SUCROS	Capacity	LEACHN	Daisy	-9.3	-39.4	-39.2	-36.2
Wheat	Sinana	Medawolabu	Model-5	SUCROS	Capacity	LEACHN	SoilN	-9.3	-39.3	-39.1	-35.6
Wheat	Sinana	Medawolabu	Model-5	SUCROS	Capacity	SHAW	Daisy	-9.3	-39.4	-39.2	-35.9
Wheat	Sinana	Medawolabu	Model-5	SUCROS	Capacity	SHAW	SoilN	-9.3	-39.3	-39.1	-35.8
Wheat	Sinana	Medawolabu	Model-5	SUCROS	Richards	Daisy	Daisy	-9.3	-39.4	-39.2	-39.9
Wheat	Sinana	Medawolabu	Model-5	SUCROS	Richards	Daisy	SoilN	-9.3	-39.4	-39.2	-39.7
Wheat	Sinana	Medawolabu	Model-5	SUCROS	Richards	LEACHN	Daisy	-9.3	-39.4	-39.2	-39.9
Wheat	Sinana	Medawolabu	Model-5	SUCROS	Richards	LEACHN	SoilN	-9.3	-39.4	-39.2	-39.7
Wheat	Sinana	Medawolabu	Model-5	SUCROS	Richards	SHAW	Daisy	-9.3	-39.4	-39.2	-39.9
Wheat	Sinana	Medawolabu	Model-5	SUCROS	Richards	SHAW	SoilN	-9.3	-39.4	-39.2	-39.8
Wheat	Sinana	Medawolabu	Model-6	CERES	Capacity	Daisy	Daisy	-10	-32.8	-24	0.7
Wheat	Sinana	Medawolabu	Model-6	CERES	Capacity	Daisy	SoilN	-10	-30.1	-21.1	16.1
Wheat	Sinana	Medawolabu	Model-6	CERES	Capacity	LEACHN	Daisy	-10	-32.9	-24.1	0.5
Wheat	Sinana	Medawolabu	Model-6	CERES	Capacity	LEACHN	SoilN	-10	-29.9	-21	16.5
Wheat	Sinana	Medawolabu	Model-6	CERES	Capacity	SHAW	Daisy	-10	-33	-24	0.6
Wheat	Sinana	Medawolabu	Model-6	CERES	Capacity	SHAW	SoilN	-10	-30.6	-21.5	14.5
Wheat	Sinana	Medawolabu	Model-6	CERES	Richards	Daisy	Daisy	-10	-34.1	-28.9	-19.6
Wheat	Sinana	Medawolabu	Model-6	CERES	Richards	Daisy	SoilN	-10	-34.3	-29.6	-9.6
Wheat	Sinana	Medawolabu	Model-6	CERES	Richards	LEACHN	Daisy	-10	-34.2	-29.1	-19.7
Wheat	Sinana	Medawolabu	Model-6	CERES	Richards	LEACHN	SoilN	-10	-34	-29.8	-9.2
Wheat	Sinana	Medawolabu	Model-6	CERES	Richards	SHAW	Daisy	-10	-34	-28.9	-19.8
Wheat	Sinana	Medawolabu	Model-6	CERES	Richards	SHAW	SoilN	-10	-34.4	-29.7	-11.2
Wheat	Sinana	Medawolabu	Model-6	SPASS	Richards	Daisy	Daisy	-12	-68.4	-65.2	-69.3
Wheat	Sinana	Medawolabu	Model-6	SPASS	Richards	Daisy	SoilN	-12	-68	-64.9	-69.3
Wheat	Sinana	Medawolabu	Model-6	SPASS	Richards	LEACHN	Daisy	-12	-67.8	-64.6	-69.3
Wheat	Sinana	Medawolabu	Model-6	SPASS	Richards	LEACHN	SoilN	-12	-67.4	-64.2	-69.2
Wheat	Sinana	Medawolabu	Model-6	SPASS	Richards	SHAW	Daisy	-12	-68.6	-65.4	-69.3
Wheat	Sinana	Medawolabu	Model-6	SPASS	Richards	SHAW	SoilN	-12	-68.5	-65.3	-69.3
Wheat	Sinana	Medawolabu	Model-6	SUCROS	Capacity	Daisy	Daisy	-8.5	-37.7	-37.4	-34.8
Wheat	Sinana	Medawolabu	Model-6	SUCROS	Capacity	Daisy	SoilN	-8.5	-37.7	-37.3	-34.3
Wheat	Sinana	Medawolabu	Model-6	SUCROS	Capacity	LEACHN	Daisy	-8.5	-37.7	-37.4	-34.9
Wheat	Sinana	Medawolabu	Model-6	SUCROS	Capacity	LEACHN	SoilN	-8.5	-37.7	-37.3	-34.3
Wheat	Sinana	Medawolabu	Model-6	SUCROS	Capacity	SHAW	Daisy	-8.5	-37.7	-37.4	-34.6
Wheat	Sinana	Medawolabu	Model-6	SUCROS	Capacity	SHAW	SoilN	-8.5	-37.7	-37.3	-34.6
Wheat	Sinana	Medawolabu	Model-6	SUCROS	Richards	Daisy	Daisy	-8.5	-37.3	-37.1	-38.5
Wheat	Sinana	Medawolabu	Model-6	SUCROS	Richards	Daisy	SoilN	-8.5	-37.3	-37.1	-38.2
Wheat	Sinana	Medawolabu	Model-6	SUCROS	Richards	LEACHN	Daisy	-8.5	-37.3	-37.1	-38.5
Wheat	Sinana	Medawolabu	Model-6	SUCROS	Richards	LEACHN	SoilN	-8.5	-37.3	-37.1	-38.2
Wheat	Sinana	Medawolabu	Model-6	SUCROS	Richards	SHAW	Daisy	-8.5	-37.3	-37.1	-38.5
Wheat	Sinana	Medawolabu	Model-6	SUCROS	Richards	SHAW	SoilN	-8.5	-37.3	-37.1	-38.4
Wheat	Sinana	Medawolabu	Model-7	CERES	Capacity	Daisy	Daisy	-7.6	-29.4	-16.9	4.8
Wheat	Sinana	Medawolabu	Model-7	CERES	Capacity	Daisy	SoilN	-7.6	-26.1	-13.8	20.1
Wheat	Sinana	Medawolabu	Model-7	CERES	Capacity	LEACHN	Daisy	-7.6	-29.5	-16.9	4.6
Wheat	Sinana	Medawolabu	Model-7	CERES	Capacity	LEACHN	SoilN	-7.6	-25.8	-13.8	20.5
Wheat	Sinana	Medawolabu	Model-7	CERES	Capacity	SHAW	Daisy	-7.6	-29.5	-16.9	4.7
Wheat	Sinana	Medawolabu	Model-7	CERES	Capacity	SHAW	SoilN	-7.6	-26.8	-14.2	18.6
Wheat	Sinana	Medawolabu	Model-7	CERES	Richards	Daisy	Daisy	-7.6	-30.4	-24.2	-15.3
Wheat	Sinana	Medawolabu	Model-7	CERES	Richards	Daisy	SoilN	-7.6	-29.8	-24.5	-5.2
Wheat	Sinana	Medawolabu	Model-7	CERES	Richards	LEACHN	Daisy	-7.6	-30.5	-24.3	-15.3
Wheat	Sinana	Medawolabu	Model-7	CERES	Richards	LEACHN	SoilN	-7.6	-29.3	-24.6	-4.8
Wheat	Sinana	Medawolabu	Model-7	CERES	Richards	SHAW	Daisy	-7.6	-30.5	-24.2	-15.7
Wheat	Sinana	Medawolabu	Model-7	CERES	Richards	SHAW	SoilN	-7.6	-30.1	-24.7	-6.8
Wheat	Sinana	Medawolabu	Model-7	SPASS	Richards	Daisy	Daisy	-9.1	-65.9	-63.3	-66.7
Wheat	Sinana	Medawolabu	Model-7	SPASS	Richards	Daisy	SoilN	-9.1	-65.6	-63	-66.6
Wheat	Sinana	Medawolabu	Model-7	SPASS	Richards	LEACHN	Daisy	-9.1	-65.3	-62.7	-66.6
Wheat	Sinana	Medawolabu	Model-7	SPASS	Richards	LEACHN	SoilN	-9.1	-64.9	-62.3	-66.5
Wheat	Sinana	Medawolabu	Model-7	SPASS	Richards	SHAW	Daisy	-9.1	-66.2	-63.5	-66.7
Wheat	Sinana	Medawolabu	Model-7	SPASS	Richards	SHAW	SoilN	-9.1	-66.1	-63.4	-66.7
Wheat	Sinana	Medawolabu	Model-7	SUCROS	Capacity	Daisy	Daisy	-6.5	-35.5	-35.3	-31.5
Wheat	Sinana	Medawolabu	Model-7	SUCROS	Capacity	Daisy	SoilN	-6.5	-35.5	-35.2	-31.1
Wheat	Sinana	Medawolabu	Model-7	SUCROS	Capacity	LEACHN	Daisy	-6.5	-35.5	-35.3	-31.6
Wheat	Sinana	Medawolabu	Model-7	SUCROS	Capacity	LEACHN	SoilN	-6.5	-35.5	-35.2	-31
Wheat	Sinana	Medawolabu	Model-7	SUCROS	Capacity	SHAW	Daisy	-6.5	-35.5	-35.3	-31.3
Wheat	Sinana	Medawolabu	Model-7	SUCROS	Capacity	SHAW	SoilN	-6.5	-35.4	-35.2	-31.3
Wheat	Sinana	Medawolabu	Model-7	SUCROS	Richards	Daisy	Daisy	-6.5	-35.5	-35.3	-35.7
Wheat	Sinana	Medawolabu	Model-7	SUCROS	Richards	Daisy	SoilN	-6.5	-35.5	-35.3	-35.4
Wheat	Sinana	Medawolabu	Model-7	SUCROS	Richards	LEACHN	Daisy	-6.5	-35.5	-35.3	-35.7
Wheat	Sinana	Medawolabu	Model-7	SUCROS	Richards	LEACHN	SoilN	-6.5	-35.5	-35.3	-35.4
Wheat	Sinana	Medawolabu	Model-7	SUCROS	Richards	SHAW	Daisy	-6.5	-35.5	-35.3	-35.7
Wheat	Sinana	Medawolabu	Model-7	SUCROS	Richards	SHAW	SoilN	-6.5	-35.5	-35.3	-35.5
Wheat	Sinana	Medawolabu	Model-8	CERES	Capacity	Daisy	Daisy	-7.5	-31	-17.7	3
Wheat	Sinana	Medawolabu	Model-8	CERES	Capacity	Daisy	SoilN	-7.5	-28.2	-15	18
Wheat	Sinana	Medawolabu	Model-8	CERES	Capacity	LEACHN	Daisy	-7.5	-31.1	-17.8	2.8
Wheat	Sinana	Medawolabu	Model-8	CERES	Capacity	LEACHN	SoilN	-7.5	-28	-15	18.4
Wheat	Sinana	Medawolabu	Model-8	CERES	Capacity	SHAW	Daisy	-7.5	-31.2	-17.8	2.9
Wheat	Sinana	Medawolabu	Model-8	CERES	Capacity	SHAW	SoilN	-7.5	-28.7	-15.2	16.6
Wheat	Sinana	Medawolabu	Model-8	CERES	Richards	Daisy	Daisy	-7.5	-35.1	-28.1	-20.7
Wheat	Sinana	Medawolabu	Model-8	CERES	Richards	Daisy	SoilN	-7.5	-36.5	-29.2	-11.3
Wheat	Sinana	Medawolabu	Model-8	CERES	Richards	LEACHN	Daisy	-7.5	-35.2	-28.2	-20.7
Wheat	Sinana	Medawolabu	Model-8	CERES	Richards	LEACHN	SoilN	-7.5	-36.2	-29.2	-10.8
Wheat	Sinana	Medawolabu	Model-8	CERES	Richards	SHAW	Daisy	-7.5	-35	-28	-20.9
Wheat	Sinana	Medawolabu	Model-8	CERES	Richards	SHAW	SoilN	-7.5	-36.5	-29.1	-12.9
Wheat	Sinana	Medawolabu	Model-8	SPASS	Richards	Daisy	Daisy	-9	-61.7	-59.3	-62.2
Wheat	Sinana	Medawolabu	Model-8	SPASS	Richards	Daisy	SoilN	-9	-61.3	-59	-62.1
Wheat	Sinana	Medawolabu	Model-8	SPASS	Richards	LEACHN	Daisy	-9	-61	-58.7	-62.1
Wheat	Sinana	Medawolabu	Model-8	SPASS	Richards	LEACHN	SoilN	-9	-60.6	-58.2	-62
Wheat	Sinana	Medawolabu	Model-8	SPASS	Richards	SHAW	Daisy	-9	-62	-59.6	-62.2
Wheat	Sinana	Medawolabu	Model-8	SPASS	Richards	SHAW	SoilN	-9	-61.9	-59.5	-62.1
Wheat	Sinana	Medawolabu	Model-8	SUCROS	Capacity	Daisy	Daisy	-6.4	-34.1	-33.6	-29
Wheat	Sinana	Medawolabu	Model-8	SUCROS	Capacity	Daisy	SoilN	-6.4	-34.1	-33.5	-28.5
Wheat	Sinana	Medawolabu	Model-8	SUCROS	Capacity	LEACHN	Daisy	-6.4	-34.1	-33.6	-29.1
Wheat	Sinana	Medawolabu	Model-8	SUCROS	Capacity	LEACHN	SoilN	-6.4	-34.1	-33.5	-28.5
Wheat	Sinana	Medawolabu	Model-8	SUCROS	Capacity	SHAW	Daisy	-6.4	-34.1	-33.6	-28.8
Wheat	Sinana	Medawolabu	Model-8	SUCROS	Capacity	SHAW	SoilN	-6.4	-34.1	-33.5	-28.8
Wheat	Sinana	Medawolabu	Model-8	SUCROS	Richards	Daisy	Daisy	-6.4	-33.9	-33.4	-33.2
Wheat	Sinana	Medawolabu	Model-8	SUCROS	Richards	Daisy	SoilN	-6.4	-33.9	-33.4	-33
Wheat	Sinana	Medawolabu	Model-8	SUCROS	Richards	LEACHN	Daisy	-6.4	-33.9	-33.4	-33.2
Wheat	Sinana	Medawolabu	Model-8	SUCROS	Richards	LEACHN	SoilN	-6.4	-33.9	-33.4	-32.9
Wheat	Sinana	Medawolabu	Model-8	SUCROS	Richards	SHAW	Daisy	-6.4	-33.9	-33.4	-33.2
Wheat	Sinana	Medawolabu	Model-8	SUCROS	Richards	SHAW	SoilN	-6.4	-33.9	-33.4	-33.1
Wheat	Sinana	Medawolabu	Model-9	CERES	Capacity	Daisy	Daisy	-7.9	-31.5	-15.6	2.8
Wheat	Sinana	Medawolabu	Model-9	CERES	Capacity	Daisy	SoilN	-7.9	-27.8	-11.4	21.6
Wheat	Sinana	Medawolabu	Model-9	CERES	Capacity	LEACHN	Daisy	-7.9	-31.5	-15.7	2.6
Wheat	Sinana	Medawolabu	Model-9	CERES	Capacity	LEACHN	SoilN	-7.9	-27.5	-11.2	22.6
Wheat	Sinana	Medawolabu	Model-9	CERES	Capacity	SHAW	Daisy	-7.9	-31.7	-15.8	2.5
Wheat	Sinana	Medawolabu	Model-9	CERES	Capacity	SHAW	SoilN	-7.9	-28.5	-11.9	19.1
Wheat	Sinana	Medawolabu	Model-9	CERES	Richards	Daisy	Daisy	-7.9	-35.9	-25.4	-22.3
Wheat	Sinana	Medawolabu	Model-9	CERES	Richards	Daisy	SoilN	-7.9	-34.2	-22.8	-9.1
Wheat	Sinana	Medawolabu	Model-9	CERES	Richards	LEACHN	Daisy	-7.9	-35.9	-25.4	-22.3
Wheat	Sinana	Medawolabu	Model-9	CERES	Richards	LEACHN	SoilN	-7.9	-33.7	-22.7	-8.4
Wheat	Sinana	Medawolabu	Model-9	CERES	Richards	SHAW	Daisy	-7.9	-35.8	-25.4	-22.6
Wheat	Sinana	Medawolabu	Model-9	CERES	Richards	SHAW	SoilN	-7.9	-34.4	-22.8	-10.8
Wheat	Sinana	Medawolabu	Model-9	SPASS	Richards	Daisy	Daisy	-9.2	-68.9	-66.7	-69
Wheat	Sinana	Medawolabu	Model-9	SPASS	Richards	Daisy	SoilN	-9.2	-68.6	-66.4	-69
Wheat	Sinana	Medawolabu	Model-9	SPASS	Richards	LEACHN	Daisy	-9.2	-68.3	-66.1	-69
Wheat	Sinana	Medawolabu	Model-9	SPASS	Richards	LEACHN	SoilN	-9.2	-68	-65.7	-68.9
Wheat	Sinana	Medawolabu	Model-9	SPASS	Richards	SHAW	Daisy	-9.2	-69.1	-66.9	-69
Wheat	Sinana	Medawolabu	Model-9	SPASS	Richards	SHAW	SoilN	-9.2	-69	-66.8	-69
Wheat	Sinana	Medawolabu	Model-9	SUCROS	Capacity	Daisy	Daisy	-6.6	-41.6	-41.2	-36
Wheat	Sinana	Medawolabu	Model-9	SUCROS	Capacity	Daisy	SoilN	-6.6	-41.5	-41.2	-35.5
Wheat	Sinana	Medawolabu	Model-9	SUCROS	Capacity	LEACHN	Daisy	-6.6	-41.6	-41.2	-36.1
Wheat	Sinana	Medawolabu	Model-9	SUCROS	Capacity	LEACHN	SoilN	-6.6	-41.5	-41.2	-35.5
Wheat	Sinana	Medawolabu	Model-9	SUCROS	Capacity	SHAW	Daisy	-6.6	-41.6	-41.2	-35.8
Wheat	Sinana	Medawolabu	Model-9	SUCROS	Capacity	SHAW	SoilN	-6.6	-41.5	-41.2	-35.7
Wheat	Sinana	Medawolabu	Model-9	SUCROS	Richards	Daisy	Daisy	-6.6	-41.6	-41.2	-39.8
Wheat	Sinana	Medawolabu	Model-9	SUCROS	Richards	Daisy	SoilN	-6.6	-41.6	-41.2	-39.6
Wheat	Sinana	Medawolabu	Model-9	SUCROS	Richards	LEACHN	Daisy	-6.6	-41.6	-41.2	-39.9
Wheat	Sinana	Medawolabu	Model-9	SUCROS	Richards	LEACHN	SoilN	-6.6	-41.6	-41.2	-39.6
Wheat	Sinana	Medawolabu	Model-9	SUCROS	Richards	SHAW	Daisy	-6.6	-41.6	-41.2	-39.8
Wheat	Sinana	Medawolabu	Model-9	SUCROS	Richards	SHAW	SoilN	-6.6	-41.6	-41.2	-39.7
