# Supplementary material for: Climate change impact on wheat and maize growth in Ethiopia: A multi-model uncertainty analysis
Source: PLoS One. 2022 Jan 21;17(1):e0262951. doi: 10.1371/journal.pone.0262951 (PMC8782302; doi:10.1371/journal.pone.0262951)
Supplement: S7 Dataset — (XLSX) [file pone.0262951.s016.xlsx]

## Sheet: Figure 8
Average of CV	Column Labels
Row Labels	Crop growth submodels	Climate models	Water submodels	SOM submodels	Heat submodels	Grand Total
Jibat	4.30211	2.48415	2.09627	1.71839	0.23486	1.96608
Wenchi	3.18862	1.27957	1.50496	0.657405	0.13472	1.21853
Medawolabu	0.568212	0.0759111	0.0313016	0.0255722	0.00974065	0.10772
Shina	0.608721	0.215344	0.0260738	0.00680079	0.00169192	0.113297
Grand Total	2.16691	1.01374	0.914651	0.602042	0.095253	0.851406

## Sheet: CV
Crop	Site	Cultivar	models	StdDev	mean	CV
Maize	Kulumsa	Jibat	Climate models	0.201234	-0.114154	1.76284
Maize	Kulumsa	Jibat	Climate models	0.184357	-0.114154	1.61499
Maize	Kulumsa	Jibat	Climate models	0.198918	-0.114154	1.74255
Maize	Kulumsa	Jibat	Climate models	0.178825	-0.114154	1.56652
Maize	Kulumsa	Jibat	Climate models	0.203747	-0.114154	1.78484
Maize	Kulumsa	Jibat	Climate models	0.191333	-0.114154	1.6761
Maize	Kulumsa	Jibat	Climate models	0.268491	-0.114154	2.35201
Maize	Kulumsa	Jibat	Climate models	0.304984	-0.114154	2.67169
Maize	Kulumsa	Jibat	Climate models	0.267384	-0.114154	2.34231
Maize	Kulumsa	Jibat	Climate models	0.307139	-0.114154	2.69057
Maize	Kulumsa	Jibat	Climate models	0.271146	-0.114154	2.37527
Maize	Kulumsa	Jibat	Climate models	0.303433	-0.114154	2.6581
Maize	Kulumsa	Jibat	Climate models	0.155351	-0.114154	1.36089
Maize	Kulumsa	Jibat	Climate models	0.197081	-0.114154	1.72645
Maize	Kulumsa	Jibat	Climate models	0.154395	-0.114154	1.35252
Maize	Kulumsa	Jibat	Climate models	0.197978	-0.114154	1.73431
Maize	Kulumsa	Jibat	Climate models	0.154309	-0.114154	1.35176
Maize	Kulumsa	Jibat	Climate models	0.21431	-0.114154	1.87738
Maize	Kulumsa	Jibat	Climate models	0.28788	-0.114154	2.52186
Maize	Kulumsa	Jibat	Climate models	0.208879	-0.114154	1.8298
Maize	Kulumsa	Jibat	Climate models	0.287673	-0.114154	2.52004
Maize	Kulumsa	Jibat	Climate models	0.213788	-0.114154	1.87281
Maize	Kulumsa	Jibat	Climate models	0.286251	-0.114154	2.50759
Maize	Kulumsa	Jibat	Climate models	0.23516	-0.114154	2.06002
Maize	Kulumsa	Jibat	Climate models	0.12085	-0.114154	1.05866
Maize	Kulumsa	Jibat	Climate models	0.114174	-0.114154	1.00018
Maize	Kulumsa	Jibat	Climate models	0.119067	-0.114154	1.04304
Maize	Kulumsa	Jibat	Climate models	0.123201	-0.114154	1.07926
Maize	Kulumsa	Jibat	Climate models	0.117848	-0.114154	1.03236
Maize	Kulumsa	Jibat	Climate models	0.115226	-0.114154	1.0094
Maize	Kulumsa	Jibat	Climate models	0.304571	-0.114154	2.66807
Maize	Kulumsa	Jibat	Climate models	0.318727	-0.114154	2.79208
Maize	Kulumsa	Jibat	Climate models	0.30507	-0.114154	2.67244
Maize	Kulumsa	Jibat	Climate models	0.334994	-0.114154	2.93458
Maize	Kulumsa	Jibat	Climate models	0.308505	-0.114154	2.70253
Maize	Kulumsa	Jibat	Climate models	0.335045	-0.114154	2.93503
Maize	Kulumsa	Jibat	Climate models	0.468678	-0.114154	4.10567
Maize	Kulumsa	Jibat	Climate models	0.433903	-0.114154	3.80103
Maize	Kulumsa	Jibat	Climate models	0.46837	-0.114154	4.10297
Maize	Kulumsa	Jibat	Climate models	0.433604	-0.114154	3.79841
Maize	Kulumsa	Jibat	Climate models	0.468597	-0.114154	4.10496
Maize	Kulumsa	Jibat	Climate models	0.439427	-0.114154	3.84943
Maize	Kulumsa	Jibat	Climate models	0.49497	-0.114154	4.33599
Maize	Kulumsa	Jibat	Climate models	0.429004	-0.114154	3.75812
Maize	Kulumsa	Jibat	Climate models	0.495546	-0.114154	4.34104
Maize	Kulumsa	Jibat	Climate models	0.431565	-0.114154	3.78056
Maize	Kulumsa	Jibat	Climate models	0.503446	-0.114154	4.41024
Maize	Kulumsa	Jibat	Climate models	0.453159	-0.114154	3.96972
Maize	Kulumsa	Jibat	Water submodels	0.526599	-0.114154	4.61307
Maize	Kulumsa	Jibat	Water submodels	0.0720192	-0.114154	0.630896
Maize	Kulumsa	Jibat	Water submodels	0.5559	-0.114154	4.86974
Maize	Kulumsa	Jibat	Water submodels	0.145989	-0.114154	1.27888
Maize	Kulumsa	Jibat	Water submodels	0.195397	-0.114154	1.7117
Maize	Kulumsa	Jibat	Water submodels	0.112666	-0.114154	0.986963
Maize	Kulumsa	Jibat	Water submodels	0.218496	-0.114154	1.91405
Maize	Kulumsa	Jibat	Water submodels	0.0629325	-0.114154	0.551295
Maize	Kulumsa	Jibat	Water submodels	0.220382	-0.114154	1.93057
Maize	Kulumsa	Jibat	Water submodels	0.0964022	-0.114154	0.844494
Maize	Kulumsa	Jibat	Water submodels	0.0457262	-0.114154	0.400567
Maize	Kulumsa	Jibat	Water submodels	0.019799	-0.114154	0.173441
Maize	Kulumsa	Jibat	Water submodels	0.0344125	-0.114154	0.301457
Maize	Kulumsa	Jibat	Water submodels	0.0228631	-0.114154	0.200283
Maize	Kulumsa	Jibat	Water submodels	0.0888598	-0.114154	0.778421
Maize	Kulumsa	Jibat	Water submodels	0.0577471	-0.114154	0.50587
Maize	Kulumsa	Jibat	Water submodels	0.252909	-0.114154	2.21551
Maize	Kulumsa	Jibat	Water submodels	0.120444	-0.114154	1.0551
Maize	Kulumsa	Jibat	Water submodels	0.256208	-0.114154	2.24441
Maize	Kulumsa	Jibat	Water submodels	0.119972	-0.114154	1.05097
Maize	Kulumsa	Jibat	Water submodels	0.231224	-0.114154	2.02555
Maize	Kulumsa	Jibat	Water submodels	0.16287	-0.114154	1.42676
Maize	Kulumsa	Jibat	Water submodels	0.52564	-0.114154	4.60467
Maize	Kulumsa	Jibat	Water submodels	0.38196	-0.114154	3.34601
Maize	Kulumsa	Jibat	Water submodels	0.533199	-0.114154	4.67088
Maize	Kulumsa	Jibat	Water submodels	0.394696	-0.114154	3.45758
Maize	Kulumsa	Jibat	Water submodels	0.562028	-0.114154	4.92343
Maize	Kulumsa	Jibat	Water submodels	0.439203	-0.114154	3.84746
Maize	Kulumsa	Jibat	Water submodels	0.266701	-0.114154	2.33633
Maize	Kulumsa	Jibat	Water submodels	0.437699	-0.114154	3.83429
Maize	Kulumsa	Jibat	Water submodels	0.247585	-0.114154	2.16887
Maize	Kulumsa	Jibat	Water submodels	0.502046	-0.114154	4.39798
Maize	Kulumsa	Jibat	Water submodels	0.250535	-0.114154	2.19472
Maize	Kulumsa	Jibat	Water submodels	0.471405	-0.114154	4.12955
Maize	Kulumsa	Jibat	Water submodels	0.252909	-0.114154	2.21551
Maize	Kulumsa	Jibat	Water submodels	0.34389	-0.114154	3.01251
Maize	Kulumsa	Jibat	Water submodels	0.266108	-0.114154	2.33113
Maize	Kulumsa	Jibat	Water submodels	0.354025	-0.114154	3.1013
Maize	Kulumsa	Jibat	Water submodels	0.231695	-0.114154	2.02968
Maize	Kulumsa	Jibat	Water submodels	0.292742	-0.114154	2.56445
Maize	Kulumsa	Jibat	Water submodels	0.165699	-0.114154	1.45154
Maize	Kulumsa	Jibat	Water submodels	0.0560971	-0.114154	0.491417
Maize	Kulumsa	Jibat	Water submodels	0.170177	-0.114154	1.49077
Maize	Kulumsa	Jibat	Water submodels	0.0662323	-0.114154	0.580202
Maize	Kulumsa	Jibat	Water submodels	0.152971	-0.114154	1.34004
Maize	Kulumsa	Jibat	Water submodels	0.033234	-0.114154	0.291134
Maize	Kulumsa	Jibat	Water submodels	0.605072	-0.114154	5.3005
Maize	Kulumsa	Jibat	Water submodels	0.525267	-0.114154	4.60139
Maize	Kulumsa	Jibat	Water submodels	0.613574	-0.114154	5.37497
Maize	Kulumsa	Jibat	Water submodels	0.530932	-0.114154	4.65102
Maize	Kulumsa	Jibat	Water submodels	0.622132	-0.114154	5.44994
Maize	Kulumsa	Jibat	Water submodels	0.560118	-0.114154	4.90669
Maize	Kulumsa	Jibat	Water submodels	0.0268944	-0.114154	0.235598
Maize	Kulumsa	Jibat	Water submodels	0.217553	-0.114154	1.90579
Maize	Kulumsa	Jibat	Water submodels	0.0088429	-0.114154	0.0774647
Maize	Kulumsa	Jibat	Water submodels	0.292742	-0.114154	2.56445
Maize	Kulumsa	Jibat	Water submodels	0.0223592	-0.114154	0.195869
Maize	Kulumsa	Jibat	Water submodels	0.256444	-0.114154	2.24648
Maize	Kulumsa	Jibat	Water submodels	0.0346482	-0.114154	0.303522
Maize	Kulumsa	Jibat	Water submodels	0.0881526	-0.114154	0.772227
Maize	Kulumsa	Jibat	Water submodels	0.0497332	-0.114154	0.435668
Maize	Kulumsa	Jibat	Water submodels	0.0940452	-0.114154	0.823846
Maize	Kulumsa	Jibat	Water submodels	0.00447834	-0.114154	0.0392308
Maize	Kulumsa	Jibat	Water submodels	0.024513	-0.114154	0.214737
Maize	Kulumsa	Jibat	Water submodels	0.0918426	-0.114154	0.804551
Maize	Kulumsa	Jibat	Water submodels	0.17663	-0.114154	1.5473
Maize	Kulumsa	Jibat	Water submodels	0.0847065	-0.114154	0.742038
Maize	Kulumsa	Jibat	Water submodels	0.185213	-0.114154	1.62249
Maize	Kulumsa	Jibat	Water submodels	0.0805452	-0.114154	0.705584
Maize	Kulumsa	Jibat	Water submodels	0.11169	-0.114154	0.97842
Maize	Kulumsa	Jibat	Water submodels	0.704774	-0.114154	6.1739
Maize	Kulumsa	Jibat	Water submodels	0.500989	-0.114154	4.38872
Maize	Kulumsa	Jibat	Water submodels	0.70479	-0.114154	6.17404
Maize	Kulumsa	Jibat	Water submodels	0.515611	-0.114154	4.51681
Maize	Kulumsa	Jibat	Water submodels	0.764025	-0.114154	6.69294
Maize	Kulumsa	Jibat	Water submodels	0.57426	-0.114154	5.03058
Maize	Kulumsa	Jibat	Water submodels	0.10748	-0.114154	0.941538
Maize	Kulumsa	Jibat	Water submodels	0.291092	-0.114154	2.55
Maize	Kulumsa	Jibat	Water submodels	0.0865027	-0.114154	0.757773
Maize	Kulumsa	Jibat	Water submodels	0.358503	-0.114154	3.14053
Maize	Kulumsa	Jibat	Water submodels	0.0933381	-0.114154	0.817652
Maize	Kulumsa	Jibat	Water submodels	0.344832	-0.114154	3.02077
Maize	Kulumsa	Jibat	Water submodels	0.123979	-0.114154	1.08607
Maize	Kulumsa	Jibat	Water submodels	0.103709	-0.114154	0.908502
Maize	Kulumsa	Jibat	Water submodels	0.110544	-0.114154	0.96838
Maize	Kulumsa	Jibat	Water submodels	0.0947523	-0.114154	0.83004
Maize	Kulumsa	Jibat	Water submodels	0.143778	-0.114154	1.25951
Maize	Kulumsa	Jibat	Water submodels	0.133407	-0.114154	1.16866
Maize	Kulumsa	Jibat	Water submodels	0.135057	-0.114154	1.18312
Maize	Kulumsa	Jibat	Water submodels	0.331633	-0.114154	2.90514
Maize	Kulumsa	Jibat	Water submodels	0.130108	-0.114154	1.13976
Maize	Kulumsa	Jibat	Water submodels	0.350961	-0.114154	3.07445
Maize	Kulumsa	Jibat	Water submodels	0.16287	-0.114154	1.42676
Maize	Kulumsa	Jibat	Water submodels	0.345068	-0.114154	3.02283
Maize	Kulumsa	Jibat	Water submodels	0.169966	-0.114154	1.48892
Maize	Kulumsa	Jibat	Water submodels	0.171713	-0.114154	1.50423
Maize	Kulumsa	Jibat	Water submodels	0.182238	-0.114154	1.59643
Maize	Kulumsa	Jibat	Water submodels	0.16465	-0.114154	1.44235
Maize	Kulumsa	Jibat	Water submodels	0.192918	-0.114154	1.68998
Maize	Kulumsa	Jibat	Water submodels	0.180166	-0.114154	1.57827
Maize	Kulumsa	Jibat	Water submodels	0.0344532	-0.114154	0.301813
Maize	Kulumsa	Jibat	Water submodels	0.236409	-0.114154	2.07097
Maize	Kulumsa	Jibat	Water submodels	0.075189	-0.114154	0.658664
Maize	Kulumsa	Jibat	Water submodels	0.247016	-0.114154	2.16389
Maize	Kulumsa	Jibat	Water submodels	0.0687763	-0.114154	0.602488
Maize	Kulumsa	Jibat	Water submodels	0.334226	-0.114154	2.92785
Maize	Kulumsa	Jibat	Water submodels	0.161692	-0.114154	1.41644
Maize	Kulumsa	Jibat	Water submodels	0.0172063	-0.114154	0.150729
Maize	Kulumsa	Jibat	Water submodels	0.14755	-0.114154	1.29255
Maize	Kulumsa	Jibat	Water submodels	0.0150849	-0.114154	0.132146
Maize	Kulumsa	Jibat	Water submodels	0.208832	-0.114154	1.82939
Maize	Kulumsa	Jibat	Water submodels	0.112666	-0.114154	0.986963
Maize	Kulumsa	Jibat	Water submodels	0.498039	-0.114154	4.36287
Maize	Kulumsa	Jibat	Water submodels	0.279307	-0.114154	2.44676
Maize	Kulumsa	Jibat	Water submodels	0.486489	-0.114154	4.2617
Maize	Kulumsa	Jibat	Water submodels	0.251023	-0.114154	2.19899
Maize	Kulumsa	Jibat	Water submodels	0.470933	-0.114154	4.12542
Maize	Kulumsa	Jibat	Water submodels	0.287321	-0.114154	2.51696
Maize	Kulumsa	Jibat	Water submodels	0.0898269	-0.114154	0.786894
Maize	Kulumsa	Jibat	Water submodels	0.16912	-0.114154	1.48151
Maize	Kulumsa	Jibat	Water submodels	0.0881933	-0.114154	0.772583
Maize	Kulumsa	Jibat	Water submodels	0.174078	-0.114154	1.52494
Maize	Kulumsa	Jibat	Water submodels	0.110658	-0.114154	0.969377
Maize	Kulumsa	Jibat	Water submodels	0.131847	-0.114154	1.15499
Maize	Kulumsa	Jibat	Water submodels	0.105359	-0.114154	0.922955
Maize	Kulumsa	Jibat	Water submodels	0.0223917	-0.114154	0.196154
Maize	Kulumsa	Jibat	Water submodels	0.127044	-0.114154	1.11291
Maize	Kulumsa	Jibat	Water submodels	0.0388909	-0.114154	0.340688
Maize	Kulumsa	Jibat	Water submodels	0.140479	-0.114154	1.23061
Maize	Kulumsa	Jibat	Water submodels	0.013435	-0.114154	0.117692
Maize	Kulumsa	Jibat	Water submodels	0.0898026	-0.114154	0.78668
Maize	Kulumsa	Jibat	Water submodels	0.0148492	-0.114154	0.130081
Maize	Kulumsa	Jibat	Water submodels	0.0773103	-0.114154	0.677247
Maize	Kulumsa	Jibat	Water submodels	0.019799	-0.114154	0.173441
Maize	Kulumsa	Jibat	Water submodels	0.130343	-0.114154	1.14182
Maize	Kulumsa	Jibat	Water submodels	0.0582185	-0.114154	0.51
Maize	Kulumsa	Jibat	Heat submodels	0.00150308	-0.114154	0.0131672
Maize	Kulumsa	Jibat	Heat submodels	0.0176163	-0.114154	0.154321
Maize	Kulumsa	Jibat	Heat submodels	0.018001	-0.114154	0.157691
Maize	Kulumsa	Jibat	Heat submodels	0.0112398	-0.114154	0.0984619
Maize	Kulumsa	Jibat	Heat submodels	0.0206891	-0.114154	0.181238
Maize	Kulumsa	Jibat	Heat submodels	0.0458839	-0.114154	0.401948
Maize	Kulumsa	Jibat	Heat submodels	0.0108235	-0.114154	0.094815
Maize	Kulumsa	Jibat	Heat submodels	0.00443889	-0.114154	0.0388851
Maize	Kulumsa	Jibat	Crop growth submodels	0.607675	-0.114154	5.3233
Maize	Kulumsa	Jibat	Crop growth submodels	0.53362	-0.114154	4.67457
Maize	Kulumsa	Jibat	Crop growth submodels	0.597903	-0.114154	5.23769
Maize	Kulumsa	Jibat	Crop growth submodels	0.525112	-0.114154	4.60004
Maize	Kulumsa	Jibat	Crop growth submodels	0.637554	-0.114154	5.58504
Maize	Kulumsa	Jibat	Crop growth submodels	0.593266	-0.114154	5.19707
Maize	Kulumsa	Jibat	Crop growth submodels	0.29175	-0.114154	2.55576
Maize	Kulumsa	Jibat	Crop growth submodels	0.155723	-0.114154	1.36415
Maize	Kulumsa	Jibat	Crop growth submodels	0.285157	-0.114154	2.498
Maize	Kulumsa	Jibat	Crop growth submodels	0.131536	-0.114154	1.15227
Maize	Kulumsa	Jibat	Crop growth submodels	0.27159	-0.114154	2.37916
Maize	Kulumsa	Jibat	Crop growth submodels	0.193486	-0.114154	1.69495
Maize	Kulumsa	Jibat	Crop growth submodels	0.294927	-0.114154	2.58359
Maize	Kulumsa	Jibat	Crop growth submodels	0.503204	-0.114154	4.40812
Maize	Kulumsa	Jibat	Crop growth submodels	0.291267	-0.114154	2.55153
Maize	Kulumsa	Jibat	Crop growth submodels	0.51684	-0.114154	4.52757
Maize	Kulumsa	Jibat	Crop growth submodels	0.301992	-0.114154	2.64548
Maize	Kulumsa	Jibat	Crop growth submodels	0.490126	-0.114154	4.29355
Maize	Kulumsa	Jibat	Crop growth submodels	0.574542	-0.114154	5.03305
Maize	Kulumsa	Jibat	Crop growth submodels	0.644611	-0.114154	5.64686
Maize	Kulumsa	Jibat	Crop growth submodels	0.578902	-0.114154	5.07124
Maize	Kulumsa	Jibat	Crop growth submodels	0.644508	-0.114154	5.64596
Maize	Kulumsa	Jibat	Crop growth submodels	0.581893	-0.114154	5.09744
Maize	Kulumsa	Jibat	Crop growth submodels	0.663529	-0.114154	5.81259
Maize	Kulumsa	Jibat	Crop growth submodels	0.650857	-0.114154	5.70158
Maize	Kulumsa	Jibat	Crop growth submodels	0.612329	-0.114154	5.36407
Maize	Kulumsa	Jibat	Crop growth submodels	0.645194	-0.114154	5.65197
Maize	Kulumsa	Jibat	Crop growth submodels	0.612139	-0.114154	5.3624
Maize	Kulumsa	Jibat	Crop growth submodels	0.678451	-0.114154	5.9433
Maize	Kulumsa	Jibat	Crop growth submodels	0.690326	-0.114154	6.04733
Maize	Kulumsa	Jibat	Crop growth submodels	0.381131	-0.114154	3.33875
Maize	Kulumsa	Jibat	Crop growth submodels	0.376085	-0.114154	3.29455
Maize	Kulumsa	Jibat	Crop growth submodels	0.382779	-0.114154	3.35319
Maize	Kulumsa	Jibat	Crop growth submodels	0.343134	-0.114154	3.00589
Maize	Kulumsa	Jibat	Crop growth submodels	0.399356	-0.114154	3.49841
Maize	Kulumsa	Jibat	Crop growth submodels	0.390742	-0.114154	3.42295
Maize	Kulumsa	Jibat	Crop growth submodels	0.796112	-0.114154	6.97403
Maize	Kulumsa	Jibat	Crop growth submodels	0.753509	-0.114154	6.60082
Maize	Kulumsa	Jibat	Crop growth submodels	0.790404	-0.114154	6.92402
Maize	Kulumsa	Jibat	Crop growth submodels	0.772746	-0.114154	6.76934
Maize	Kulumsa	Jibat	Crop growth submodels	0.831765	-0.114154	7.28635
Maize	Kulumsa	Jibat	Crop growth submodels	0.832796	-0.114154	7.29538
Maize	Kulumsa	Jibat	Crop growth submodels	0.353926	-0.114154	3.10043
Maize	Kulumsa	Jibat	Crop growth submodels	0.292798	-0.114154	2.56494
Maize	Kulumsa	Jibat	Crop growth submodels	0.350778	-0.114154	3.07286
Maize	Kulumsa	Jibat	Crop growth submodels	0.271548	-0.114154	2.37879
Maize	Kulumsa	Jibat	Crop growth submodels	0.359196	-0.114154	3.14659
Maize	Kulumsa	Jibat	Crop growth submodels	0.348763	-0.114154	3.0552
Maize	Kulumsa	Jibat	Crop growth submodels	0.443518	-0.114154	3.88526
Maize	Kulumsa	Jibat	Crop growth submodels	0.483939	-0.114154	4.23935
Maize	Kulumsa	Jibat	Crop growth submodels	0.444838	-0.114154	3.89683
Maize	Kulumsa	Jibat	Crop growth submodels	0.501523	-0.114154	4.39339
Maize	Kulumsa	Jibat	Crop growth submodels	0.456968	-0.114154	4.00309
Maize	Kulumsa	Jibat	Crop growth submodels	0.466838	-0.114154	4.08955
Maize	Kulumsa	Jibat	Crop growth submodels	0.544272	-0.114154	4.76788
Maize	Kulumsa	Jibat	Crop growth submodels	0.562845	-0.114154	4.93058
Maize	Kulumsa	Jibat	Crop growth submodels	0.545253	-0.114154	4.77647
Maize	Kulumsa	Jibat	Crop growth submodels	0.547265	-0.114154	4.7941
Maize	Kulumsa	Jibat	Crop growth submodels	0.546164	-0.114154	4.78445
Maize	Kulumsa	Jibat	Crop growth submodels	0.589752	-0.114154	5.16629
Maize	Kulumsa	Jibat	Crop growth submodels	0.482747	-0.114154	4.22892
Maize	Kulumsa	Jibat	Crop growth submodels	0.523368	-0.114154	4.58476
Maize	Kulumsa	Jibat	Crop growth submodels	0.475726	-0.114154	4.16741
Maize	Kulumsa	Jibat	Crop growth submodels	0.534826	-0.114154	4.68513
Maize	Kulumsa	Jibat	Crop growth submodels	0.512051	-0.114154	4.48562
Maize	Kulumsa	Jibat	Crop growth submodels	0.564226	-0.114154	4.94268
Maize	Kulumsa	Jibat	Crop growth submodels	0.341452	-0.114154	2.99115
Maize	Kulumsa	Jibat	Crop growth submodels	0.328338	-0.114154	2.87628
Maize	Kulumsa	Jibat	Crop growth submodels	0.339719	-0.114154	2.97598
Maize	Kulumsa	Jibat	Crop growth submodels	0.307195	-0.114154	2.69106
Maize	Kulumsa	Jibat	Crop growth submodels	0.334684	-0.114154	2.93187
Maize	Kulumsa	Jibat	Crop growth submodels	0.369045	-0.114154	3.23288
Maize	Kulumsa	Jibat	Crop growth submodels	0.687418	-0.114154	6.02185
Maize	Kulumsa	Jibat	Crop growth submodels	0.601051	-0.114154	5.26527
Maize	Kulumsa	Jibat	Crop growth submodels	0.678516	-0.114154	5.94387
Maize	Kulumsa	Jibat	Crop growth submodels	0.608643	-0.114154	5.33177
Maize	Kulumsa	Jibat	Crop growth submodels	0.717463	-0.114154	6.28505
Maize	Kulumsa	Jibat	Crop growth submodels	0.682493	-0.114154	5.97871
Maize	Kulumsa	Jibat	Crop growth submodels	0.412512	-0.114154	3.61365
Maize	Kulumsa	Jibat	Crop growth submodels	0.318782	-0.114154	2.79257
Maize	Kulumsa	Jibat	Crop growth submodels	0.412056	-0.114154	3.60965
Maize	Kulumsa	Jibat	Crop growth submodels	0.288051	-0.114154	2.52335
Maize	Kulumsa	Jibat	Crop growth submodels	0.417313	-0.114154	3.65571
Maize	Kulumsa	Jibat	Crop growth submodels	0.350456	-0.114154	3.07003
Maize	Kulumsa	Jibat	Crop growth submodels	0.797371	-0.114154	6.98506
Maize	Kulumsa	Jibat	Crop growth submodels	0.67545	-0.114154	5.91702
Maize	Kulumsa	Jibat	Crop growth submodels	0.788656	-0.114154	6.90871
Maize	Kulumsa	Jibat	Crop growth submodels	0.686809	-0.114154	6.01652
Maize	Kulumsa	Jibat	Crop growth submodels	0.836879	-0.114154	7.33115
Maize	Kulumsa	Jibat	Crop growth submodels	0.76379	-0.114154	6.69088
Maize	Kulumsa	Jibat	Crop growth submodels	0.345442	-0.114154	3.02611
Maize	Kulumsa	Jibat	Crop growth submodels	0.243323	-0.114154	2.13154
Maize	Kulumsa	Jibat	Crop growth submodels	0.34312	-0.114154	3.00576
Maize	Kulumsa	Jibat	Crop growth submodels	0.222579	-0.114154	1.94982
Maize	Kulumsa	Jibat	Crop growth submodels	0.33776	-0.114154	2.95881
Maize	Kulumsa	Jibat	Crop growth submodels	0.289572	-0.114154	2.53668
Maize	Kulumsa	Jibat	Crop growth submodels	0.533994	-0.114154	4.67785
Maize	Kulumsa	Jibat	Crop growth submodels	0.453672	-0.114154	3.97421
Maize	Kulumsa	Jibat	Crop growth submodels	0.529597	-0.114154	4.63933
Maize	Kulumsa	Jibat	Crop growth submodels	0.445962	-0.114154	3.90667
Maize	Kulumsa	Jibat	Crop growth submodels	0.560237	-0.114154	4.90774
Maize	Kulumsa	Jibat	Crop growth submodels	0.513522	-0.114154	4.49851
Maize	Kulumsa	Jibat	Crop growth submodels	0.340249	-0.114154	2.98062
Maize	Kulumsa	Jibat	Crop growth submodels	0.110988	-0.114154	0.972271
Maize	Kulumsa	Jibat	Crop growth submodels	0.331008	-0.114154	2.89966
Maize	Kulumsa	Jibat	Crop growth submodels	0.0938423	-0.114154	0.822069
Maize	Kulumsa	Jibat	Crop growth submodels	0.3301	-0.114154	2.89171
Maize	Kulumsa	Jibat	Crop growth submodels	0.171847	-0.114154	1.5054
Maize	Kulumsa	Jibat	Crop growth submodels	0.401945	-0.114154	3.52108
Maize	Kulumsa	Jibat	Crop growth submodels	0.514962	-0.114154	4.51112
Maize	Kulumsa	Jibat	Crop growth submodels	0.398637	-0.114154	3.49211
Maize	Kulumsa	Jibat	Crop growth submodels	0.535522	-0.114154	4.69123
Maize	Kulumsa	Jibat	Crop growth submodels	0.425107	-0.114154	3.72398
Maize	Kulumsa	Jibat	Crop growth submodels	0.52151	-0.114154	4.56848
Maize	Kulumsa	Jibat	Crop growth submodels	0.705452	-0.114154	6.17984
Maize	Kulumsa	Jibat	Crop growth submodels	0.687608	-0.114154	6.02352
Maize	Kulumsa	Jibat	Crop growth submodels	0.699397	-0.114154	6.12679
Maize	Kulumsa	Jibat	Crop growth submodels	0.661012	-0.114154	5.79054
Maize	Kulumsa	Jibat	Crop growth submodels	0.698273	-0.114154	6.11694
Maize	Kulumsa	Jibat	Crop growth submodels	0.688182	-0.114154	6.02855
Maize	Kulumsa	Jibat	Water submodels	0.0565685	-0.114154	0.495546
Maize	Kulumsa	Jibat	Water submodels	0.244659	-0.114154	2.14324
Maize	Kulumsa	Jibat	Water submodels	0.467186	-0.114154	4.0926
Maize	Kulumsa	Jibat	Water submodels	0.417786	-0.114154	3.65985
Maize	Kulumsa	Jibat	Water submodels	0.471445	-0.114154	4.12991
Maize	Kulumsa	Jibat	Water submodels	0.402002	-0.114154	3.52158
Maize	Kulumsa	Jibat	Water submodels	0.539872	-0.114154	4.72934
Maize	Kulumsa	Jibat	Water submodels	0.424118	-0.114154	3.71532
Maize	Kulumsa	Jibat	Water submodels	0.0176777	-0.114154	0.154858
Maize	Kulumsa	Jibat	Water submodels	0.204118	-0.114154	1.7881
Maize	Kulumsa	Jibat	Water submodels	0.00565685	-0.114154	0.0495546
Maize	Kulumsa	Jibat	Water submodels	0.232402	-0.114154	2.03587
Maize	Kulumsa	Jibat	Water submodels	0.00612826	-0.114154	0.0536842
Maize	Kulumsa	Jibat	Water submodels	0.243716	-0.114154	2.13498
Maize	Kulumsa	Jibat	Water submodels	0.068118	-0.114154	0.596721
Maize	Kulumsa	Jibat	Water submodels	0.0226274	-0.114154	0.198219
Maize	Kulumsa	Jibat	Water submodels	0.0556257	-0.114154	0.487287
Maize	Kulumsa	Jibat	Water submodels	0.0292271	-0.114154	0.256032
Maize	Kulumsa	Jibat	Water submodels	0.0985235	-0.114154	0.863077
Maize	Kulumsa	Jibat	Water submodels	0.0353553	-0.114154	0.309717
Maize	Kulumsa	Jibat	Water submodels	0.433497	-0.114154	3.79748
Maize	Kulumsa	Jibat	Water submodels	0.252689	-0.114154	2.21358
Maize	Kulumsa	Jibat	Water submodels	0.438406	-0.114154	3.84049
Maize	Kulumsa	Jibat	Water submodels	0.252299	-0.114154	2.21017
Maize	Kulumsa	Jibat	Water submodels	0.424378	-0.114154	3.7176
Maize	Kulumsa	Jibat	Water submodels	0.263141	-0.114154	2.30515
Maize	Kulumsa	Jibat	Water submodels	0.474022	-0.114154	4.15248
Maize	Kulumsa	Jibat	Water submodels	0.231175	-0.114154	2.02512
Maize	Kulumsa	Jibat	Water submodels	0.478988	-0.114154	4.19598
Maize	Kulumsa	Jibat	Water submodels	0.229793	-0.114154	2.01302
Maize	Kulumsa	Jibat	Water submodels	0.502631	-0.114154	4.4031
Maize	Kulumsa	Jibat	Water submodels	0.298407	-0.114154	2.61408
Maize	Kulumsa	Jibat	Water submodels	0.108894	-0.114154	0.953927
Maize	Kulumsa	Jibat	Water submodels	0.00636396	-0.114154	0.055749
Maize	Kulumsa	Jibat	Water submodels	0.129401	-0.114154	1.13356
Maize	Kulumsa	Jibat	Water submodels	0.0320555	-0.114154	0.28081
Maize	Kulumsa	Jibat	Water submodels	0.136	-0.114154	1.19138
Maize	Kulumsa	Jibat	Water submodels	0.02852	-0.114154	0.249838
Maize	Kulumsa	Jibat	Water submodels	0.0648181	-0.114154	0.567814
Maize	Kulumsa	Jibat	Water submodels	0.163577	-0.114154	1.43296
Maize	Kulumsa	Jibat	Water submodels	0.077546	-0.114154	0.679312
Maize	Kulumsa	Jibat	Water submodels	0.170177	-0.114154	1.49077
Maize	Kulumsa	Jibat	Water submodels	0.0214489	-0.114154	0.187895
Maize	Kulumsa	Jibat	Water submodels	0.0954594	-0.114154	0.836235
Maize	Kulumsa	Jibat	Water submodels	0.25668	-0.114154	2.24854
Maize	Kulumsa	Jibat	Water submodels	0.14095	-0.114154	1.23474
Maize	Kulumsa	Jibat	Water submodels	0.264929	-0.114154	2.32081
Maize	Kulumsa	Jibat	Water submodels	0.129401	-0.114154	1.13356
Maize	Kulumsa	Jibat	Water submodels	0.247487	-0.114154	2.16802
Maize	Kulumsa	Jibat	Water submodels	0.164756	-0.114154	1.44328
Maize	Kulumsa	Jibat	Water submodels	0.693696	-0.114154	6.07685
Maize	Kulumsa	Jibat	Water submodels	0.474826	-0.114154	4.15953
Maize	Kulumsa	Jibat	Water submodels	0.705733	-0.114154	6.1823
Maize	Kulumsa	Jibat	Water submodels	0.485441	-0.114154	4.25252
Maize	Kulumsa	Jibat	Water submodels	0.689071	-0.114154	6.03634
Maize	Kulumsa	Jibat	Water submodels	0.586053	-0.114154	5.13389
Maize	Kulumsa	Jibat	Water submodels	0.328098	-0.114154	2.87417
Maize	Kulumsa	Jibat	Water submodels	0.515009	-0.114154	4.51154
Maize	Kulumsa	Jibat	Water submodels	0.304527	-0.114154	2.66769
Maize	Kulumsa	Jibat	Water submodels	0.570164	-0.114154	4.9947
Maize	Kulumsa	Jibat	Water submodels	0.293449	-0.114154	2.57065
Maize	Kulumsa	Jibat	Water submodels	0.571814	-0.114154	5.00915
Maize	Kulumsa	Jibat	Water submodels	0.21826	-0.114154	1.91198
Maize	Kulumsa	Jibat	Water submodels	0.334697	-0.114154	2.93198
Maize	Kulumsa	Jibat	Water submodels	0.231224	-0.114154	2.02555
Maize	Kulumsa	Jibat	Water submodels	0.342475	-0.114154	3.00012
Maize	Kulumsa	Jibat	Water submodels	0.176777	-0.114154	1.54858
Maize	Kulumsa	Jibat	Water submodels	0.264929	-0.114154	2.32081
Maize	Kulumsa	Jibat	Water submodels	0.0311127	-0.114154	0.272551
Maize	Kulumsa	Jibat	Water submodels	0.294628	-0.114154	2.58097
Maize	Kulumsa	Jibat	Water submodels	0.0320555	-0.114154	0.28081
Maize	Kulumsa	Jibat	Water submodels	0.301699	-0.114154	2.64291
Maize	Kulumsa	Jibat	Water submodels	0.0313484	-0.114154	0.274615
Maize	Kulumsa	Jibat	Water submodels	0.222974	-0.114154	1.95328
Maize	Kulumsa	Jibat	Water submodels	0.623928	-0.114154	5.46568
Maize	Kulumsa	Jibat	Water submodels	0.485197	-0.114154	4.25038
Maize	Kulumsa	Jibat	Water submodels	0.636908	-0.114154	5.57938
Maize	Kulumsa	Jibat	Water submodels	0.488977	-0.114154	4.28349
Maize	Kulumsa	Jibat	Water submodels	0.661494	-0.114154	5.79476
Maize	Kulumsa	Jibat	Water submodels	0.512506	-0.114154	4.48961
Maize	Kulumsa	Jibat	Water submodels	0.262808	-0.114154	2.30223
Maize	Kulumsa	Jibat	Water submodels	0.363217	-0.114154	3.18182
Maize	Kulumsa	Jibat	Water submodels	0.240888	-0.114154	2.1102
Maize	Kulumsa	Jibat	Water submodels	0.45137	-0.114154	3.95405
Maize	Kulumsa	Jibat	Water submodels	0.233817	-0.114154	2.04826
Maize	Kulumsa	Jibat	Water submodels	0.39268	-0.114154	3.43992
Maize	Kulumsa	Jibat	Water submodels	0.0433692	-0.114154	0.379919
Maize	Kulumsa	Jibat	Water submodels	0.0487904	-0.114154	0.427409
Maize	Kulumsa	Jibat	Water submodels	0.0289914	-0.114154	0.253968
Maize	Kulumsa	Jibat	Water submodels	0.0393623	-0.114154	0.344818
Maize	Kulumsa	Jibat	Water submodels	0.0733034	-0.114154	0.642146
Maize	Kulumsa	Jibat	Water submodels	0.081553	-0.114154	0.714413
Maize	Kulumsa	Jibat	Water submodels	0.31042	-0.114154	2.71931
Maize	Kulumsa	Jibat	Water submodels	0.0584542	-0.114154	0.512065
Maize	Kulumsa	Jibat	Water submodels	0.304999	-0.114154	2.67182
Maize	Kulumsa	Jibat	Water submodels	0.0339411	-0.114154	0.297328
Maize	Kulumsa	Jibat	Water submodels	0.296749	-0.114154	2.59955
Maize	Kulumsa	Jibat	Water submodels	0.0968736	-0.114154	0.848623
Maize	Kulumsa	Jibat	Water submodels	0.515505	-0.114154	4.51588
Maize	Kulumsa	Jibat	Water submodels	0.0748395	-0.114154	0.655602
Maize	Kulumsa	Jibat	SOM submodels	0.0272277	-0.114154	0.238517
Maize	Kulumsa	Jibat	SOM submodels	0.0171006	-0.114154	0.149803
Maize	Kulumsa	Jibat	SOM submodels	0.0355016	-0.114154	0.310998
Maize	Kulumsa	Jibat	SOM submodels	0.525852	-0.114154	4.60652
Maize	Kulumsa	Jibat	SOM submodels	0.591141	-0.114154	5.17846
Maize	Kulumsa	Jibat	SOM submodels	0.564507	-0.114154	4.94514
Maize	Kulumsa	Jibat	SOM submodels	0.425443	-0.114154	3.72692
Maize	Kulumsa	Jibat	Heat submodels	0.0100296	-0.114154	0.0878602
Maize	Kulumsa	Jibat	Heat submodels	0.0253209	-0.114154	0.221814
Maize	Kulumsa	Jibat	Heat submodels	0.0105216	-0.114154	0.0921702
Maize	Kulumsa	Jibat	Heat submodels	0.0645242	-0.114154	0.565239
Maize	Kulumsa	Jibat	Heat submodels	0.0341879	-0.114154	0.29949
Maize	Kulumsa	Jibat	Heat submodels	0.0733242	-0.114154	0.642328
Maize	Kulumsa	Jibat	Heat submodels	0.0240054	-0.114154	0.21029
Maize	Kulumsa	Jibat	Heat submodels	0.0626528	-0.114154	0.548845
Maize	Kulumsa	Jibat	SOM submodels	0.0450191	-0.114154	0.394372
Maize	Kulumsa	Jibat	SOM submodels	0.0426621	-0.114154	0.373725
Maize	Kulumsa	Jibat	SOM submodels	0.0370053	-0.114154	0.32417
Maize	Kulumsa	Jibat	SOM submodels	0.206947	-0.114154	1.81287
Maize	Kulumsa	Jibat	SOM submodels	0.228395	-0.114154	2.00077
Maize	Kulumsa	Jibat	SOM submodels	0.16287	-0.114154	1.42676
Maize	Kulumsa	Jibat	SOM submodels	0.3425	-0.114154	3.00033
Maize	Kulumsa	Jibat	SOM submodels	0.342516	-0.114154	3.00048
Maize	Kulumsa	Jibat	Heat submodels	0.00971268	-0.114154	0.0850841
Maize	Kulumsa	Jibat	Heat submodels	0.0170587	-0.114154	0.149436
Maize	Kulumsa	Jibat	Heat submodels	0.00836881	-0.114154	0.0733117
Maize	Kulumsa	Jibat	Heat submodels	0.0248134	-0.114154	0.217368
Maize	Kulumsa	Jibat	Heat submodels	0.0334488	-0.114154	0.293015
Maize	Kulumsa	Jibat	Heat submodels	0.0528386	-0.114154	0.462872
Maize	Kulumsa	Jibat	Heat submodels	0.0119319	-0.114154	0.104525
Maize	Kulumsa	Jibat	Heat submodels	0.00556119	-0.114154	0.0487166
Maize	Kulumsa	Jibat	Heat submodels	0.00351188	-0.114154	0.0307645
Maize	Kulumsa	Jibat	Heat submodels	0.0309594	-0.114154	0.271207
Maize	Kulumsa	Jibat	Heat submodels	0.0191843	-0.114154	0.168056
Maize	Kulumsa	Jibat	Heat submodels	0.0115678	-0.114154	0.101335
Maize	Kulumsa	Jibat	Heat submodels	0.0258607	-0.114154	0.226543
Maize	Kulumsa	Jibat	Heat submodels	0.0477567	-0.114154	0.418354
Maize	Kulumsa	Jibat	Heat submodels	0.0160912	-0.114154	0.14096
Maize	Kulumsa	Jibat	Heat submodels	0.0109053	-0.114154	0.0955317
Maize	Kulumsa	Jibat	Heat submodels	0.0106057	-0.114154	0.0929073
Maize	Kulumsa	Jibat	SOM submodels	0.022156	-0.114154	0.194089
Maize	Kulumsa	Jibat	SOM submodels	0.0306413	-0.114154	0.268421
Maize	Kulumsa	Jibat	SOM submodels	0.00683537	-0.114154	0.0598785
Maize	Kulumsa	Jibat	SOM submodels	0.267286	-0.114154	2.34146
Maize	Kulumsa	Jibat	SOM submodels	0.285907	-0.114154	2.50457
Maize	Kulumsa	Jibat	SOM submodels	0.194926	-0.114154	1.70757
Maize	Kulumsa	Jibat	SOM submodels	0.153231	-0.114154	1.34232
Maize	Kulumsa	Jibat	SOM submodels	0.15089	-0.114154	1.32181
Maize	Kulumsa	Jibat	SOM submodels	0.104058	-0.114154	0.911563
Maize	Kulumsa	Jibat	SOM submodels	0.103831	-0.114154	0.90957
Maize	Kulumsa	Jibat	SOM submodels	0.0814473	-0.114154	0.713487
Maize	Kulumsa	Jibat	SOM submodels	0.0116957	-0.114154	0.102456
Maize	Kulumsa	Jibat	SOM submodels	0.376888	-0.114154	3.30158
Maize	Kulumsa	Jibat	SOM submodels	0.395508	-0.114154	3.4647
Maize	Kulumsa	Jibat	SOM submodels	0.403051	-0.114154	3.53077
Maize	Kulumsa	Jibat	SOM submodels	0.190447	-0.114154	1.66834
Maize	Kulumsa	Jibat	SOM submodels	0.157449	-0.114154	1.37927
Maize	Kulumsa	Jibat	SOM submodels	0.153206	-0.114154	1.34211
Maize	Kulumsa	Jibat	SOM submodels	0.251966	-0.114154	2.20725
Maize	Kulumsa	Jibat	SOM submodels	0.247959	-0.114154	2.17215
Maize	Kulumsa	Jibat	SOM submodels	0.217553	-0.114154	1.90579
Maize	Kulumsa	Jibat	SOM submodels	0.16122	-0.114154	1.41231
Maize	Kulumsa	Jibat	SOM submodels	0.163106	-0.114154	1.42883
Maize	Kulumsa	Jibat	SOM submodels	0.154385	-0.114154	1.35243
Maize	Kulumsa	Jibat	SOM submodels	0.0195389	-0.114154	0.171163
Maize	Kulumsa	Jibat	SOM submodels	0.0203679	-0.114154	0.178425
Maize	Kulumsa	Jibat	SOM submodels	0.00681911	-0.114154	0.0597361
Maize	Kulumsa	Jibat	SOM submodels	0.200347	-0.114154	1.75506
Maize	Kulumsa	Jibat	SOM submodels	0.206475	-0.114154	1.80874
Maize	Kulumsa	Jibat	SOM submodels	0.168056	-0.114154	1.47219
Maize	Kulumsa	Jibat	SOM submodels	0.261589	-0.114154	2.29155
Maize	Kulumsa	Jibat	SOM submodels	0.261109	-0.114154	2.28735
Maize	Kulumsa	Jibat	SOM submodels	0.237547	-0.114154	2.08094
Maize	Kulumsa	Jibat	SOM submodels	0.0187424	-0.114154	0.164185
Maize	Kulumsa	Jibat	SOM submodels	0.0119152	-0.114154	0.104378
Maize	Kulumsa	Jibat	SOM submodels	0.0333234	-0.114154	0.291917
Maize	Kulumsa	Jibat	SOM submodels	0.408472	-0.114154	3.57826
Maize	Kulumsa	Jibat	SOM submodels	0.448306	-0.114154	3.92721
Maize	Kulumsa	Jibat	SOM submodels	0.44312	-0.114154	3.88178
Maize	Kulumsa	Jibat	SOM submodels	0.293214	-0.114154	2.56858
Maize	Kulumsa	Jibat	SOM submodels	0.28685	-0.114154	2.51283
Maize	Kulumsa	Jibat	SOM submodels	0.2786	-0.114154	2.44057
Maize	Kulumsa	Jibat	SOM submodels	0.223446	-0.114154	1.95741
Maize	Kulumsa	Jibat	SOM submodels	0.219675	-0.114154	1.92437
Maize	Kulumsa	Jibat	SOM submodels	0.193512	-0.114154	1.69518
Maize	Kulumsa	Jibat	SOM submodels	0.124686	-0.114154	1.09227
Maize	Kulumsa	Jibat	SOM submodels	0.127044	-0.114154	1.11291
Maize	Kulumsa	Jibat	SOM submodels	0.119501	-0.114154	1.04684
Maize	Kulumsa	Jibat	SOM submodels	0.0271058	-0.114154	0.237449
Maize	Kulumsa	Jibat	SOM submodels	0.0374767	-0.114154	0.3283
Maize	Kulumsa	Jibat	SOM submodels	0.0122565	-0.114154	0.107368
Maize	Kulumsa	Jibat	SOM submodels	0.142836	-0.114154	1.25125
Maize	Kulumsa	Jibat	SOM submodels	0.173005	-0.114154	1.51555
Maize	Kulumsa	Jibat	SOM submodels	0.094988	-0.114154	0.832105
Maize	Kulumsa	Jibat	SOM submodels	0.176094	-0.114154	1.5426
Maize	Kulumsa	Jibat	SOM submodels	0.173518	-0.114154	1.52003
Maize	Kulumsa	Jibat	SOM submodels	0.086137	-0.114154	0.754569
Maize	Kulumsa	Jibat	SOM submodels	0.0427759	-0.114154	0.374721
Maize	Kulumsa	Jibat	SOM submodels	0.0467747	-0.114154	0.409751
Maize	Kulumsa	Jibat	SOM submodels	0.0168812	-0.114154	0.147881
Maize	Kulumsa	Jibat	SOM submodels	0.430864	-0.114154	3.77441
Maize	Kulumsa	Jibat	SOM submodels	0.459384	-0.114154	4.02425
Maize	Kulumsa	Jibat	SOM submodels	0.469519	-0.114154	4.11304
Maize	Kulumsa	Jibat	SOM submodels	0.243952	-0.114154	2.13704
Maize	Kulumsa	Jibat	SOM submodels	0.193747	-0.114154	1.69725
Maize	Kulumsa	Jibat	SOM submodels	0.191155	-0.114154	1.67453
Maize	Kulumsa	Jibat	SOM submodels	0.279307	-0.114154	2.44676
Maize	Kulumsa	Jibat	SOM submodels	0.274829	-0.114154	2.40753
Maize	Kulumsa	Jibat	SOM submodels	0.237588	-0.114154	2.0813
Maize	Kulumsa	Jibat	SOM submodels	0.16287	-0.114154	1.42676
Maize	Kulumsa	Jibat	SOM submodels	0.163577	-0.114154	1.43296
Maize	Kulumsa	Jibat	SOM submodels	0.149435	-0.114154	1.30907
Maize	Kulumsa	Jibat	SOM submodels	0.0339411	-0.114154	0.297328
Maize	Kulumsa	Jibat	SOM submodels	0.044312	-0.114154	0.388178
Maize	Kulumsa	Jibat	SOM submodels	0.0162635	-0.114154	0.14247
Maize	Kulumsa	Jibat	SOM submodels	0.297456	-0.114154	2.60575
Maize	Kulumsa	Jibat	SOM submodels	0.313955	-0.114154	2.75028
Maize	Kulumsa	Jibat	SOM submodels	0.207889	-0.114154	1.82113
Maize	Kulumsa	Jibat	SOM submodels	0.165959	-0.114154	1.45382
Maize	Kulumsa	Jibat	SOM submodels	0.165032	-0.114154	1.4457
Maize	Kulumsa	Jibat	SOM submodels	0.113487	-0.114154	0.994155
Maize	Kulumsa	Jibat	Heat submodels	0.0138015	-0.114154	0.120903
Maize	Kulumsa	Jibat	Heat submodels	0.0763685	-0.114154	0.668996
Maize	Kulumsa	Jibat	Heat submodels	0.0394254	-0.114154	0.345371
Maize	Kulumsa	Jibat	Heat submodels	0.082456	-0.114154	0.722324
Maize	Kulumsa	Jibat	Heat submodels	0.00896289	-0.114154	0.0785158
Maize	Kulumsa	Jibat	Heat submodels	0.0288253	-0.114154	0.252513
Maize	Kulumsa	Jibat	Heat submodels	0.00409607	-0.114154	0.035882
Maize	Kulumsa	Jibat	Heat submodels	0.0408099	-0.114154	0.357499
Maize	Kulumsa	Jibat	Heat submodels	0.0155361	-0.114154	0.136098
Maize	Kulumsa	Jibat	Heat submodels	0.0118243	-0.114154	0.103582
Maize	Kulumsa	Jibat	Heat submodels	0.0243706	-0.114154	0.213489
Maize	Kulumsa	Jibat	Heat submodels	0.0555231	-0.114154	0.486388
Maize	Kulumsa	Jibat	Heat submodels	0.00171053	-0.114154	0.0149845
Maize	Kulumsa	Jibat	Heat submodels	0.027336	-0.114154	0.239467
Maize	Kulumsa	Jibat	Heat submodels	0.0098338	-0.114154	0.0861452
Maize	Kulumsa	Jibat	Heat submodels	0.0262953	-0.114154	0.23035
Maize	Kulumsa	Jibat	Heat submodels	0.0219148	-0.114154	0.191976
Maize	Kulumsa	Jibat	Heat submodels	0.0342821	-0.114154	0.300314
Maize	Kulumsa	Jibat	Water submodels	0.0440763	-0.114154	0.386113
Maize	Kulumsa	Jibat	Water submodels	0.289207	-0.114154	2.53348
Maize	Kulumsa	Jibat	Water submodels	0.0436049	-0.114154	0.381984
Maize	Kulumsa	Jibat	Water submodels	0.29887	-0.114154	2.61814
Maize	Kulumsa	Jibat	Heat submodels	0.0141136	-0.114154	0.123636
Maize	Kulumsa	Jibat	Heat submodels	0.0307698	-0.114154	0.269546
Maize	Kulumsa	Jibat	Heat submodels	0.0227897	-0.114154	0.19964
Maize	Kulumsa	Jibat	Heat submodels	0.0464391	-0.114154	0.406812
Maize	Kulumsa	Jibat	Heat submodels	0.0226961	-0.114154	0.19882
Maize	Kulumsa	Jibat	Heat submodels	0.0482935	-0.114154	0.423056
Maize	Kulumsa	Jibat	Heat submodels	0.0230201	-0.114154	0.201659
Maize	Kulumsa	Jibat	Heat submodels	0.0310096	-0.114154	0.271647
Maize	Kulumsa	Jibat	Heat submodels	0.00442635	-0.114154	0.0387753
Maize	Kulumsa	Jibat	Heat submodels	0.0152182	-0.114154	0.133313
Maize	Kulumsa	Jibat	Heat submodels	0.0230072	-0.114154	0.201546
Maize	Kulumsa	Jibat	Heat submodels	0.0268514	-0.114154	0.235222
Maize	Kulumsa	Jibat	Heat submodels	0.0326907	-0.114154	0.286374
Maize	Kulumsa	Jibat	Heat submodels	0.0232546	-0.114154	0.203713
Maize	Kulumsa	Jibat	Heat submodels	0.0151033	-0.114154	0.132307
Maize	Kulumsa	Jibat	Heat submodels	0.0539037	-0.114154	0.472202
Maize	Kulumsa	Jibat	Heat submodels	0.00661928	-0.114154	0.0579856
Maize	Kulumsa	Jibat	Heat submodels	0.0394537	-0.114154	0.345618
Maize	Kulumsa	Jibat	Heat submodels	0.0269712	-0.114154	0.23627
Maize	Kulumsa	Jibat	Heat submodels	0.00716731	-0.114154	0.0627864
Maize	Kulumsa	Jibat	Heat submodels	0.0516756	-0.114154	0.452684
Maize	Kulumsa	Jibat	Heat submodels	0.0267194	-0.114154	0.234065
Maize	Kulumsa	Jibat	Heat submodels	0.0989365	-0.114154	0.866694
Maize	Kulumsa	Jibat	Heat submodels	0.0352536	-0.114154	0.308825
Maize	Kulumsa	Jibat	Heat submodels	0.0123064	-0.114154	0.107806
Maize	Kulumsa	Jibat	Heat submodels	0.00302459	-0.114154	0.0264957
Maize	Kulumsa	Jibat	Heat submodels	0.0255807	-0.114154	0.224089
Maize	Kulumsa	Jibat	Heat submodels	0.0221886	-0.114154	0.194374
Maize	Kulumsa	Jibat	Heat submodels	0.0211038	-0.114154	0.184872
Maize	Kulumsa	Jibat	Heat submodels	0.0243706	-0.114154	0.213489
Maize	Kulumsa	Jibat	Heat submodels	0.0553785	-0.114154	0.485122
Maize	Kulumsa	Jibat	Heat submodels	0.0162834	-0.114154	0.142644
Maize	Kulumsa	Jibat	Heat submodels	0.00501479	-0.114154	0.0439301
Maize	Kulumsa	Jibat	Heat submodels	0.011182	-0.114154	0.0979555
Maize	Kulumsa	Jibat	Heat submodels	0.029339	-0.114154	0.257013
Maize	Kulumsa	Jibat	Heat submodels	0.011865	-0.114154	0.103939
Maize	Kulumsa	Jibat	Heat submodels	0.0879459	-0.114154	0.770416
Maize	Kulumsa	Jibat	Heat submodels	0.0360091	-0.114154	0.315443
Maize	Kulumsa	Jibat	Heat submodels	0.0783801	-0.114154	0.686618
Maize	Kulumsa	Jibat	Heat submodels	0.0115326	-0.114154	0.101026
Maize	Kulumsa	Jibat	Heat submodels	0.0575168	-0.114154	0.503854
Maize	Kulumsa	Jibat	Heat submodels	0.00686645	-0.114154	0.0601508
Maize	Kulumsa	Jibat	Heat submodels	0.0475352	-0.114154	0.416413
Maize	Kulumsa	Jibat	Heat submodels	0.0186319	-0.114154	0.163218
Maize	Kulumsa	Jibat	Heat submodels	0.0179475	-0.114154	0.157222
Maize	Kulumsa	Jibat	Heat submodels	0.0232888	-0.114154	0.204013
Maize	Kulumsa	Jibat	Heat submodels	0.0558274	-0.114154	0.489054
Maize	Kulumsa	Jibat	Heat submodels	0.00875807	-0.114154	0.0767216
Maize	Kulumsa	Jibat	Heat submodels	0.0249362	-0.114154	0.218444
Maize	Kulumsa	Jibat	Heat submodels	0.00683401	-0.114154	0.0598667
Maize	Kulumsa	Jibat	Heat submodels	0.0125624	-0.114154	0.110048
Maize	Kulumsa	Jibat	Heat submodels	0.0165339	-0.114154	0.144839
Maize	Kulumsa	Jibat	Heat submodels	0.0374408	-0.114154	0.327986
Maize	Kulumsa	Jibat	Heat submodels	0.0301603	-0.114154	0.264207
Maize	Kulumsa	Jibat	Heat submodels	0.0665669	-0.114154	0.583133
Maize	Kulumsa	Jibat	Heat submodels	0.00491408	-0.114154	0.0430478
Maize	Kulumsa	Jibat	Heat submodels	0.00889665	-0.114154	0.0779356
Maize	Kulumsa	Jibat	Heat submodels	0.00138778	-0.114154	0.0121571
Maize	Kulumsa	Jibat	Heat submodels	0.041328	-0.114154	0.362037
Maize	Kulumsa	Jibat	Heat submodels	0.0210009	-0.114154	0.18397
Maize	Kulumsa	Jibat	Heat submodels	0.0135414	-0.114154	0.118624
Maize	Kulumsa	Jibat	Heat submodels	0.0213758	-0.114154	0.187255
Maize	Kulumsa	Jibat	Heat submodels	0.0469543	-0.114154	0.411324
Maize	Kulumsa	Jibat	Heat submodels	0.0200148	-0.114154	0.175332
Maize	Kulumsa	Jibat	Heat submodels	0.0181475	-0.114154	0.158974
Maize	Kulumsa	Jibat	Heat submodels	0.00986577	-0.114154	0.0864252
Maize	Kulumsa	Jibat	Heat submodels	0.0278095	-0.114154	0.243615
Maize	Kulumsa	Jibat	Heat submodels	0.0164249	-0.114154	0.143884
Maize	Kulumsa	Jibat	Heat submodels	0.0592743	-0.114154	0.519249
Maize	Kulumsa	Jibat	Heat submodels	0.0370412	-0.114154	0.324485
Maize	Kulumsa	Jibat	Heat submodels	0.0566954	-0.114154	0.496658
Maize	Kulumsa	Jibat	Heat submodels	0.0111355	-0.114154	0.0975484
Maize	Kulumsa	Jibat	Heat submodels	0.0142193	-0.114154	0.124562
Maize	Kulumsa	Jibat	Heat submodels	0.00425294	-0.114154	0.0372562
Maize	Kulumsa	Jibat	Heat submodels	0.0383411	-0.114154	0.335872
Maize	Kulumsa	Jibat	Heat submodels	0.0159385	-0.114154	0.139623
Maize	Kulumsa	Jibat	Heat submodels	0.010458	-0.114154	0.0916135
Maize	Kulumsa	Jibat	Heat submodels	0.0241508	-0.114154	0.211563
Maize	Kulumsa	Jibat	Heat submodels	0.0511646	-0.114154	0.448207
Maize	Kulumsa	Jibat	Heat submodels	0.00167774	-0.114154	0.0146972
Maize	Kulumsa	Jibat	Heat submodels	0.0053886	-0.114154	0.0472047
Maize	Kulumsa	Jibat	Heat submodels	0.0109053	-0.114154	0.0955317
Maize	Kulumsa	Jibat	Heat submodels	0.0283784	-0.114154	0.248598
Maize	Kulumsa	Jibat	Heat submodels	0.0100388	-0.114154	0.0879411
Maize	Kulumsa	Jibat	Heat submodels	0.0513366	-0.114154	0.449714
Maize	Kulumsa	Jibat	Heat submodels	0.0293205	-0.114154	0.256851
Maize	Kulumsa	Jibat	Heat submodels	0.0798394	-0.114154	0.699402
Maize	Kulumsa	Jibat	Heat submodels	0.0198951	-0.114154	0.174283
Maize	Kulumsa	Jibat	Heat submodels	0.0534317	-0.114154	0.468067
Maize	Kulumsa	Jibat	Heat submodels	0.0154428	-0.114154	0.135281
Maize	Kulumsa	Jibat	Heat submodels	0.0381983	-0.114154	0.334621
Maize	Kulumsa	Jibat	Heat submodels	0.0198471	-0.114154	0.173863
Maize	Kulumsa	Jibat	Heat submodels	0.0163786	-0.114154	0.143478
Maize	Kulumsa	Jibat	Heat submodels	0.0229597	-0.114154	0.201129
Maize	Kulumsa	Jibat	Heat submodels	0.0548361	-0.114154	0.48037
Maize	Kulumsa	Jibat	Heat submodels	0.0168336	-0.114154	0.147464
Maize	Kulumsa	Jibat	Heat submodels	0.00134715	-0.114154	0.0118012
Maize	Kulumsa	Jibat	Heat submodels	0.00967254	-0.114154	0.0847325
Maize	Kulumsa	Jibat	Heat submodels	0.0230105	-0.114154	0.201575
Maize	Kulumsa	Jibat	SOM submodels	0.170063	-0.114154	1.48977
Maize	Kulumsa	Jibat	SOM submodels	0.148858	-0.114154	1.30401
Maize	Kulumsa	Jibat	SOM submodels	0.103798	-0.114154	0.909285
Maize	Kulumsa	Jibat	SOM submodels	0.339452	-0.114154	2.97363
Maize	Kulumsa	Jibat	SOM submodels	0.371938	-0.114154	3.25822
Maize	Kulumsa	Jibat	SOM submodels	0.385089	-0.114154	3.37342
Maize	Kulumsa	Jibat	SOM submodels	0.0685894	-0.114154	0.60085
Maize	Kulumsa	Jibat	SOM submodels	0.0497332	-0.114154	0.435668
Maize	Kulumsa	Jibat	SOM submodels	0.380659	-0.114154	3.33461
Maize	Kulumsa	Jibat	SOM submodels	0.405644	-0.114154	3.55348
Maize	Kulumsa	Jibat	SOM submodels	0.284728	-0.114154	2.49425
Maize	Kulumsa	Jibat	SOM submodels	0.281193	-0.114154	2.46328
Maize	Kulumsa	Jibat	SOM submodels	0.241595	-0.114154	2.1164
Maize	Kulumsa	Jibat	SOM submodels	0.290149	-0.114154	2.54174
Maize	Kulumsa	Jibat	SOM submodels	0.291564	-0.114154	2.55413
Maize	Kulumsa	Jibat	SOM submodels	0.249844	-0.114154	2.18866
Maize	Kulumsa	Jibat	SOM submodels	0.0235702	-0.114154	0.206478
Maize	Kulumsa	Jibat	SOM submodels	0.0113137	-0.114154	0.0991093
Maize	Kulumsa	Jibat	SOM submodels	0.19139	-0.114154	1.6766
Maize	Kulumsa	Jibat	Heat submodels	0.0276736	-0.114154	0.242424
Maize	Kulumsa	Jibat	Heat submodels	0.06914	-0.114154	0.605673
Maize	Kulumsa	Jibat	Heat submodels	0.0148187	-0.114154	0.129813
Maize	Kulumsa	Jibat	Heat submodels	0.0599647	-0.114154	0.525297
Maize	Kulumsa	Jibat	SOM submodels	0.0592751	-0.114154	0.519256
Maize	Kulumsa	Jibat	SOM submodels	0.297806	-0.114154	2.60881
Maize	Kulumsa	Jibat	SOM submodels	0.0981659	-0.114154	0.859944
Maize	Kulumsa	Jibat	SOM submodels	0.112064	-0.114154	0.981695
Maize	Kulumsa	Jibat	SOM submodels	0.112105	-0.114154	0.982051
Maize	Kulumsa	Jibat	SOM submodels	0.384195	-0.114154	3.36559
Maize	Kulumsa	Jibat	SOM submodels	0.440292	-0.114154	3.857
Maize	Kulumsa	Jibat	SOM submodels	0.418136	-0.114154	3.66291
Maize	Kulumsa	Jibat	SOM submodels	0.301463	-0.114154	2.64085
Maize	Kulumsa	Jibat	SOM submodels	0.284728	-0.114154	2.49425
Maize	Kulumsa	Jibat	SOM submodels	0.294156	-0.114154	2.57684
Maize	Kulumsa	Jibat	SOM submodels	0.206475	-0.114154	1.80874
Maize	Kulumsa	Jibat	SOM submodels	0.202468	-0.114154	1.77364
Maize	Kulumsa	Jibat	SOM submodels	0.171591	-0.114154	1.50316
Maize	Kulumsa	Jibat	SOM submodels	0.14095	-0.114154	1.23474
Maize	Kulumsa	Jibat	SOM submodels	0.145193	-0.114154	1.2719
Maize	Kulumsa	Jibat	SOM submodels	0.140479	-0.114154	1.23061
Maize	Kulumsa	Jibat	Heat submodels	0.0210502	-0.114154	0.184402
Maize	Kulumsa	Jibat	Heat submodels	0.00466667	-0.114154	0.0408805
Maize	Kulumsa	Jibat	Heat submodels	0.0226961	-0.114154	0.19882
Maize	Kulumsa	Jibat	Heat submodels	0.0484848	-0.114154	0.424732
Maize	Kulumsa	Jibat	Heat submodels	0.0168797	-0.114154	0.147868
Maize	Kulumsa	Jibat	Heat submodels	0.0135742	-0.114154	0.118912
Maize	Kulumsa	Jibat	SOM submodels	0.148281	-0.114154	1.29896
Maize	Kulumsa	Jibat	SOM submodels	0.134627	-0.114154	1.17934
Maize	Kulumsa	Jibat	SOM submodels	0.118672	-0.114154	1.03958
Maize	Kulumsa	Jibat	SOM submodels	0.00460026	-0.114154	0.0402988
Maize	Kulumsa	Jibat	SOM submodels	0.0038769	-0.114154	0.033962
Maize	Kulumsa	Jibat	SOM submodels	0.00415324	-0.114154	0.0363828
Maize	Kulumsa	Jibat	SOM submodels	0.414714	-0.114154	3.63294
Maize	Kulumsa	Jibat	SOM submodels	0.464472	-0.114154	4.06882
Maize	Kulumsa	Jibat	SOM submodels	0.453743	-0.114154	3.97484
Maize	Kulumsa	Jibat	SOM submodels	0.243716	-0.114154	2.13498
Maize	Kulumsa	Jibat	SOM submodels	0.210011	-0.114154	1.83972
Maize	Kulumsa	Jibat	SOM submodels	0.232874	-0.114154	2.04
Maize	Kulumsa	Jibat	SOM submodels	0.267522	-0.114154	2.34352
Maize	Kulumsa	Jibat	SOM submodels	0.263987	-0.114154	2.31255
Maize	Kulumsa	Jibat	SOM submodels	0.23146	-0.114154	2.02761
Maize	Kulumsa	Jibat	SOM submodels	0.176541	-0.114154	1.54652
Maize	Kulumsa	Jibat	SOM submodels	0.17607	-0.114154	1.54239
Maize	Kulumsa	Jibat	SOM submodels	0.170413	-0.114154	1.49283
Maize	Kulumsa	Jibat	SOM submodels	0.0301699	-0.114154	0.264291
Maize	Kulumsa	Jibat	SOM submodels	0.0417193	-0.114154	0.365466
Maize	Kulumsa	Jibat	SOM submodels	0.0148492	-0.114154	0.130081
Maize	Kulumsa	Jibat	SOM submodels	0.251966	-0.114154	2.20725
Maize	Kulumsa	Jibat	SOM submodels	0.278129	-0.114154	2.43644
Maize	Kulumsa	Jibat	SOM submodels	0.201054	-0.114154	1.76125
Maize	Kulumsa	Jibat	SOM submodels	0.122118	-0.114154	1.06977
Maize	Kulumsa	Jibat	SOM submodels	0.109642	-0.114154	0.960477
Maize	Kulumsa	Jibat	SOM submodels	0.054561	-0.114154	0.47796
Maize	Kulumsa	Jibat	SOM submodels	0.0423126	-0.114154	0.370663
Maize	Kulumsa	Jibat	SOM submodels	0.0270001	-0.114154	0.236524
Maize	Kulumsa	Jibat	SOM submodels	0.00745307	-0.114154	0.0652897
Maize	Kulumsa	Jibat	SOM submodels	0.434164	-0.114154	3.80332
Maize	Kulumsa	Jibat	SOM submodels	0.482483	-0.114154	4.2266
Maize	Kulumsa	Jibat	SOM submodels	0.44768	-0.114154	3.92172
Maize	Kulumsa	Jibat	SOM submodels	0.243505	-0.114154	2.13313
Maize	Kulumsa	Jibat	SOM submodels	0.198583	-0.114154	1.73961
Maize	Kulumsa	Jibat	SOM submodels	0.213595	-0.114154	1.87112
Maize	Kulumsa	Jibat	SOM submodels	0.284257	-0.114154	2.49012
Maize	Kulumsa	Jibat	SOM submodels	0.280486	-0.114154	2.45708
Maize	Kulumsa	Jibat	SOM submodels	0.241831	-0.114154	2.11846
Maize	Kulumsa	Jibat	SOM submodels	0.230753	-0.114154	2.02142
Maize	Kulumsa	Jibat	SOM submodels	0.236174	-0.114154	2.06891
Maize	Kulumsa	Jibat	SOM submodels	0.212839	-0.114154	1.86449
Maize	Kulumsa	Jibat	SOM submodels	0.0270976	-0.114154	0.237378
Maize	Kulumsa	Jibat	SOM submodels	0.037436	-0.114154	0.327944
Maize	Kulumsa	Jibat	SOM submodels	0.0173038	-0.114154	0.151583
Maize	Kulumsa	Jibat	SOM submodels	0.295571	-0.114154	2.58923
Maize	Kulumsa	Jibat	SOM submodels	0.307356	-0.114154	2.69247
Maize	Kulumsa	Jibat	SOM submodels	0.209539	-0.114154	1.83559
Maize	Kulumsa	Jibat	SOM submodels	0.16808	-0.114154	1.4724
Maize	Kulumsa	Jibat	SOM submodels	0.159611	-0.114154	1.39821
Maize	Kulumsa	Jibat	SOM submodels	0.111365	-0.114154	0.975572
Maize	Kulumsa	Jibat	SOM submodels	0.0357048	-0.114154	0.312778
Maize	Kulumsa	Jibat	SOM submodels	0.0295684	-0.114154	0.259023
Maize	Kulumsa	Jibat	SOM submodels	0.0783994	-0.114154	0.686788
Maize	Kulumsa	Jibat	SOM submodels	0.448306	-0.114154	3.92721
Maize	Kulumsa	Jibat	SOM submodels	0.504167	-0.114154	4.41656
Maize	Kulumsa	Jibat	SOM submodels	0.490025	-0.114154	4.29267
Maize	Kulumsa	Jibat	SOM submodels	0.264694	-0.114154	2.31874
Maize	Kulumsa	Jibat	SOM submodels	0.232167	-0.114154	2.03381
Maize	Kulumsa	Jibat	SOM submodels	0.238531	-0.114154	2.08955
Maize	Kulumsa	Jibat	SOM submodels	0.279779	-0.114154	2.45089
Maize	Kulumsa	Jibat	SOM submodels	0.276007	-0.114154	2.41785
Maize	Kulumsa	Jibat	SOM submodels	0.238295	-0.114154	2.08749
Maize	Kulumsa	Jibat	SOM submodels	0.259508	-0.114154	2.27332
Maize	Kulumsa	Jibat	SOM submodels	0.260215	-0.114154	2.27951
Maize	Kulumsa	Jibat	SOM submodels	0.227924	-0.114154	1.99664
Maize	Kulumsa	Jibat	SOM submodels	0.0341768	-0.114154	0.299393
Maize	Kulumsa	Jibat	SOM submodels	0.0428978	-0.114154	0.375789
Maize	Kulumsa	Jibat	SOM submodels	0.0167349	-0.114154	0.146599
Maize	Kulumsa	Jibat	SOM submodels	0.230753	-0.114154	2.02142
Maize	Kulumsa	Jibat	SOM submodels	0.263751	-0.114154	2.31049
Maize	Kulumsa	Jibat	SOM submodels	0.198933	-0.114154	1.74267
Maize	Kulumsa	Jibat	SOM submodels	0.168316	-0.114154	1.47446
Maize	Kulumsa	Jibat	SOM submodels	0.166446	-0.114154	1.45809
Maize	Kulumsa	Jibat	SOM submodels	0.116551	-0.114154	1.021
Maize	Kulumsa	Jibat	SOM submodels	0.0254558	-0.114154	0.222996
Maize	Kulumsa	Jibat	SOM submodels	0.037241	-0.114154	0.326235
Maize	Kulumsa	Jibat	SOM submodels	0.00966379	-0.114154	0.0846559
Maize	Kulumsa	Jibat	SOM submodels	0.157921	-0.114154	1.3834
Maize	Kulumsa	Jibat	SOM submodels	0.173477	-0.114154	1.51968
Maize	Kulumsa	Jibat	SOM submodels	0.0780174	-0.114154	0.683441
Maize	Kulumsa	Jibat	SOM submodels	0.342004	-0.114154	2.99599
Maize	Kulumsa	Jibat	SOM submodels	0.211896	-0.114154	1.85623
Maize	Kulumsa	Jibat	SOM submodels	0.0179134	-0.114154	0.156923
Maize	Kulumsa	Jibat	SOM submodels	0.242538	-0.114154	2.12466
Maize	Kulumsa	Jibat	SOM submodels	0.239002	-0.114154	2.09368
Maize	Kulumsa	Jibat	SOM submodels	0.208125	-0.114154	1.8232
Maize	Kulumsa	Jibat	SOM submodels	0.0980521	-0.114154	0.858947
Maize	Kulumsa	Jibat	SOM submodels	0.106537	-0.114154	0.933279
Maize	Kulumsa	Jibat	SOM submodels	0.111959	-0.114154	0.980769
Maize	Kulumsa	Jibat	SOM submodels	0.0273415	-0.114154	0.239514
Maize	Kulumsa	Jibat	SOM submodels	0.495918	-0.114154	4.34429
Maize	Kulumsa	Jibat	SOM submodels	0.37076	-0.114154	3.24789
Maize	Kulumsa	Jibat	SOM submodels	0.341533	-0.114154	2.99186
Maize	Kulumsa	Jibat	SOM submodels	0.0384601	-0.114154	0.336915
Maize	Kulumsa	Jibat	SOM submodels	0.249373	-0.114154	2.18453
Maize	Kulumsa	Jibat	SOM submodels	0.172298	-0.114154	1.50935
Maize	Kulumsa	Jibat	SOM submodels	0.0516432	-0.114154	0.4524
Maize	Kulumsa	Jibat	SOM submodels	0.453727	-0.114154	3.9747
Maize	Kulumsa	Jibat	SOM submodels	0.130937	-0.114154	1.14702
Maize	Kulumsa	Jibat	SOM submodels	0.124345	-0.114154	1.08928
Maize	Kulumsa	Jibat	SOM submodels	0.0804639	-0.114154	0.704872
Maize	Kulumsa	Jibat	SOM submodels	0.214725	-0.114154	1.88101
Maize	Kulumsa	Jibat	SOM submodels	0.507467	-0.114154	4.44546
Maize	Kulumsa	Jibat	SOM submodels	0.148728	-0.114154	1.30287
Maize	Kulumsa	Jibat	SOM submodels	0.245837	-0.114154	2.15356
Maize	Kulumsa	Jibat	SOM submodels	0.144721	-0.114154	1.26777
Maize	Kulumsa	Jibat	SOM submodels	0.1426	-0.114154	1.24919
Maize	Kulumsa	Wenchi	Climate models	0.251692	-0.195963	1.28439
Maize	Kulumsa	Wenchi	Climate models	0.0922049	-0.195963	0.470523
Maize	Kulumsa	Wenchi	Climate models	0.20743	-0.195963	1.05852
Maize	Kulumsa	Wenchi	Climate models	0.176948	-0.195963	0.902966
Maize	Kulumsa	Wenchi	Climate models	0.273507	-0.195963	1.39571
Maize	Kulumsa	Wenchi	Climate models	0.0831492	-0.195963	0.424311
Maize	Kulumsa	Wenchi	Climate models	0.431826	-0.195963	2.20361
Maize	Kulumsa	Wenchi	Climate models	0.174949	-0.195963	0.892767
Maize	Kulumsa	Wenchi	Climate models	0.164485	-0.195963	0.839368
Maize	Kulumsa	Wenchi	Climate models	0.173743	-0.195963	0.886614
Maize	Kulumsa	Wenchi	Climate models	0.160974	-0.195963	0.821451
Maize	Kulumsa	Wenchi	Climate models	0.175276	-0.195963	0.894435
Maize	Kulumsa	Wenchi	Climate models	0.16715	-0.195963	0.852968
Maize	Kulumsa	Wenchi	Crop growth submodels	0.651166	-0.195963	3.32291
Maize	Kulumsa	Wenchi	Crop growth submodels	0.613798	-0.195963	3.13222
Maize	Kulumsa	Wenchi	Crop growth submodels	0.654262	-0.195963	3.33871
Maize	Kulumsa	Wenchi	Crop growth submodels	0.618768	-0.195963	3.15758
Maize	Kulumsa	Wenchi	Crop growth submodels	0.666904	-0.195963	3.40322
Maize	Kulumsa	Wenchi	Crop growth submodels	0.635111	-0.195963	3.24098
Maize	Kulumsa	Wenchi	Crop growth submodels	0.661708	-0.195963	3.37671
Maize	Kulumsa	Wenchi	Crop growth submodels	0.612766	-0.195963	3.12696
Maize	Kulumsa	Wenchi	Crop growth submodels	0.660991	-0.195963	3.37305
Maize	Kulumsa	Wenchi	Crop growth submodels	0.607627	-0.195963	3.10073
Maize	Kulumsa	Wenchi	Crop growth submodels	0.659022	-0.195963	3.363
Maize	Kulumsa	Wenchi	Crop growth submodels	0.623995	-0.195963	3.18425
Maize	Kulumsa	Wenchi	Crop growth submodels	0.736942	-0.195963	3.76063
Maize	Kulumsa	Wenchi	Crop growth submodels	0.654644	-0.195963	3.34065
Maize	Kulumsa	Wenchi	Crop growth submodels	0.739062	-0.195963	3.77144
Maize	Kulumsa	Wenchi	Crop growth submodels	0.657203	-0.195963	3.35372
Maize	Kulumsa	Wenchi	Crop growth submodels	0.758115	-0.195963	3.86867
Maize	Kulumsa	Wenchi	Crop growth submodels	0.693006	-0.195963	3.53642
Maize	Kulumsa	Wenchi	Crop growth submodels	0.582893	-0.195963	2.97451
Maize	Kulumsa	Wenchi	Crop growth submodels	0.475727	-0.195963	2.42764
Maize	Kulumsa	Wenchi	Crop growth submodels	0.579272	-0.195963	2.95603
Maize	Kulumsa	Wenchi	Crop growth submodels	0.470085	-0.195963	2.39885
Maize	Kulumsa	Wenchi	Crop growth submodels	0.579179	-0.195963	2.95556
Maize	Kulumsa	Wenchi	Crop growth submodels	0.50451	-0.195963	2.57452
Maize	Kulumsa	Wenchi	Crop growth submodels	0.538369	-0.195963	2.74731
Maize	Kulumsa	Wenchi	Crop growth submodels	0.557941	-0.195963	2.84718
Maize	Kulumsa	Wenchi	Crop growth submodels	0.539369	-0.195963	2.7524
Maize	Kulumsa	Wenchi	Crop growth submodels	0.559268	-0.195963	2.85395
Maize	Kulumsa	Wenchi	Crop growth submodels	0.557482	-0.195963	2.84484
Maize	Kulumsa	Wenchi	Crop growth submodels	0.554693	-0.195963	2.8306
Maize	Kulumsa	Wenchi	Crop growth submodels	0.785814	-0.195963	4.01002
Maize	Kulumsa	Wenchi	Crop growth submodels	0.752228	-0.195963	3.83863
Maize	Kulumsa	Wenchi	Crop growth submodels	0.787561	-0.195963	4.01894
Maize	Kulumsa	Wenchi	Crop growth submodels	0.740644	-0.195963	3.77952
Maize	Kulumsa	Wenchi	Crop growth submodels	0.78939	-0.195963	4.02827
Maize	Kulumsa	Wenchi	Crop growth submodels	0.750348	-0.195963	3.82904
Maize	Kulumsa	Wenchi	Crop growth submodels	0.544775	-0.195963	2.77999
Maize	Kulumsa	Wenchi	Crop growth submodels	0.570447	-0.195963	2.911
Maize	Kulumsa	Wenchi	Crop growth submodels	0.546291	-0.195963	2.78773
Maize	Kulumsa	Wenchi	Crop growth submodels	0.570859	-0.195963	2.9131
Maize	Kulumsa	Wenchi	Crop growth submodels	0.56225	-0.195963	2.86917
Maize	Kulumsa	Wenchi	Crop growth submodels	0.582808	-0.195963	2.97408
Maize	Kulumsa	Wenchi	Crop growth submodels	0.553108	-0.195963	2.82252
Maize	Kulumsa	Wenchi	Crop growth submodels	0.563355	-0.195963	2.87481
Maize	Kulumsa	Wenchi	Crop growth submodels	0.555288	-0.195963	2.83364
Maize	Kulumsa	Wenchi	Crop growth submodels	0.557148	-0.195963	2.84313
Maize	Kulumsa	Wenchi	Crop growth submodels	0.541211	-0.195963	2.76181
Maize	Kulumsa	Wenchi	Crop growth submodels	0.581041	-0.195963	2.96506
Maize	Kulumsa	Wenchi	Crop growth submodels	0.699594	-0.195963	3.57004
Maize	Kulumsa	Wenchi	Crop growth submodels	0.635329	-0.195963	3.24209
Maize	Kulumsa	Wenchi	Crop growth submodels	0.699803	-0.195963	3.5711
Maize	Kulumsa	Wenchi	Crop growth submodels	0.633874	-0.195963	3.23466
Maize	Kulumsa	Wenchi	Crop growth submodels	0.727542	-0.195963	3.71266
Maize	Kulumsa	Wenchi	Crop growth submodels	0.67783	-0.195963	3.45898
Maize	Kulumsa	Wenchi	Crop growth submodels	0.681138	-0.195963	3.47586
Maize	Kulumsa	Wenchi	Crop growth submodels	0.557243	-0.195963	2.84362
Maize	Kulumsa	Wenchi	Crop growth submodels	0.68261	-0.195963	3.48337
Maize	Kulumsa	Wenchi	Crop growth submodels	0.557586	-0.195963	2.84537
Maize	Kulumsa	Wenchi	Crop growth submodels	0.667247	-0.195963	3.40497
Maize	Kulumsa	Wenchi	Crop growth submodels	0.592117	-0.195963	3.02158
Maize	Kulumsa	Wenchi	Crop growth submodels	0.780318	-0.195963	3.98197
Maize	Kulumsa	Wenchi	Crop growth submodels	0.686473	-0.195963	3.50308
Maize	Kulumsa	Wenchi	Crop growth submodels	0.780559	-0.195963	3.9832
Maize	Kulumsa	Wenchi	Crop growth submodels	0.687834	-0.195963	3.51003
Maize	Kulumsa	Wenchi	Crop growth submodels	0.803825	-0.195963	4.10193
Maize	Kulumsa	Wenchi	Crop growth submodels	0.728673	-0.195963	3.71843
Maize	Kulumsa	Wenchi	Crop growth submodels	0.607817	-0.195963	3.1017
Maize	Kulumsa	Wenchi	Crop growth submodels	0.437185	-0.195963	2.23096
Maize	Kulumsa	Wenchi	Crop growth submodels	0.61255	-0.195963	3.12585
Maize	Kulumsa	Wenchi	Crop growth submodels	0.438135	-0.195963	2.23581
Maize	Kulumsa	Wenchi	Crop growth submodels	0.592286	-0.195963	3.02244
Maize	Kulumsa	Wenchi	Crop growth submodels	0.473038	-0.195963	2.41392
Maize	Kulumsa	Wenchi	Crop growth submodels	0.582461	-0.195963	2.97231
Maize	Kulumsa	Wenchi	Crop growth submodels	0.586628	-0.195963	2.99357
Maize	Kulumsa	Wenchi	Crop growth submodels	0.585681	-0.195963	2.98874
Maize	Kulumsa	Wenchi	Crop growth submodels	0.582933	-0.195963	2.97472
Maize	Kulumsa	Wenchi	Crop growth submodels	0.598914	-0.195963	3.05627
Maize	Kulumsa	Wenchi	Crop growth submodels	0.602562	-0.195963	3.07488
Maize	Kulumsa	Wenchi	Crop growth submodels	0.463343	-0.195963	2.36445
Maize	Kulumsa	Wenchi	Crop growth submodels	0.341128	-0.195963	1.74078
Maize	Kulumsa	Wenchi	Crop growth submodels	0.46064	-0.195963	2.35065
Maize	Kulumsa	Wenchi	Crop growth submodels	0.345761	-0.195963	1.76442
Maize	Kulumsa	Wenchi	Crop growth submodels	0.475446	-0.195963	2.42621
Maize	Kulumsa	Wenchi	Climate models	0.251452	-0.195963	1.28317
Maize	Kulumsa	Wenchi	Climate models	0.269972	-0.195963	1.37767
Maize	Kulumsa	Wenchi	Climate models	0.244051	-0.195963	1.2454
Maize	Kulumsa	Wenchi	Climate models	0.279776	-0.195963	1.4277
Maize	Kulumsa	Wenchi	Climate models	0.0897719	-0.195963	0.458107
Maize	Kulumsa	Wenchi	Climate models	0.0792441	-0.195963	0.404384
Maize	Kulumsa	Wenchi	Climate models	0.0907017	-0.195963	0.462852
Maize	Kulumsa	Wenchi	Climate models	0.0793916	-0.195963	0.405137
Maize	Kulumsa	Wenchi	Crop growth submodels	0.860646	-0.195963	4.39189
Maize	Kulumsa	Wenchi	Crop growth submodels	0.897356	-0.195963	4.57922
Maize	Kulumsa	Wenchi	Crop growth submodels	0.835746	-0.195963	4.26482
Maize	Kulumsa	Wenchi	Crop growth submodels	0.891301	-0.195963	4.54832
Maize	Kulumsa	Wenchi	Climate models	0.205067	-0.195963	1.04646
Maize	Kulumsa	Wenchi	Climate models	0.179001	-0.195963	0.913444
Maize	Kulumsa	Wenchi	Climate models	0.208835	-0.195963	1.06569
Maize	Kulumsa	Wenchi	Climate models	0.19248	-0.195963	0.982227
Maize	Kulumsa	Wenchi	Climate models	0.10804	-0.195963	0.551328
Maize	Kulumsa	Wenchi	Climate models	0.181734	-0.195963	0.927389
Maize	Kulumsa	Wenchi	Climate models	0.108214	-0.195963	0.552215
Maize	Kulumsa	Wenchi	Climate models	0.197394	-0.195963	1.0073
Maize	Kulumsa	Wenchi	Climate models	0.107095	-0.195963	0.546506
Maize	Kulumsa	Wenchi	Climate models	0.194911	-0.195963	0.994635
Maize	Kulumsa	Wenchi	Climate models	0.173314	-0.195963	0.884421
Maize	Kulumsa	Wenchi	Climate models	0.277923	-0.195963	1.41824
Maize	Kulumsa	Wenchi	Climate models	0.170241	-0.195963	0.868744
Maize	Kulumsa	Wenchi	Climate models	0.277703	-0.195963	1.41712
Maize	Kulumsa	Wenchi	Climate models	0.173769	-0.195963	0.886745
Maize	Kulumsa	Wenchi	Climate models	0.294242	-0.195963	1.50152
Maize	Kulumsa	Wenchi	Climate models	0.472502	-0.195963	2.41118
Maize	Kulumsa	Wenchi	Climate models	0.43138	-0.195963	2.20134
Maize	Kulumsa	Wenchi	Climate models	0.472286	-0.195963	2.41008
Maize	Kulumsa	Wenchi	Heat submodels	0.008	-0.195963	0.0408241
Maize	Kulumsa	Wenchi	Heat submodels	0.0616237	-0.195963	0.314467
Maize	Kulumsa	Wenchi	Climate models	0.471147	-0.195963	2.40427
Maize	Kulumsa	Wenchi	Climate models	0.437266	-0.195963	2.23137
Maize	Kulumsa	Wenchi	Climate models	0.482713	-0.195963	2.46329
Maize	Kulumsa	Wenchi	Climate models	0.432884	-0.195963	2.20901
Maize	Kulumsa	Wenchi	Climate models	0.483393	-0.195963	2.46676
Maize	Kulumsa	Wenchi	Climate models	0.435218	-0.195963	2.22092
Maize	Kulumsa	Wenchi	Climate models	0.492335	-0.195963	2.51239
Maize	Kulumsa	Wenchi	Climate models	0.457142	-0.195963	2.3328
Maize	Kulumsa	Wenchi	Heat submodels	0.0266729	-0.195963	0.136112
Maize	Kulumsa	Wenchi	Heat submodels	0.0519647	-0.195963	0.265177
Maize	Kulumsa	Wenchi	Heat submodels	0.00218581	-0.195963	0.0111542
Maize	Kulumsa	Wenchi	Heat submodels	0.027401	-0.195963	0.139828
Maize	Kulumsa	Wenchi	Heat submodels	0.00150308	-0.195963	0.00767025
Maize	Kulumsa	Wenchi	Heat submodels	0.0102433	-0.195963	0.0522719
Maize	Kulumsa	Wenchi	Heat submodels	0.00195316	-0.195963	0.00996698
Maize	Kulumsa	Wenchi	Heat submodels	0.0200287	-0.195963	0.102207
Maize	Kulumsa	Wenchi	Heat submodels	0.0236291	-0.195963	0.120579
Maize	Kulumsa	Wenchi	Heat submodels	0.0335763	-0.195963	0.17134
Maize	Kulumsa	Wenchi	Heat submodels	0.0198672	-0.195963	0.101382
Maize	Kulumsa	Wenchi	Heat submodels	0.0322234	-0.195963	0.164436
Maize	Kulumsa	Wenchi	Heat submodels	0.0278211	-0.195963	0.141972
Maize	Kulumsa	Wenchi	Heat submodels	0.0927993	-0.195963	0.473556
Maize	Kulumsa	Wenchi	Heat submodels	0.00655179	-0.195963	0.0334339
Maize	Kulumsa	Wenchi	Heat submodels	0.0111571	-0.195963	0.056935
Maize	Kulumsa	Wenchi	Heat submodels	0.0266361	-0.195963	0.135924
Maize	Kulumsa	Wenchi	Heat submodels	0.0488274	-0.195963	0.249167
Maize	Kulumsa	Wenchi	Heat submodels	0.0245229	-0.195963	0.12514
Maize	Kulumsa	Wenchi	Heat submodels	0.032847	-0.195963	0.167619
Maize	Kulumsa	Wenchi	Heat submodels	0.00305808	-0.195963	0.0156054
Maize	Kulumsa	Wenchi	Heat submodels	0.00662942	-0.195963	0.03383
Maize	Kulumsa	Wenchi	Heat submodels	0.00856997	-0.195963	0.0437327
Maize	Kulumsa	Wenchi	Heat submodels	0.029757	-0.195963	0.151851
Maize	Kulumsa	Wenchi	Heat submodels	0.0265002	-0.195963	0.135231
Maize	Kulumsa	Wenchi	Heat submodels	0.021752	-0.195963	0.111001
Maize	Kulumsa	Wenchi	Heat submodels	0.0305853	-0.195963	0.156077
Maize	Kulumsa	Wenchi	Heat submodels	0.0395373	-0.195963	0.201759
Maize	Kulumsa	Wenchi	Heat submodels	0.030276	-0.195963	0.154499
Maize	Kulumsa	Wenchi	Heat submodels	0.085552	-0.195963	0.436573
Maize	Kulumsa	Wenchi	Heat submodels	0.00367171	-0.195963	0.0187368
Maize	Kulumsa	Wenchi	Heat submodels	0.0250954	-0.195963	0.128062
Maize	Kulumsa	Wenchi	Heat submodels	0.0282259	-0.195963	0.144037
Maize	Kulumsa	Wenchi	Heat submodels	0.0439356	-0.195963	0.224204
Maize	Kulumsa	Wenchi	Heat submodels	0.0216205	-0.195963	0.11033
Maize	Kulumsa	Wenchi	Heat submodels	0.0167465	-0.195963	0.0854575
Maize	Kulumsa	Wenchi	SOM submodels	0.00494975	-0.195963	0.0252586
Maize	Kulumsa	Wenchi	SOM submodels	0.00141421	-0.195963	0.00721675
Maize	Kulumsa	Wenchi	SOM submodels	0.00730677	-0.195963	0.0372865
Maize	Kulumsa	Wenchi	SOM submodels	0.304999	-0.195963	1.55641
Maize	Kulumsa	Wenchi	SOM submodels	0.317727	-0.195963	1.62136
Maize	Kulumsa	Wenchi	SOM submodels	0.229103	-0.195963	1.16911
Maize	Kulumsa	Wenchi	SOM submodels	0.0457262	-0.195963	0.233342
Maize	Kulumsa	Wenchi	SOM submodels	0.0374767	-0.195963	0.191244
Maize	Kulumsa	Wenchi	SOM submodels	0.0242773	-0.195963	0.123888
Maize	Kulumsa	Wenchi	SOM submodels	0.0238059	-0.195963	0.121482
Maize	Kulumsa	Wenchi	SOM submodels	0.0601528	-0.195963	0.306961
Maize	Kulumsa	Wenchi	SOM submodels	0.0570399	-0.195963	0.291076
Maize	Kulumsa	Wenchi	SOM submodels	0.187359	-0.195963	0.956095
Maize	Kulumsa	Wenchi	SOM submodels	0.145331	-0.195963	0.741625
Maize	Kulumsa	Wenchi	SOM submodels	0.192349	-0.195963	0.981561
Maize	Kulumsa	Wenchi	SOM submodels	0.0860313	-0.195963	0.439019
Maize	Kulumsa	Wenchi	SOM submodels	0.0628837	-0.195963	0.320897
Maize	Kulumsa	Wenchi	SOM submodels	0.0551543	-0.195963	0.281453
Maize	Kulumsa	Wenchi	SOM submodels	0.283078	-0.195963	1.44455
Maize	Kulumsa	Wenchi	SOM submodels	0.280721	-0.195963	1.43252
Maize	Kulumsa	Wenchi	SOM submodels	0.25008	-0.195963	1.27616
Maize	Kulumsa	Wenchi	SOM submodels	0.19799	-0.195963	1.01034
Maize	Kulumsa	Wenchi	SOM submodels	0.198226	-0.195963	1.01155
Maize	Kulumsa	Wenchi	SOM submodels	0.164992	-0.195963	0.841954
Maize	Kulumsa	Wenchi	SOM submodels	0.00542115	-0.195963	0.0276642
Maize	Kulumsa	Wenchi	SOM submodels	0.00117851	-0.195963	0.00601396
Maize	Kulumsa	Wenchi	SOM submodels	0.0122565	-0.195963	0.0625452
Maize	Kulumsa	Wenchi	SOM submodels	0.244188	-0.195963	1.24609
Maize	Kulumsa	Wenchi	SOM submodels	0.259037	-0.195963	1.32187
Maize	Kulumsa	Wenchi	SOM submodels	0.23146	-0.195963	1.18114
Maize	Kulumsa	Wenchi	SOM submodels	0.092631	-0.195963	0.472697
Maize	Kulumsa	Wenchi	SOM submodels	0.0850885	-0.195963	0.434208
Maize	Kulumsa	Wenchi	SOM submodels	0.0780174	-0.195963	0.398124
Maize	Kulumsa	Wenchi	SOM submodels	0.0721249	-0.195963	0.368054
Maize	Kulumsa	Wenchi	SOM submodels	0.119314	-0.195963	0.608861
Maize	Kulumsa	Wenchi	SOM submodels	0.0671751	-0.195963	0.342796
Maize	Kulumsa	Wenchi	SOM submodels	0.114527	-0.195963	0.584432
Maize	Kulumsa	Wenchi	SOM submodels	0.0465715	-0.195963	0.237655
Maize	Kulumsa	Wenchi	SOM submodels	0.138065	-0.195963	0.704546
Maize	Kulumsa	Wenchi	SOM submodels	0.05539	-0.195963	0.282656
Maize	Kulumsa	Wenchi	SOM submodels	0.0700036	-0.195963	0.357229
Maize	Kulumsa	Wenchi	SOM submodels	0.0586899	-0.195963	0.299495
Maize	Kulumsa	Wenchi	SOM submodels	0.25338	-0.195963	1.293
Maize	Kulumsa	Wenchi	SOM submodels	0.251966	-0.195963	1.28578
Maize	Kulumsa	Wenchi	Crop growth submodels	0.365039	-0.195963	1.8628
Maize	Kulumsa	Wenchi	Crop growth submodels	0.525489	-0.195963	2.68158
Maize	Kulumsa	Wenchi	Crop growth submodels	0.56631	-0.195963	2.88989
Maize	Kulumsa	Wenchi	Crop growth submodels	0.529285	-0.195963	2.70095
Maize	Kulumsa	Wenchi	Crop growth submodels	0.577761	-0.195963	2.94832
Maize	Kulumsa	Wenchi	Crop growth submodels	0.534145	-0.195963	2.72575
Maize	Kulumsa	Wenchi	Crop growth submodels	0.556093	-0.195963	2.83775
Maize	Kulumsa	Wenchi	Crop growth submodels	0.900508	-0.195963	4.5953
Maize	Kulumsa	Wenchi	Water submodels	0.196811	-0.195963	1.00433
Maize	Kulumsa	Wenchi	Water submodels	0.0461976	-0.195963	0.235747
Maize	Kulumsa	Wenchi	Water submodels	0.209539	-0.195963	1.06928
Maize	Kulumsa	Wenchi	Water submodels	0.0648181	-0.195963	0.330768
Maize	Kulumsa	Wenchi	Crop growth submodels	0.847162	-0.195963	4.32308
Maize	Kulumsa	Wenchi	Heat submodels	0.00371683	-0.195963	0.018967
Maize	Kulumsa	Wenchi	Heat submodels	0.0153382	-0.195963	0.0782708
Maize	Kulumsa	Wenchi	Heat submodels	0.020306	-0.195963	0.103622
Maize	Kulumsa	Wenchi	Heat submodels	0.0603705	-0.195963	0.308071
Maize	Kulumsa	Wenchi	Heat submodels	0.0281708	-0.195963	0.143756
Maize	Kulumsa	Wenchi	Heat submodels	0.0399894	-0.195963	0.204066
Maize	Kulumsa	Wenchi	Heat submodels	0.00673575	-0.195963	0.0343726
Maize	Kulumsa	Wenchi	Heat submodels	0.0373606	-0.195963	0.190651
Maize	Kulumsa	Wenchi	Heat submodels	0.0298373	-0.195963	0.15226
Maize	Kulumsa	Wenchi	Heat submodels	0.075775	-0.195963	0.386681
Maize	Kulumsa	Wenchi	Heat submodels	0.00111701	-0.195963	0.00570014
Maize	Kulumsa	Wenchi	Heat submodels	0.0335134	-0.195963	0.171019
Maize	Kulumsa	Wenchi	Heat submodels	0.0257941	-0.195963	0.131627
Maize	Kulumsa	Wenchi	Heat submodels	0.0514274	-0.195963	0.262435
Maize	Kulumsa	Wenchi	Heat submodels	0.0231717	-0.195963	0.118245
Maize	Kulumsa	Wenchi	Heat submodels	0.00731057	-0.195963	0.0373059
Maize	Kulumsa	Wenchi	Heat submodels	0.00328295	-0.195963	0.0167529
Maize	Kulumsa	Wenchi	Heat submodels	0.00937096	-0.195963	0.0478201
Maize	Kulumsa	Wenchi	Crop growth submodels	0.570893	-0.195963	2.91327
Maize	Kulumsa	Wenchi	Crop growth submodels	0.643294	-0.195963	3.28274
Maize	Kulumsa	Wenchi	Crop growth submodels	0.803694	-0.195963	4.10126
Maize	Kulumsa	Wenchi	Crop growth submodels	0.777196	-0.195963	3.96604
Maize	Kulumsa	Wenchi	Crop growth submodels	0.80485	-0.195963	4.10716
Maize	Kulumsa	Wenchi	Crop growth submodels	0.770364	-0.195963	3.93118
Maize	Kulumsa	Wenchi	Crop growth submodels	0.797442	-0.195963	4.06936
Maize	Kulumsa	Wenchi	Crop growth submodels	0.777535	-0.195963	3.96777
Maize	Kulumsa	Wenchi	Water submodels	0.653602	-0.195963	3.33534
Maize	Kulumsa	Wenchi	Water submodels	0.547723	-0.195963	2.79504
Maize	Kulumsa	Wenchi	Water submodels	0.675051	-0.195963	3.4448
Maize	Kulumsa	Wenchi	Water submodels	0.586663	-0.195963	2.99375
Maize	Kulumsa	Wenchi	Water submodels	0.0561296	-0.195963	0.28643
Maize	Kulumsa	Wenchi	Water submodels	0.288028	-0.195963	1.46981
Maize	Kulumsa	Wenchi	Water submodels	0.0451248	-0.195963	0.230272
Maize	Kulumsa	Wenchi	Water submodels	0.239945	-0.195963	1.22444
Maize	Kulumsa	Wenchi	Water submodels	0.0861614	-0.195963	0.439683
Maize	Kulumsa	Wenchi	Water submodels	0.30078	-0.195963	1.53489
Maize	Kulumsa	Wenchi	Water submodels	0.125394	-0.195963	0.639885
Maize	Kulumsa	Wenchi	Water submodels	0.230517	-0.195963	1.17633
Maize	Kulumsa	Wenchi	Water submodels	0.1393	-0.195963	0.71085
Maize	Kulumsa	Wenchi	Water submodels	0.242066	-0.195963	1.23527
Maize	Kulumsa	Wenchi	Water submodels	0.0737748	-0.195963	0.376474
Maize	Kulumsa	Wenchi	Water submodels	0.165227	-0.195963	0.843157
Maize	Kulumsa	Wenchi	Water submodels	0.272943	-0.195963	1.39283
Maize	Kulumsa	Wenchi	Water submodels	0.0370053	-0.195963	0.188838
Maize	Kulumsa	Wenchi	Water submodels	0.271765	-0.195963	1.38682
Maize	Kulumsa	Wenchi	Water submodels	0.0445477	-0.195963	0.227328
Maize	Kulumsa	Wenchi	Water submodels	0.262808	-0.195963	1.34111
Maize	Kulumsa	Wenchi	Water submodels	0.0263987	-0.195963	0.134713
Maize	Kulumsa	Wenchi	Water submodels	0.574642	-0.195963	2.93241
Maize	Kulumsa	Wenchi	Water submodels	0.50511	-0.195963	2.57758
Maize	Kulumsa	Wenchi	Water submodels	0.582656	-0.195963	2.9733
Maize	Kulumsa	Wenchi	Water submodels	0.485026	-0.195963	2.4751
Maize	Kulumsa	Wenchi	Water submodels	0.626732	-0.195963	3.19822
Maize	Kulumsa	Wenchi	Water submodels	0.545415	-0.195963	2.78326
Maize	Kulumsa	Wenchi	Water submodels	0.0506516	-0.195963	0.258476
Maize	Kulumsa	Wenchi	Water submodels	0.222739	-0.195963	1.13664
Maize	Kulumsa	Wenchi	Water submodels	0.039216	-0.195963	0.20012
Maize	Kulumsa	Wenchi	Water submodels	0.168999	-0.195963	0.862402
Maize	Kulumsa	Wenchi	Water submodels	0.0268863	-0.195963	0.137201
Maize	Kulumsa	Wenchi	Water submodels	0.220617	-0.195963	1.12581
Maize	Kulumsa	Wenchi	Water submodels	0.0476119	-0.195963	0.242964
Maize	Kulumsa	Wenchi	Water submodels	0.0374767	-0.195963	0.191244
Maize	Kulumsa	Wenchi	Water submodels	0.0344125	-0.195963	0.175608
Maize	Kulumsa	Wenchi	Water submodels	0.0480833	-0.195963	0.245369
Maize	Kulumsa	Wenchi	Water submodels	0.0721249	-0.195963	0.368054
Maize	Kulumsa	Wenchi	Water submodels	0.0129636	-0.195963	0.0661535
Maize	Kulumsa	Wenchi	Water submodels	0.0888598	-0.195963	0.453452
Maize	Kulumsa	Wenchi	Water submodels	0.160749	-0.195963	0.820304
Maize	Kulumsa	Wenchi	Water submodels	0.0883883	-0.195963	0.451047
Maize	Kulumsa	Wenchi	Water submodels	0.16947	-0.195963	0.864807
Maize	Kulumsa	Wenchi	Water submodels	0.0879169	-0.195963	0.448641
Maize	Kulumsa	Wenchi	Water submodels	0.155799	-0.195963	0.795045
Maize	Kulumsa	Wenchi	Water submodels	0.427328	-0.195963	2.18066
Maize	Kulumsa	Wenchi	Water submodels	0.262572	-0.195963	1.33991
Maize	Kulumsa	Wenchi	Water submodels	0.436285	-0.195963	2.22637
Maize	Kulumsa	Wenchi	Water submodels	0.231882	-0.195963	1.1833
Maize	Kulumsa	Wenchi	Water submodels	0.435813	-0.195963	2.22396
Maize	Kulumsa	Wenchi	Water submodels	0.290621	-0.195963	1.48304
Maize	Kulumsa	Wenchi	Water submodels	0.032787	-0.195963	0.167312
Maize	Kulumsa	Wenchi	Water submodels	0.202704	-0.195963	1.0344
Maize	Kulumsa	Wenchi	Water submodels	0.0208393	-0.195963	0.106343
Maize	Kulumsa	Wenchi	Water submodels	0.137414	-0.195963	0.701228
Maize	Kulumsa	Wenchi	Water submodels	0.0671589	-0.195963	0.342713
Maize	Kulumsa	Wenchi	Water submodels	0.263913	-0.195963	1.34675
Maize	Kulumsa	Wenchi	Water submodels	0.0186205	-0.195963	0.0950205
Maize	Kulumsa	Wenchi	Water submodels	0.181962	-0.195963	0.928555
Maize	Kulumsa	Wenchi	Water submodels	0.030877	-0.195963	0.157566
Maize	Kulumsa	Wenchi	Water submodels	0.187855	-0.195963	0.958625
Maize	Kulumsa	Wenchi	Water submodels	0.0367696	-0.195963	0.187635
Maize	Kulumsa	Wenchi	Water submodels	0.0853242	-0.195963	0.435411
Maize	Kulumsa	Wenchi	Water submodels	0.637518	-0.195963	3.25326
Maize	Kulumsa	Wenchi	Water submodels	0.397402	-0.195963	2.02795
Maize	Kulumsa	Wenchi	Water submodels	0.635957	-0.195963	3.2453
Maize	Kulumsa	Wenchi	Water submodels	0.360242	-0.195963	1.83832
Maize	Kulumsa	Wenchi	Water submodels	0.630122	-0.195963	3.21552
Maize	Kulumsa	Wenchi	Water submodels	0.402214	-0.195963	2.0525
Maize	Kulumsa	Wenchi	Water submodels	0.281168	-0.195963	1.43481
Maize	Kulumsa	Wenchi	Water submodels	0.204118	-0.195963	1.04162
Maize	Kulumsa	Wenchi	Water submodels	0.285988	-0.195963	1.4594
Maize	Kulumsa	Wenchi	Water submodels	0.176964	-0.195963	0.903048
Maize	Kulumsa	Wenchi	Water submodels	0.353318	-0.195963	1.80298
Maize	Kulumsa	Wenchi	Water submodels	0.24843	-0.195963	1.26774
Maize	Kulumsa	Wenchi	Water submodels	0.0749777	-0.195963	0.382612
Maize	Kulumsa	Wenchi	Water submodels	0.343654	-0.195963	1.75367
Maize	Kulumsa	Wenchi	Water submodels	0.0590231	-0.195963	0.301196
Maize	Kulumsa	Wenchi	Water submodels	0.267758	-0.195963	1.36637
Maize	Kulumsa	Wenchi	Water submodels	0.10605	-0.195963	0.541173
Maize	Kulumsa	Wenchi	Water submodels	0.365574	-0.195963	1.86553
Maize	Kulumsa	Wenchi	Water submodels	0.0176777	-0.195963	0.0902094
Maize	Kulumsa	Wenchi	Water submodels	0.105359	-0.195963	0.537648
Maize	Kulumsa	Wenchi	Water submodels	0.00471405	-0.195963	0.0240558
Maize	Kulumsa	Wenchi	Water submodels	0.112666	-0.195963	0.574934
Maize	Kulumsa	Wenchi	Water submodels	0.0711821	-0.195963	0.363243
Maize	Kulumsa	Wenchi	Water submodels	0.0351196	-0.195963	0.179216
Maize	Kulumsa	Wenchi	Heat submodels	0.0309428	-0.195963	0.157901
Maize	Kulumsa	Wenchi	Heat submodels	0.0581151	-0.195963	0.296562
Maize	Kulumsa	Wenchi	Heat submodels	0.0026736	-0.195963	0.0136434
Maize	Kulumsa	Wenchi	Heat submodels	0.00661928	-0.195963	0.0337782
Maize	Kulumsa	Wenchi	Heat submodels	0.0256566	-0.195963	0.130926
Maize	Kulumsa	Wenchi	Heat submodels	0.0471833	-0.195963	0.240777
Maize	Kulumsa	Wenchi	Water submodels	0.194926	-0.195963	0.994709
Maize	Kulumsa	Wenchi	Water submodels	0.0101352	-0.195963	0.05172
Maize	Kulumsa	Wenchi	Water submodels	0.516659	-0.195963	2.63652
Maize	Kulumsa	Wenchi	Water submodels	0.45302	-0.195963	2.31177
Maize	Kulumsa	Wenchi	SOM submodels	0.213124	-0.195963	1.08757
Maize	Kulumsa	Wenchi	SOM submodels	0.179134	-0.195963	0.914122
Maize	Kulumsa	Wenchi	SOM submodels	0.17468	-0.195963	0.891393
Maize	Kulumsa	Wenchi	SOM submodels	0.224015	-0.195963	1.14315
Maize	Kulumsa	Wenchi	SOM submodels	0.196324	-0.195963	1.00184
Maize	Kulumsa	Wenchi	SOM submodels	0.322912	-0.195963	1.64782
Maize	Kulumsa	Wenchi	SOM submodels	0.328333	-0.195963	1.67549
Maize	Kulumsa	Wenchi	SOM submodels	0.316312	-0.195963	1.61415
Maize	Kulumsa	Wenchi	SOM submodels	0.189976	-0.195963	0.96945
Maize	Kulumsa	Wenchi	SOM submodels	0.189505	-0.195963	0.967044
Maize	Kulumsa	Wenchi	SOM submodels	0.168763	-0.195963	0.861199
Maize	Kulumsa	Wenchi	SOM submodels	0.10253	-0.195963	0.523214
Maize	Kulumsa	Wenchi	SOM submodels	0.105359	-0.195963	0.537648
Maize	Kulumsa	Wenchi	SOM submodels	0.0947523	-0.195963	0.483522
Maize	Kulumsa	Wenchi	SOM submodels	0.00447834	-0.195963	0.022853
Maize	Kulumsa	Wenchi	SOM submodels	0.00235702	-0.195963	0.0120279
Maize	Kulumsa	Wenchi	SOM submodels	0.0129636	-0.195963	0.0661535
Maize	Kulumsa	Wenchi	SOM submodels	0.102059	-0.195963	0.520809
Maize	Kulumsa	Wenchi	Heat submodels	0.0233722	-0.195963	0.119269
Maize	Kulumsa	Wenchi	Heat submodels	0.0384655	-0.195963	0.19629
Maize	Kulumsa	Wenchi	Heat submodels	0.0163311	-0.195963	0.0833376
Maize	Kulumsa	Wenchi	Heat submodels	0.0245238	-0.195963	0.125145
Maize	Kulumsa	Wenchi	Heat submodels	0.0279653	-0.195963	0.142707
Maize	Kulumsa	Wenchi	Heat submodels	0.0614251	-0.195963	0.313453
Maize	Kulumsa	Wenchi	Heat submodels	0.0206992	-0.195963	0.105628
Maize	Kulumsa	Wenchi	Heat submodels	0.0275284	-0.195963	0.140478
Maize	Kulumsa	Wenchi	SOM submodels	0.0768146	-0.195963	0.391986
Maize	Kulumsa	Wenchi	SOM submodels	0.0437431	-0.195963	0.223222
Maize	Kulumsa	Wenchi	SOM submodels	0.0832192	-0.195963	0.424668
Maize	Kulumsa	Wenchi	SOM submodels	0.142128	-0.195963	0.725283
Maize	Kulumsa	Wenchi	SOM submodels	0.142128	-0.195963	0.725283
Maize	Kulumsa	Wenchi	SOM submodels	0.131522	-0.195963	0.671158
Maize	Kulumsa	Wenchi	SOM submodels	0.255501	-0.195963	1.30383
Maize	Kulumsa	Wenchi	SOM submodels	0.253616	-0.195963	1.2942
Maize	Kulumsa	Wenchi	SOM submodels	0.227453	-0.195963	1.16069
Maize	Kulumsa	Wenchi	SOM submodels	0.13105	-0.195963	0.668752
Maize	Kulumsa	Wenchi	SOM submodels	0.133407	-0.195963	0.68078
Maize	Kulumsa	Wenchi	SOM submodels	0.122094	-0.195963	0.623046
Maize	Kulumsa	Wenchi	SOM submodels	0.00424264	-0.195963	0.0216502
Maize	Kulumsa	Wenchi	SOM submodels	0.00212132	-0.195963	0.0108251
Maize	Kulumsa	Wenchi	SOM submodels	0.0155563	-0.195963	0.0793842
Maize	Kulumsa	Wenchi	SOM submodels	0.264222	-0.195963	1.34833
Maize	Kulumsa	Wenchi	SOM submodels	0.291092	-0.195963	1.48545
Maize	Kulumsa	Wenchi	SOM submodels	0.181962	-0.195963	0.928555
Maize	Kulumsa	Wenchi	SOM submodels	0.0721249	-0.195963	0.368054
Maize	Kulumsa	Wenchi	SOM submodels	0.0636396	-0.195963	0.324754
Maize	Kulumsa	Wenchi	SOM submodels	0.0546829	-0.195963	0.279048
Maize	Kulumsa	Wenchi	SOM submodels	0.00659966	-0.195963	0.0336782
Maize	Kulumsa	Wenchi	SOM submodels	0.0422395	-0.195963	0.215549
Maize	Kulumsa	Wenchi	SOM submodels	0.0337054	-0.195963	0.171999
Maize	Kulumsa	Wenchi	SOM submodels	0.102035	-0.195963	0.520684
Maize	Kulumsa	Wenchi	SOM submodels	0.0534069	-0.195963	0.272536
Maize	Kulumsa	Wenchi	SOM submodels	0.11907	-0.195963	0.607617
Maize	Kulumsa	Wenchi	SOM submodels	0.129864	-0.195963	0.662697
Maize	Kulumsa	Wenchi	SOM submodels	0.141413	-0.195963	0.721634
Maize	Kulumsa	Wenchi	SOM submodels	0.0955488	-0.195963	0.487587
Maize	Kulumsa	Wenchi	SOM submodels	0.278836	-0.195963	1.4229
Maize	Kulumsa	Wenchi	SOM submodels	0.277186	-0.195963	1.41448
Maize	Kulumsa	Wenchi	SOM submodels	0.245837	-0.195963	1.25451
Maize	Kulumsa	Wenchi	SOM submodels	0.173713	-0.195963	0.886457
Maize	Kulumsa	Wenchi	SOM submodels	0.17442	-0.195963	0.890066
Maize	Kulumsa	Wenchi	SOM submodels	0.154385	-0.195963	0.787829
Maize	Kulumsa	Wenchi	Water submodels	0.531509	-0.195963	2.7123
Maize	Kulumsa	Wenchi	Water submodels	0.314191	-0.195963	1.60332
Maize	Kulumsa	Wenchi	Water submodels	0.447127	-0.195963	2.2817
Maize	Kulumsa	Wenchi	Water submodels	0.242773	-0.195963	1.23888
Maize	Kulumsa	Wenchi	Water submodels	0.00565685	-0.195963	0.028867
Maize	Kulumsa	Wenchi	Water submodels	0.242302	-0.195963	1.23647
Maize	Kulumsa	Wenchi	Water submodels	0.0162635	-0.195963	0.0829926
Maize	Kulumsa	Wenchi	Water submodels	0.242773	-0.195963	1.23888
Maize	Kulumsa	Wenchi	Water submodels	0.0634039	-0.195963	0.323551
Maize	Kulumsa	Wenchi	Water submodels	0.550365	-0.195963	2.80852
Maize	Kulumsa	Wenchi	Water submodels	0.495918	-0.195963	2.53067
Maize	Kulumsa	Wenchi	Water submodels	0.561914	-0.195963	2.86746
Maize	Kulumsa	Wenchi	Water submodels	0.46947	-0.195963	2.39571
Maize	Kulumsa	Wenchi	Water submodels	0.58902	-0.195963	3.00578
Maize	Kulumsa	Wenchi	Water submodels	0.521373	-0.195963	2.66058
Maize	Kulumsa	Wenchi	Water submodels	0.149053	-0.195963	0.760621
Maize	Kulumsa	Wenchi	Water submodels	0.19304	-0.195963	0.985086
Maize	Kulumsa	Wenchi	Water submodels	0.164902	-0.195963	0.841498
Maize	Kulumsa	Wenchi	Water submodels	0.143543	-0.195963	0.7325
Maize	Kulumsa	Wenchi	Water submodels	0.115226	-0.195963	0.587999
Maize	Kulumsa	Wenchi	Water submodels	0.195161	-0.195963	0.995911
Maize	Kulumsa	Wenchi	Water submodels	0.127515	-0.195963	0.65071
Maize	Kulumsa	Wenchi	Water submodels	0.204118	-0.195963	1.04162
Maize	Kulumsa	Wenchi	Water submodels	0.142364	-0.195963	0.726486
Maize	Kulumsa	Wenchi	Water submodels	0.215668	-0.195963	1.10055
Maize	Kulumsa	Wenchi	Water submodels	0.0905097	-0.195963	0.461872
Maize	Kulumsa	Wenchi	Water submodels	0.169941	-0.195963	0.867213
Maize	Kulumsa	Wenchi	Water submodels	0.62084	-0.195963	3.16815
Maize	Kulumsa	Wenchi	Water submodels	0.328805	-0.195963	1.67789
Maize	Kulumsa	Wenchi	Water submodels	0.627439	-0.195963	3.20183
Maize	Kulumsa	Wenchi	Water submodels	0.313248	-0.195963	1.59851
Maize	Kulumsa	Wenchi	Water submodels	0.606698	-0.195963	3.09599
Maize	Kulumsa	Wenchi	Water submodels	0.314427	-0.195963	1.60452
Maize	Kulumsa	Wenchi	Water submodels	0.663347	-0.195963	3.38507
Maize	Kulumsa	Wenchi	Water submodels	0.358487	-0.195963	1.82936
Maize	Kulumsa	Wenchi	Water submodels	0.667761	-0.195963	3.40759
Maize	Kulumsa	Wenchi	Water submodels	0.335656	-0.195963	1.71286
Maize	Kulumsa	Wenchi	Water submodels	0.704124	-0.195963	3.59315
Maize	Kulumsa	Wenchi	Water submodels	0.41078	-0.195963	2.09622
Maize	Kulumsa	Wenchi	Water submodels	0.213806	-0.195963	1.09106
Maize	Kulumsa	Wenchi	Water submodels	0.362039	-0.195963	1.84749
Maize	Kulumsa	Wenchi	Water submodels	0.19903	-0.195963	1.01565
Maize	Kulumsa	Wenchi	Water submodels	0.303349	-0.195963	1.54799
Maize	Kulumsa	Wenchi	Water submodels	0.24205	-0.195963	1.23518
Maize	Kulumsa	Wenchi	SOM submodels	0.22486	-0.195963	1.14746
Maize	Kulumsa	Wenchi	SOM submodels	0.0900383	-0.195963	0.459466
Maize	Kulumsa	Wenchi	SOM submodels	0.094988	-0.195963	0.484725
Maize	Kulumsa	Wenchi	SOM submodels	0.102766	-0.195963	0.524417
Maize	Kulumsa	Wenchi	SOM submodels	0.0211482	-0.195963	0.107919
Maize	Kulumsa	Wenchi	SOM submodels	0.0211563	-0.195963	0.107961
Maize	Kulumsa	Wenchi	SOM submodels	0.0167186	-0.195963	0.0853153
Maize	Kulumsa	Wenchi	SOM submodels	0.218967	-0.195963	1.11739
Maize	Kulumsa	Wenchi	SOM submodels	0.254558	-0.195963	1.29901
Maize	Kulumsa	Wenchi	SOM submodels	0.211189	-0.195963	1.0777
Maize	Kulumsa	Wenchi	SOM submodels	0.0329983	-0.195963	0.168391
Maize	Kulumsa	Wenchi	Heat submodels	0.00717248	-0.195963	0.0366012
Maize	Kulumsa	Wenchi	Heat submodels	0.00254588	-0.195963	0.0129916
Maize	Kulumsa	Wenchi	SOM submodels	0.11421	-0.195963	0.582815
Maize	Kulumsa	Wenchi	SOM submodels	0.179134	-0.195963	0.914122
Maize	Kulumsa	Wenchi	SOM submodels	0.0683537	-0.195963	0.34881
Maize	Kulumsa	Wenchi	Water submodels	0.544887	-0.195963	2.78056
Maize	Kulumsa	Wenchi	Water submodels	0.423272	-0.195963	2.15996
Maize	Kulumsa	Wenchi	Water submodels	0.587053	-0.195963	2.99574
Maize	Kulumsa	Wenchi	Water submodels	0.471169	-0.195963	2.40438
Maize	Kulumsa	Wenchi	Water submodels	0.0454662	-0.195963	0.232014
Maize	Kulumsa	Wenchi	Water submodels	0.180077	-0.195963	0.918933
Maize	Kulumsa	Wenchi	Water submodels	0.0581209	-0.195963	0.296592
Maize	Kulumsa	Wenchi	Water submodels	0.167446	-0.195963	0.85448
Maize	Kulumsa	Wenchi	Water submodels	0.00920864	-0.195963	0.0469918
Maize	Kulumsa	Wenchi	Water submodels	0.198697	-0.195963	1.01395
Maize	Kulumsa	Wenchi	Water submodels	0.130579	-0.195963	0.666347
Maize	Kulumsa	Wenchi	Water submodels	0.247016	-0.195963	1.26053
Maize	Kulumsa	Wenchi	Water submodels	0.142836	-0.195963	0.728892
Maize	Kulumsa	Wenchi	Water submodels	0.25668	-0.195963	1.30984
Maize	Kulumsa	Wenchi	Water submodels	0.0853242	-0.195963	0.435411
Maize	Kulumsa	Wenchi	Water submodels	0.187855	-0.195963	0.958625
Maize	Kulumsa	Wenchi	Water submodels	0.600805	-0.195963	3.06592
Maize	Kulumsa	Wenchi	Water submodels	0.336583	-0.195963	1.71759
Maize	Kulumsa	Wenchi	Water submodels	0.605519	-0.195963	3.08997
Maize	Kulumsa	Wenchi	Water submodels	0.326448	-0.195963	1.66587
Maize	Kulumsa	Wenchi	Water submodels	0.572285	-0.195963	2.92038
Maize	Kulumsa	Wenchi	Water submodels	0.314427	-0.195963	1.60452
Maize	Kulumsa	Wenchi	Water submodels	0.742454	-0.195963	3.78875
Maize	Kulumsa	Wenchi	Water submodels	0.51479	-0.195963	2.62698
Maize	Kulumsa	Wenchi	Water submodels	0.751687	-0.195963	3.83587
Maize	Kulumsa	Wenchi	Water submodels	0.481572	-0.195963	2.45747
Maize	Kulumsa	Wenchi	Water submodels	0.793382	-0.195963	4.04864
Maize	Kulumsa	Wenchi	Water submodels	0.610599	-0.195963	3.11589
Maize	Kulumsa	Wenchi	Water submodels	0.118347	-0.195963	0.603926
Maize	Kulumsa	Wenchi	Water submodels	0.329276	-0.195963	1.6803
Maize	Kulumsa	Wenchi	Water submodels	0.104514	-0.195963	0.533334
Maize	Kulumsa	Wenchi	Water submodels	0.25173	-0.195963	1.28458
Maize	Kulumsa	Wenchi	Water submodels	0.146355	-0.195963	0.746851
Maize	Kulumsa	Wenchi	Water submodels	0.347189	-0.195963	1.77171
Maize	Kulumsa	Wenchi	Water submodels	0.283786	-0.195963	1.44816
Maize	Kulumsa	Wenchi	Water submodels	0.401637	-0.195963	2.04956
Maize	Kulumsa	Wenchi	Water submodels	0.296749	-0.195963	1.51431
Maize	Kulumsa	Wenchi	Water submodels	0.41295	-0.195963	2.10729
Maize	Kulumsa	Wenchi	Water submodels	0.22651	-0.195963	1.15588
Maize	Kulumsa	Wenchi	Water submodels	0.331162	-0.195963	1.68992
Maize	Kulumsa	Wenchi	Water submodels	0.506288	-0.195963	2.5836
Maize	Kulumsa	Wenchi	Water submodels	0.328805	-0.195963	1.67789
Maize	Kulumsa	Wenchi	Water submodels	0.508174	-0.195963	2.59322
Maize	Kulumsa	Wenchi	Water submodels	0.314663	-0.195963	1.60573
Maize	Kulumsa	Wenchi	Water submodels	0.489554	-0.195963	2.4982
Maize	Kulumsa	Wenchi	Water submodels	0.36911	-0.195963	1.88357
Maize	Kulumsa	Wenchi	Water submodels	0.675994	-0.195963	3.44961
Maize	Kulumsa	Wenchi	Water submodels	0.53528	-0.195963	2.73154
Maize	Kulumsa	Wenchi	Water submodels	0.680001	-0.195963	3.47005
Maize	Kulumsa	Wenchi	Water submodels	0.525803	-0.195963	2.68318
Maize	Kulumsa	Wenchi	Water submodels	0.681887	-0.195963	3.47968
Maize	Kulumsa	Wenchi	Water submodels	0.603633	-0.195963	3.08035
Maize	Kulumsa	Wenchi	Water submodels	0.209279	-0.195963	1.06795
Maize	Kulumsa	Wenchi	Water submodels	0.075189	-0.195963	0.383691
Maize	Kulumsa	Wenchi	Water submodels	0.224055	-0.195963	1.14336
Maize	Kulumsa	Wenchi	Water submodels	0.0136707	-0.195963	0.0697619
Maize	Kulumsa	Wenchi	Water submodels	0.173257	-0.195963	0.884135
Maize	Kulumsa	Wenchi	Water submodels	0.0966379	-0.195963	0.493145
Maize	Kulumsa	Wenchi	Water submodels	0.368638	-0.195963	1.88117
Maize	Kulumsa	Wenchi	Water submodels	0.520431	-0.195963	2.65576
Maize	Kulumsa	Wenchi	Water submodels	0.381131	-0.195963	1.94491
Maize	Kulumsa	Wenchi	Heat submodels	0.0201191	-0.195963	0.102668
Maize	Kulumsa	Wenchi	Heat submodels	0.0386107	-0.195963	0.197031
Maize	Kulumsa	Wenchi	Heat submodels	0.0302629	-0.195963	0.154432
Maize	Kulumsa	Wenchi	Heat submodels	0.0832575	-0.195963	0.424864
Maize	Kulumsa	Wenchi	Heat submodels	0.00674125	-0.195963	0.0344007
Maize	Kulumsa	Wenchi	Heat submodels	0.0262382	-0.195963	0.133894
Maize	Kulumsa	Wenchi	Heat submodels	0.0277028	-0.195963	0.141368
Maize	Kulumsa	Wenchi	Heat submodels	0.0544532	-0.195963	0.277875
Maize	Kulumsa	Wenchi	Heat submodels	0.022797	-0.195963	0.116333
Maize	Kulumsa	Wenchi	Heat submodels	0.0104633	-0.195963	0.0533946
Maize	Kulumsa	Wenchi	Heat submodels	0.00386341	-0.195963	0.019715
Maize	Kulumsa	Wenchi	Heat submodels	0.0161898	-0.195963	0.082617
Maize	Kulumsa	Wenchi	Heat submodels	0.004247	-0.195963	0.0216725
Maize	Kulumsa	Wenchi	Heat submodels	0.0737943	-0.195963	0.376573
Maize	Kulumsa	Wenchi	Heat submodels	0.0252044	-0.195963	0.128618
Maize	Kulumsa	Wenchi	Heat submodels	0.0314012	-0.195963	0.160241
Maize	Kulumsa	Wenchi	Heat submodels	0.00359526	-0.195963	0.0183467
Maize	Kulumsa	Wenchi	Heat submodels	0.0299512	-0.195963	0.152841
Maize	Kulumsa	Wenchi	Heat submodels	0.0344258	-0.195963	0.175675
Maize	Kulumsa	Wenchi	Heat submodels	0.0729025	-0.195963	0.372023
Maize	Kulumsa	Wenchi	Heat submodels	0.0015396	-0.195963	0.0078566
Maize	Kulumsa	Wenchi	Heat submodels	0.0427447	-0.195963	0.218127
Maize	Kulumsa	Wenchi	Heat submodels	0.0261173	-0.195963	0.133277
Maize	Kulumsa	Wenchi	Heat submodels	0.054219	-0.195963	0.27668
Maize	Kulumsa	Wenchi	Heat submodels	0.0116492	-0.195963	0.059446
Maize	Kulumsa	Wenchi	Heat submodels	0.0213758	-0.195963	0.109081
Maize	Kulumsa	Wenchi	Heat submodels	0.00245704	-0.195963	0.0125383
Maize	Kulumsa	Wenchi	Heat submodels	0.004247	-0.195963	0.0216725
Maize	Kulumsa	Wenchi	Heat submodels	0.0151914	-0.195963	0.0775218
Maize	Kulumsa	Wenchi	Heat submodels	0.0148037	-0.195963	0.0755432
Maize	Kulumsa	Wenchi	Heat submodels	0.0324757	-0.195963	0.165724
Maize	Kulumsa	Wenchi	Heat submodels	0.0399623	-0.195963	0.203928
Maize	Kulumsa	Wenchi	Heat submodels	0.00208167	-0.195963	0.0106228
Maize	Kulumsa	Wenchi	Heat submodels	0.0292345	-0.195963	0.149184
Maize	Kulumsa	Wenchi	Heat submodels	0.028668	-0.195963	0.146293
Maize	Kulumsa	Wenchi	Heat submodels	0.054218	-0.195963	0.276675
Maize	Kulumsa	Wenchi	Heat submodels	0.00264575	-0.195963	0.0135013
Maize	Kulumsa	Wenchi	Heat submodels	0.00661928	-0.195963	0.0337783
Maize	Kulumsa	Wenchi	Heat submodels	0.0245922	-0.195963	0.125494
Maize	Kulumsa	Wenchi	Heat submodels	0.0412881	-0.195963	0.210693
Maize	Kulumsa	Wenchi	Heat submodels	0.0286026	-0.195963	0.14596
Maize	Kulumsa	Wenchi	Heat submodels	0.0210898	-0.195963	0.107621
Maize	Kulumsa	Wenchi	Heat submodels	0.00302459	-0.195963	0.0154345
Maize	Kulumsa	Wenchi	Heat submodels	0.013226	-0.195963	0.0674922
Maize	Kulumsa	Wenchi	Water submodels	0.362039	-0.195963	1.84749
Maize	Kulumsa	Wenchi	Water submodels	0.0535044	-0.195963	0.273034
Maize	Kulumsa	Wenchi	Water submodels	0.14095	-0.195963	0.719269
Maize	Kulumsa	Wenchi	Water submodels	0.0645824	-0.195963	0.329565
Maize	Kulumsa	Wenchi	Water submodels	0.148728	-0.195963	0.758962
Maize	Kulumsa	Wenchi	Water submodels	0.00494975	-0.195963	0.0252586
Maize	Kulumsa	Wenchi	Water submodels	0.0690608	-0.195963	0.352418
Maize	Kulumsa	Wenchi	Water submodels	0.415307	-0.195963	2.11932
Maize	Kulumsa	Wenchi	Water submodels	0.30877	-0.195963	1.57566
Maize	Kulumsa	Wenchi	Water submodels	0.420493	-0.195963	2.14578
Maize	Kulumsa	Wenchi	Water submodels	0.300049	-0.195963	1.53115
Maize	Kulumsa	Wenchi	SOM submodels	0.0238059	-0.195963	0.121482
Maize	Kulumsa	Wenchi	SOM submodels	0.0365339	-0.195963	0.186433
Maize	Kulumsa	Wenchi	SOM submodels	0.0440519	-0.195963	0.224798
Maize	Kulumsa	Wenchi	SOM submodels	0.0852186	-0.195963	0.434871
Maize	Kulumsa	Wenchi	Crop growth submodels	0.646499	-0.195963	3.29909
Maize	Kulumsa	Wenchi	Crop growth submodels	0.652704	-0.195963	3.33076
Maize	Kulumsa	Wenchi	Crop growth submodels	0.660525	-0.195963	3.37067
Maize	Kulumsa	Wenchi	Crop growth submodels	0.652343	-0.195963	3.32892
Maize	Kulumsa	Wenchi	Crop growth submodels	0.682819	-0.195963	3.48443
Maize	Kulumsa	Wenchi	Crop growth submodels	0.677424	-0.195963	3.45691
Maize	Kulumsa	Wenchi	Crop growth submodels	0.538863	-0.195963	2.74982
Maize	Kulumsa	Wenchi	Crop growth submodels	0.424248	-0.195963	2.16494
Maize	Kulumsa	Wenchi	Crop growth submodels	0.545037	-0.195963	2.78133
Maize	Kulumsa	Wenchi	Crop growth submodels	0.41828	-0.195963	2.13449
Maize	Kulumsa	Wenchi	Crop growth submodels	0.541663	-0.195963	2.76411
Maize	Kulumsa	Wenchi	Crop growth submodels	0.447206	-0.195963	2.2821
Maize	Kulumsa	Wenchi	Crop growth submodels	0.570152	-0.195963	2.90949
Maize	Kulumsa	Wenchi	Crop growth submodels	0.654683	-0.195963	3.34086
Maize	Kulumsa	Wenchi	Crop growth submodels	0.575301	-0.195963	2.93577
Maize	Kulumsa	Wenchi	Crop growth submodels	0.657606	-0.195963	3.35577
Maize	Kulumsa	Wenchi	Water submodels	0.463155	-0.195963	2.36349
Maize	Kulumsa	Wenchi	Water submodels	0.19469	-0.195963	0.993506
Maize	Kulumsa	Wenchi	Water submodels	0.470933	-0.195963	2.40318
Maize	Kulumsa	Wenchi	Water submodels	0.181962	-0.195963	0.928555
Maize	Kulumsa	Wenchi	Water submodels	0.440763	-0.195963	2.24922
Maize	Kulumsa	Wenchi	Water submodels	0.243245	-0.195963	1.24128
Maize	Kulumsa	Wenchi	Water submodels	0.643703	-0.195963	3.28482
Maize	Kulumsa	Wenchi	Water submodels	0.578178	-0.195963	2.95045
Maize	Kulumsa	Wenchi	Heat submodels	0.00233333	-0.195963	0.011907
Maize	Kulumsa	Wenchi	Heat submodels	0.0121853	-0.195963	0.0621817
Maize	Kulumsa	Wenchi	Heat submodels	0.00947707	-0.195963	0.0483616
Maize	Kulumsa	Wenchi	Heat submodels	0.0512405	-0.195963	0.261481
Maize	Kulumsa	Wenchi	Heat submodels	0.0483602	-0.195963	0.246783
Maize	Kulumsa	Wenchi	Heat submodels	0.0353354	-0.195963	0.180317
Maize	Kulumsa	Wenchi	Heat submodels	0.00183586	-0.195963	0.0093684
Maize	Kulumsa	Wenchi	Heat submodels	0.0305835	-0.195963	0.156068
Maize	Kulumsa	Wenchi	Heat submodels	0.0270554	-0.195963	0.138064
Maize	Kulumsa	Wenchi	Heat submodels	0.0713161	-0.195963	0.363927
Maize	Kulumsa	Wenchi	Heat submodels	0.0092376	-0.195963	0.0471396
Maize	Kulumsa	Wenchi	Heat submodels	0.0493979	-0.195963	0.252078
Maize	Kulumsa	Wenchi	Heat submodels	0.024222	-0.195963	0.123605
Maize	Kulumsa	Wenchi	Heat submodels	0.0453884	-0.195963	0.231618
Maize	Kulumsa	Wenchi	Heat submodels	0.0187745	-0.195963	0.0958065
Maize	Kulumsa	Wenchi	Heat submodels	0.00731057	-0.195963	0.0373059
Maize	Kulumsa	Wenchi	Heat submodels	0.00189541	-0.195963	0.00967232
Maize	Kulumsa	Wenchi	Heat submodels	0.00768838	-0.195963	0.0392339
Maize	Kulumsa	Wenchi	Heat submodels	0.0239475	-0.195963	0.122204
Maize	Kulumsa	Wenchi	Heat submodels	0.012633	-0.195963	0.0644663
Maize	Kulumsa	Wenchi	Heat submodels	0.0209619	-0.195963	0.106969
Maize	Kulumsa	Wenchi	Heat submodels	0.0379484	-0.195963	0.193651
Maize	Kulumsa	Wenchi	Heat submodels	0.0182056	-0.195963	0.0929035
Maize	Kulumsa	Wenchi	Heat submodels	0.0642102	-0.195963	0.327666
Maize	Kulumsa	Wenchi	Heat submodels	0.029648	-0.195963	0.151294
Maize	Kulumsa	Wenchi	Heat submodels	0.0862754	-0.195963	0.440264
Maize	Kulumsa	Wenchi	Heat submodels	0.00101835	-0.195963	0.00519665
Maize	Kulumsa	Wenchi	Heat submodels	0.0145767	-0.195963	0.0743853
Maize	Kulumsa	Wenchi	Heat submodels	0.031466	-0.195963	0.160572
Maize	Kulumsa	Wenchi	Heat submodels	0.0476192	-0.195963	0.243002
Maize	Kulumsa	Wenchi	Heat submodels	0.0215364	-0.195963	0.1099
Maize	Kulumsa	Wenchi	Heat submodels	0.0150702	-0.195963	0.0769035
Maize	Kulumsa	Wenchi	Heat submodels	0.0029123	-0.195963	0.0148615
Maize	Kulumsa	Wenchi	Heat submodels	0.0132679	-0.195963	0.0677062
Maize	Kulumsa	Wenchi	Heat submodels	0.0138417	-0.195963	0.0706344
Maize	Kulumsa	Wenchi	Heat submodels	0.0524524	-0.195963	0.267666
Maize	Kulumsa	Wenchi	Heat submodels	0.0237791	-0.195963	0.121345
Maize	Kulumsa	Wenchi	Heat submodels	0.0311846	-0.195963	0.159136
Maize	Kulumsa	Wenchi	SOM submodels	0.101116	-0.195963	0.515998
Maize	Kulumsa	Wenchi	SOM submodels	0.101823	-0.195963	0.519606
Maize	Kulumsa	Wenchi	SOM submodels	0.0935738	-0.195963	0.477508
Maize	Kulumsa	Wenchi	SOM submodels	0.00801388	-0.195963	0.0408949
Maize	Kulumsa	Wenchi	SOM submodels	0.000707107	-0.195963	0.00360837
Maize	Kulumsa	Wenchi	SOM submodels	0.0164992	-0.195963	0.0841954
Maize	Kulumsa	Wenchi	SOM submodels	0.16947	-0.195963	0.864807
Maize	Kulumsa	Wenchi	SOM submodels	0.192804	-0.195963	0.983884
Maize	Kulumsa	Wenchi	SOM submodels	0.103945	-0.195963	0.530431
Maize	Kulumsa	Wenchi	SOM submodels	0.0426621	-0.195963	0.217705
Maize	Kulumsa	Wenchi	SOM submodels	0.0299342	-0.195963	0.152755
Maize	Kulumsa	Wenchi	SOM submodels	0.030877	-0.195963	0.157566
Maize	Kulumsa	Wenchi	SOM submodels	0.0980521	-0.195963	0.500361
Maize	Kulumsa	Wenchi	SOM submodels	0.124264	-0.195963	0.63412
Maize	Kulumsa	Wenchi	SOM submodels	0.0473762	-0.195963	0.241761
Maize	Kulumsa	Wenchi	SOM submodels	0.188773	-0.195963	0.963312
Maize	Kulumsa	Wenchi	SOM submodels	0.135196	-0.195963	0.689905
Maize	Kulumsa	Wenchi	SOM submodels	0.210734	-0.195963	1.07538
Maize	Kulumsa	Wenchi	SOM submodels	0.0956951	-0.195963	0.488333
Maize	Kulumsa	Wenchi	SOM submodels	0.10253	-0.195963	0.523214
Maize	Kulumsa	Wenchi	SOM submodels	0.0591613	-0.195963	0.301901
Maize	Kulumsa	Wenchi	SOM submodels	0.287792	-0.195963	1.46861
Maize	Kulumsa	Wenchi	SOM submodels	0.285907	-0.195963	1.45899
Maize	Kulumsa	Wenchi	SOM submodels	0.25338	-0.195963	1.293
Maize	Kulumsa	Wenchi	SOM submodels	0.136	-0.195963	0.694011
Maize	Kulumsa	Wenchi	SOM submodels	0.135529	-0.195963	0.691605
Maize	Kulumsa	Wenchi	SOM submodels	0.120444	-0.195963	0.614627
Maize	Kulumsa	Wenchi	SOM submodels	0.00164992	-0.195963	0.00841954
Maize	Kulumsa	Wenchi	SOM submodels	0.00919239	-0.195963	0.0469089
Maize	Kulumsa	Wenchi	SOM submodels	0.00919239	-0.195963	0.0469089
Maize	Kulumsa	Wenchi	SOM submodels	0.238766	-0.195963	1.21843
Maize	Kulumsa	Wenchi	SOM submodels	0.267758	-0.195963	1.36637
Maize	Kulumsa	Wenchi	SOM submodels	0.170177	-0.195963	0.868416
Maize	Kulumsa	Wenchi	SOM submodels	0.0143778	-0.195963	0.0733703
Maize	Kulumsa	Wenchi	SOM submodels	0.00612826	-0.195963	0.0312726
Maize	Kulumsa	Wenchi	SOM submodels	0.00447834	-0.195963	0.022853
Maize	Kulumsa	Wenchi	SOM submodels	0.0400694	-0.195963	0.204475
Maize	Kulumsa	Wenchi	SOM submodels	0.0863158	-0.195963	0.440471
Maize	Kulumsa	Wenchi	SOM submodels	0.0631682	-0.195963	0.322348
Maize	Kulumsa	Wenchi	SOM submodels	0.203972	-0.195963	1.04087
Maize	Kulumsa	Wenchi	SOM submodels	0.172209	-0.195963	0.878784
Maize	Kulumsa	Wenchi	SOM submodels	0.22742	-0.195963	1.16053
Maize	Kulumsa	Wenchi	SOM submodels	0.138122	-0.195963	0.704836
Maize	Kulumsa	Wenchi	SOM submodels	0.136236	-0.195963	0.695214
Maize	Kulumsa	Wenchi	Heat submodels	0.0130171	-0.195963	0.0664263
Maize	Kulumsa	Wenchi	Heat submodels	0.0381066	-0.195963	0.194458
Maize	Kulumsa	Wenchi	Heat submodels	0.0307035	-0.195963	0.15668
Maize	Kulumsa	Wenchi	Heat submodels	0.0323356	-0.195963	0.165009
Maize	Kulumsa	Wenchi	Heat submodels	0.0144312	-0.195963	0.0736426
Maize	Kulumsa	Wenchi	Heat submodels	0.0335672	-0.195963	0.171294
Maize	Kulumsa	Wenchi	SOM submodels	0.0337054	-0.195963	0.171999
Maize	Kulumsa	Wenchi	SOM submodels	0.0320555	-0.195963	0.16358
Maize	Kulumsa	Wenchi	SOM submodels	0.0367696	-0.195963	0.187635
Maize	Kulumsa	Wenchi	SOM submodels	0.25833	-0.195963	1.31826
Maize	Kulumsa	Wenchi	SOM submodels	0.282136	-0.195963	1.43974
Maize	Kulumsa	Wenchi	SOM submodels	0.255501	-0.195963	1.30383
Maize	Kulumsa	Wenchi	SOM submodels	0.125727	-0.195963	0.641586
Maize	Kulumsa	Wenchi	SOM submodels	0.118981	-0.195963	0.607161
Maize	Kulumsa	Wenchi	Water submodels	0.600805	-0.195963	3.06592
Maize	Kulumsa	Wenchi	Water submodels	0.508645	-0.195963	2.59562
Maize	Kulumsa	Wenchi	Water submodels	0.602455	-0.195963	3.07434
Maize	Kulumsa	Wenchi	SOM submodels	0.0124678	-0.195963	0.0636235
Maize	Kulumsa	Wenchi	SOM submodels	0.03616	-0.195963	0.184525
Maize	Kulumsa	Wenchi	SOM submodels	0.0424427	-0.195963	0.216585
Maize	Kulumsa	Wenchi	SOM submodels	0.256208	-0.195963	1.30743
Maize	Kulumsa	Wenchi	SOM submodels	0.244895	-0.195963	1.2497
Maize	Kulumsa	Wenchi	SOM submodels	0.217082	-0.195963	1.10777
Maize	Kulumsa	Wenchi	SOM submodels	0.226038	-0.195963	1.15348
Maize	Kulumsa	Wenchi	SOM submodels	0.225567	-0.195963	1.15107
Maize	Kulumsa	Wenchi	SOM submodels	0.206239	-0.195963	1.05244
Maize	Kulumsa	Wenchi	SOM submodels	0.103002	-0.195963	0.52562
Maize	Kulumsa	Wenchi	SOM submodels	0.108187	-0.195963	0.552081
Maize	Kulumsa	Wenchi	SOM submodels	0.0999378	-0.195963	0.509984
Maize	Kulumsa	Wenchi	Water submodels	0.491675	-0.195963	2.50902
Maize	Kulumsa	Wenchi	Water submodels	0.326212	-0.195963	1.66466
Maize	Kulumsa	Wenchi	Water submodels	0.431571	-0.195963	2.20231
Maize	Kulumsa	Wenchi	SOM submodels	0.00259273	-0.195963	0.0132307
Maize	Kulumsa	Wenchi	SOM submodels	0.00353553	-0.195963	0.0180419
Maize	Kulumsa	Wenchi	SOM submodels	0.122801	-0.195963	0.626654
Maize	Kulumsa	Wenchi	SOM submodels	0.053033	-0.195963	0.270628
Maize	Kulumsa	Wenchi	SOM submodels	0.0329983	-0.195963	0.168391
Maize	Kulumsa	Wenchi	SOM submodels	0.0223917	-0.195963	0.114265
Maize	Kulumsa	Wenchi	SOM submodels	0.0278129	-0.195963	0.141929
Maize	Kulumsa	Wenchi	SOM submodels	0.0591613	-0.195963	0.301901
Maize	Kulumsa	Wenchi	SOM submodels	0.0907941	-0.195963	0.463324
Maize	Kulumsa	Wenchi	SOM submodels	0.0645824	-0.195963	0.329565
Maize	Kulumsa	Wenchi	SOM submodels	0.0537889	-0.195963	0.274485
Maize	Kulumsa	Wenchi	SOM submodels	0.0438406	-0.195963	0.223719
Maize	Kulumsa	Wenchi	SOM submodels	0.124898	-0.195963	0.637355
Maize	Kulumsa	Wenchi	SOM submodels	0.110309	-0.195963	0.562906
Maize	Kulumsa	Wenchi	SOM submodels	0.170429	-0.195963	0.869701
Maize	Kulumsa	Wenchi	SOM submodels	0.100645	-0.195963	0.513592
Maize	Kulumsa	Wenchi	SOM submodels	0.115258	-0.195963	0.588165
Maize	Kulumsa	Wenchi	SOM submodels	0.0374767	-0.195963	0.191244
Maize	Kulumsa	Wenchi	SOM submodels	0.251259	-0.195963	1.28218
Maize	Kulumsa	Wenchi	SOM submodels	0.249844	-0.195963	1.27496
Maize	Kulumsa	Wenchi	SOM submodels	0.223917	-0.195963	1.14265
Maize	Kulumsa	Wenchi	SOM submodels	0.134822	-0.195963	0.687997
Maize	Kulumsa	Wenchi	SOM submodels	0.136	-0.195963	0.694011
Maize	Kulumsa	Wenchi	SOM submodels	0.121387	-0.195963	0.619438
Maize	Kulumsa	Wenchi	SOM submodels	0.011078	-0.195963	0.0565312
Maize	Kulumsa	Wenchi	SOM submodels	0.00824958	-0.195963	0.0420977
Maize	Kulumsa	Wenchi	SOM submodels	0.0164992	-0.195963	0.0841954
Maize	Kulumsa	Wenchi	SOM submodels	0.253144	-0.195963	1.2918
Maize	Kulumsa	Wenchi	SOM submodels	0.270822	-0.195963	1.38201
Maize	Kulumsa	Wenchi	SOM submodels	0.241359	-0.195963	1.23166
Maize	Kulumsa	Wenchi	SOM submodels	0.0725719	-0.195963	0.370335
Maize	Kulumsa	Wenchi	SOM submodels	0.0694834	-0.195963	0.354575
Maize	Kulumsa	Wenchi	SOM submodels	0.0500827	-0.195963	0.255572
Maize	Kulumsa	Wenchi	SOM submodels	0.155092	-0.195963	0.791437
Maize	Kulumsa	Wenchi	SOM submodels	0.200631	-0.195963	1.02382
Maize	Kulumsa	Wenchi	SOM submodels	0.1327	-0.195963	0.677172
Maize	Kulumsa	Wenchi	SOM submodels	0.0730921	-0.195963	0.37299
Maize	Kulumsa	Wenchi	SOM submodels	0.152833	-0.195963	0.779907
Maize	Kulumsa	Wenchi	SOM submodels	0.0801225	-0.195963	0.408866
Maize	Kulumsa	Wenchi	SOM submodels	0.284021	-0.195963	1.44936
Maize	Kulumsa	Wenchi	SOM submodels	0.300049	-0.195963	1.53115
Maize	Kulumsa	Wenchi	SOM submodels	0.280957	-0.195963	1.43373
Maize	Kulumsa	Wenchi	SOM submodels	0.218967	-0.195963	1.11739
Maize	Kulumsa	Wenchi	SOM submodels	0.218025	-0.195963	1.11258
Maize	Kulumsa	Wenchi	SOM submodels	0.198226	-0.195963	1.01155
Maize	Kulumsa	Wenchi	SOM submodels	0.277893	-0.195963	1.41809
Maize	Kulumsa	Wenchi	SOM submodels	0.19304	-0.195963	0.985086
Maize	Kulumsa	Wenchi	SOM submodels	0.0520902	-0.195963	0.265817
Maize	Kulumsa	Wenchi	SOM submodels	0.0678254	-0.195963	0.346114
Maize	Kulumsa	Wenchi	SOM submodels	0.0829672	-0.195963	0.423383
Maize	Kulumsa	Wenchi	SOM submodels	0.287557	-0.195963	1.46741
Maize	Kulumsa	Wenchi	SOM submodels	0.285907	-0.195963	1.45899
Maize	Kulumsa	Wenchi	SOM submodels	0.251494	-0.195963	1.28338
Maize	Kulumsa	Wenchi	SOM submodels	0.210954	-0.195963	1.0765
Maize	Kulumsa	Wenchi	SOM submodels	0.212603	-0.195963	1.08492
Maize	Kulumsa	Wenchi	SOM submodels	0.172063	-0.195963	0.878038
Maize	Kulumsa	Wenchi	Water submodels	0.125134	-0.195963	0.638558
Maize	Kulumsa	Wenchi	Water submodels	0.0938095	-0.195963	0.478711
Maize	Kulumsa	Wenchi	Water submodels	0.135431	-0.195963	0.691107
Maize	Kulumsa	Wenchi	Water submodels	0.0504403	-0.195963	0.257397
Maize	Kulumsa	Wenchi	Water submodels	0.091233	-0.195963	0.465563
Maize	Kulumsa	Wenchi	Water submodels	0.400694	-0.195963	2.04475
Maize	Kulumsa	Wenchi	Water submodels	0.334697	-0.195963	1.70796
Maize	Kulumsa	Wenchi	Water submodels	0.48154	-0.195963	2.4573
Maize	Kulumsa	Wenchi	Water submodels	0.371467	-0.195963	1.8956
Maize	Kulumsa	Wenchi	SOM submodels	0.0115494	-0.195963	0.0589368
Maize	Kulumsa	Wenchi	Water submodels	0.489269	-0.195963	2.49675
Maize	Kulumsa	Wenchi	Water submodels	0.656431	-0.195963	3.34977
Maize	Kulumsa	Wenchi	Water submodels	0.564036	-0.195963	2.87828
Maize	Kulumsa	Wenchi	SOM submodels	0.0120208	-0.195963	0.0613424
Maize	Kulumsa	Wenchi	SOM submodels	0.240416	-0.195963	1.22685
Maize	Kulumsa	Wenchi	SOM submodels	0.0720436	-0.195963	0.367639
Maize	Kulumsa	Wenchi	Water submodels	0.123508	-0.195963	0.630263
Maize	Kulumsa	Wenchi	Water submodels	0.357089	-0.195963	1.82223
Wheat	Adet	Shina	Crop growth submodels	1.375	-1.66851	0.82409
Wheat	Adet	Shina	Climate models	0.344663	-1.66851	0.20657
Wheat	Adet	Shina	Crop growth submodels	1.25089	-1.66851	0.749708
Wheat	Adet	Shina	Crop growth submodels	1.24002	-1.66851	0.743194
Wheat	Adet	Shina	Crop growth submodels	1.06003	-1.66851	0.635314
Wheat	Adet	Shina	Crop growth submodels	1.07827	-1.66851	0.646245
Wheat	Adet	Shina	Crop growth submodels	1.05466	-1.66851	0.632097
Wheat	Adet	Shina	Crop growth submodels	1.08832	-1.66851	0.652272
Wheat	Adet	Shina	Crop growth submodels	1.06581	-1.66851	0.638779
Wheat	Adet	Shina	Crop growth submodels	1.40089	-1.66851	0.839607
Wheat	Adet	Shina	Crop growth submodels	1.37866	-1.66851	0.826286
Wheat	Adet	Shina	Climate models	0.344663	-1.66851	0.20657
Wheat	Adet	Shina	Climate models	0.344663	-1.66851	0.20657
Wheat	Adet	Shina	Climate models	0.344663	-1.66851	0.20657
Wheat	Adet	Shina	Climate models	0.344663	-1.66851	0.20657
Wheat	Adet	Shina	Crop growth submodels	1.25061	-1.66851	0.749538
Wheat	Adet	Shina	Crop growth submodels	1.23883	-1.66851	0.742478
Wheat	Adet	Shina	Climate models	0.344663	-1.66851	0.20657
Wheat	Adet	Shina	Climate models	0.344663	-1.66851	0.20657
Wheat	Adet	Shina	Climate models	0.344663	-1.66851	0.20657
Wheat	Adet	Shina	Climate models	0.344663	-1.66851	0.20657
Wheat	Adet	Shina	Climate models	0.344663	-1.66851	0.20657
Wheat	Adet	Shina	Crop growth submodels	0.697265	-1.66851	0.417897
Wheat	Adet	Shina	Crop growth submodels	0.685931	-1.66851	0.411104
Wheat	Adet	Shina	Crop growth submodels	0.696024	-1.66851	0.417153
Wheat	Adet	Shina	Crop growth submodels	0.684337	-1.66851	0.410149
Wheat	Adet	Shina	Crop growth submodels	0.696298	-1.66851	0.417318
Wheat	Adet	Shina	Crop growth submodels	1.2497	-1.66851	0.748991
Wheat	Adet	Shina	Crop growth submodels	1.23848	-1.66851	0.742267
Wheat	Adet	Shina	Crop growth submodels	1.16658	-1.66851	0.699176
Wheat	Adet	Shina	Crop growth submodels	1.14055	-1.66851	0.683574
Wheat	Adet	Shina	Crop growth submodels	1.16022	-1.66851	0.695366
Wheat	Adet	Shina	Crop growth submodels	1.35061	-1.66851	0.809473
Wheat	Adet	Shina	Crop growth submodels	1.36918	-1.66851	0.820601
Wheat	Adet	Shina	Crop growth submodels	1.34539	-1.66851	0.806344
Wheat	Adet	Shina	Crop growth submodels	1.37962	-1.66851	0.826861
Wheat	Adet	Shina	Crop growth submodels	1.35703	-1.66851	0.813317
Wheat	Adet	Shina	Crop growth submodels	1.24425	-1.66851	0.745726
Wheat	Adet	Shina	Crop growth submodels	1.23335	-1.66851	0.739196
Wheat	Adet	Shina	Crop growth submodels	1.24304	-1.66851	0.745003
Wheat	Adet	Shina	Crop growth submodels	1.2315	-1.66851	0.738087
Wheat	Adet	Shina	Crop growth submodels	1.24396	-1.66851	0.745553
Wheat	Adet	Shina	Crop growth submodels	1.23188	-1.66851	0.738311
Wheat	Adet	Shina	Crop growth submodels	1.08391	-1.66851	0.649626
Wheat	Adet	Shina	Crop growth submodels	0.645248	-1.66851	0.386722
Wheat	Adet	Shina	Crop growth submodels	0.680021	-1.66851	0.407562
Wheat	Adet	Shina	Crop growth submodels	0.656734	-1.66851	0.393606
Wheat	Adet	Shina	Crop growth submodels	0.645621	-1.66851	0.386945
Wheat	Adet	Shina	Crop growth submodels	0.633269	-1.66851	0.379542
Wheat	Adet	Shina	Crop growth submodels	1.0017	-1.66851	0.600354
Wheat	Adet	Shina	Crop growth submodels	0.98955	-1.66851	0.593075
Wheat	Adet	Shina	Crop growth submodels	0.999662	-1.66851	0.599135
Wheat	Adet	Shina	Crop growth submodels	0.988947	-1.66851	0.592713
Wheat	Adet	Shina	Crop growth submodels	1.00159	-1.66851	0.600294
Wheat	Adet	Shina	Crop growth submodels	0.989502	-1.66851	0.593046
Wheat	Adet	Shina	Climate models	0.344663	-1.66851	0.20657
Wheat	Adet	Shina	Climate models	0.344663	-1.66851	0.20657
Wheat	Adet	Shina	Climate models	0.340737	-1.66851	0.204217
Wheat	Adet	Shina	Climate models	0.340737	-1.66851	0.204217
Wheat	Adet	Shina	Climate models	0.340737	-1.66851	0.204217
Wheat	Adet	Shina	Climate models	0.340737	-1.66851	0.204217
Wheat	Adet	Shina	Climate models	0.340737	-1.66851	0.204217
Wheat	Adet	Shina	Climate models	0.340737	-1.66851	0.204217
Wheat	Adet	Shina	Climate models	0.333606	-1.66851	0.199943
Wheat	Adet	Shina	Climate models	0.333606	-1.66851	0.199943
Wheat	Adet	Shina	Climate models	0.333606	-1.66851	0.199943
Wheat	Adet	Shina	Climate models	0.333606	-1.66851	0.199943
Wheat	Adet	Shina	Climate models	0.333606	-1.66851	0.199943
Wheat	Adet	Shina	Climate models	0.333606	-1.66851	0.199943
Wheat	Adet	Shina	Climate models	0.198889	-1.66851	0.119202
Wheat	Adet	Shina	Climate models	0.198262	-1.66851	0.118826
Wheat	Adet	Shina	Climate models	0.198648	-1.66851	0.119057
Wheat	Adet	Shina	Climate models	0.1983	-1.66851	0.118848
Wheat	Adet	Shina	Climate models	0.198779	-1.66851	0.119136
Wheat	Adet	Shina	Climate models	0.197844	-1.66851	0.118576
Wheat	Adet	Shina	Climate models	0.149587	-1.66851	0.0896531
Wheat	Adet	Shina	Climate models	0.149006	-1.66851	0.0893049
Wheat	Adet	Shina	Climate models	0.149469	-1.66851	0.0895823
Wheat	Adet	Shina	Climate models	0.149227	-1.66851	0.0894373
Wheat	Adet	Shina	Climate models	0.149719	-1.66851	0.089732
Wheat	Adet	Shina	Climate models	0.149318	-1.66851	0.0894916
Wheat	Adet	Shina	Climate models	0.607727	-1.66851	0.364234
Wheat	Adet	Shina	Climate models	0.606963	-1.66851	0.363776
Wheat	Adet	Shina	Climate models	0.607728	-1.66851	0.364234
Wheat	Adet	Shina	Climate models	0.606899	-1.66851	0.363738
Wheat	Adet	Shina	Climate models	0.607722	-1.66851	0.364231
Wheat	Adet	Shina	Climate models	0.607077	-1.66851	0.363844
Wheat	Adet	Shina	Climate models	0.55578	-1.66851	0.3331
Wheat	Adet	Shina	Climate models	0.55529	-1.66851	0.332806
Wheat	Adet	Shina	Climate models	0.555716	-1.66851	0.333062
Wheat	Adet	Shina	Climate models	0.55529	-1.66851	0.332806
Wheat	Adet	Shina	Climate models	0.555877	-1.66851	0.333158
Wheat	Adet	Shina	Climate models	0.555418	-1.66851	0.332883
Wheat	Adet	Shina	Crop growth submodels	1.05527	-1.66851	0.632466
Wheat	Adet	Shina	Crop growth submodels	1.03226	-1.66851	0.618671
Wheat	Adet	Shina	Crop growth submodels	0.965703	-1.66851	0.578782
Wheat	Adet	Shina	Crop growth submodels	0.954838	-1.66851	0.572271
Wheat	Adet	Shina	Crop growth submodels	0.964164	-1.66851	0.57786
Wheat	Adet	Shina	Crop growth submodels	0.953238	-1.66851	0.571312
Wheat	Adet	Shina	Crop growth submodels	0.965674	-1.66851	0.578765
Wheat	Adet	Shina	Crop growth submodels	0.953442	-1.66851	0.571434
Wheat	Adet	Shina	Crop growth submodels	1.39677	-1.66851	0.83714
Wheat	Adet	Shina	Crop growth submodels	1.37253	-1.66851	0.822608
Wheat	Adet	Shina	Crop growth submodels	1.39104	-1.66851	0.8337
Wheat	Adet	Shina	Crop growth submodels	1.36709	-1.66851	0.819349
Wheat	Adet	Shina	Water submodels	0.105595	-1.66851	0.0632868
Wheat	Adet	Shina	Water submodels	0.0848528	-1.66851	0.0508555
Wheat	Adet	Shina	Water submodels	0.0956951	-1.66851	0.0573537
Wheat	Adet	Shina	Water submodels	0.0761318	-1.66851	0.0456287
Wheat	Adet	Shina	Water submodels	0.116673	-1.66851	0.0699263
Wheat	Adet	Shina	Water submodels	0.0992307	-1.66851	0.0594727
Wheat	Adet	Shina	Water submodels	0	-1.66851	0
Wheat	Adet	Shina	Water submodels	0.000235702	-1.66851	0.000141265
Wheat	Adet	Shina	Water submodels	0	-1.66851	0
Wheat	Adet	Shina	Water submodels	0.000235702	-1.66851	0.000141265
Wheat	Adet	Shina	Water submodels	0	-1.66851	0
Wheat	Adet	Shina	Water submodels	0.000235702	-1.66851	0.000141265
Wheat	Adet	Shina	Water submodels	0.026163	-1.66851	0.0156804
Wheat	Adet	Shina	Water submodels	0.0280486	-1.66851	0.0168106
Wheat	Adet	Shina	Water submodels	0.0256915	-1.66851	0.0153979
Wheat	Adet	Shina	Water submodels	0.0268701	-1.66851	0.0161042
Wheat	Adet	Shina	Water submodels	0.0273415	-1.66851	0.0163868
Wheat	Adet	Shina	Water submodels	0.0294628	-1.66851	0.0176582
Wheat	Adet	Shina	Water submodels	0.0186205	-1.66851	0.01116
Wheat	Adet	Shina	Water submodels	0.0127279	-1.66851	0.00762833
Wheat	Adet	Shina	Water submodels	0.0190919	-1.66851	0.0114425
Wheat	Adet	Shina	Water submodels	0.0150849	-1.66851	0.00904098
Wheat	Adet	Shina	Water submodels	0.0183848	-1.66851	0.0110187
Wheat	Adet	Shina	Water submodels	0.0146135	-1.66851	0.00875845
Wheat	Adet	Shina	Water submodels	0.00989949	-1.66851	0.00593314
Wheat	Adet	Shina	Water submodels	0.0108423	-1.66851	0.0064982
Wheat	Adet	Shina	Water submodels	0.000235702	-1.66851	0.000141265
Wheat	Adet	Shina	Water submodels	0.0193276	-1.66851	0.0115838
Wheat	Adet	Shina	Water submodels	0.0212132	-1.66851	0.0127139
Wheat	Adet	Shina	Water submodels	0.00377124	-1.66851	0.00226024
Wheat	Adet	Shina	Water submodels	0	-1.66851	0
Wheat	Adet	Shina	Water submodels	0.000235702	-1.66851	0.000141265
Wheat	Adet	Shina	Crop growth submodels	0.74257	-1.66851	0.44505
Wheat	Adet	Shina	Crop growth submodels	0.719084	-1.66851	0.430974
Wheat	Adet	Shina	Crop growth submodels	0.736988	-1.66851	0.441705
Wheat	Adet	Shina	Crop growth submodels	0.713366	-1.66851	0.427547
Wheat	Adet	Shina	Crop growth submodels	0.747394	-1.66851	0.447941
Wheat	Adet	Shina	Crop growth submodels	0.725525	-1.66851	0.434834
Wheat	Adet	Shina	SOM submodels	0.0148492	-1.66851	0.00889971
Wheat	Adet	Shina	SOM submodels	0.0148492	-1.66851	0.00889971
Wheat	Adet	Shina	SOM submodels	0.0139064	-1.66851	0.00833465
Wheat	Adet	Shina	SOM submodels	0.00329983	-1.66851	0.00197771
Wheat	Adet	Shina	SOM submodels	0.00141421	-1.66851	0.000847592
Wheat	Adet	Shina	Crop growth submodels	0.684817	-1.66851	0.410436
Wheat	Adet	Shina	Water submodels	0.0678823	-1.66851	0.0406844
Wheat	Adet	Shina	Water submodels	0.0619897	-1.66851	0.0371528
Wheat	Adet	Shina	Water submodels	0.0638753	-1.66851	0.0382829
Wheat	Adet	Shina	Water submodels	0.0596327	-1.66851	0.0357401
Wheat	Adet	Shina	Crop growth submodels	1.13586	-1.66851	0.680766
Wheat	Adet	Shina	Crop growth submodels	1.16987	-1.66851	0.701144
Wheat	Adet	Shina	Crop growth submodels	1.14541	-1.66851	0.686488
Wheat	Adet	Shina	Crop growth submodels	1.07589	-1.66851	0.644822
Wheat	Adet	Shina	Crop growth submodels	1.06447	-1.66851	0.637979
Wheat	Adet	Shina	Crop growth submodels	1.07474	-1.66851	0.644133
Wheat	Adet	Shina	Crop growth submodels	1.06298	-1.66851	0.637084
Wheat	Adet	Shina	Crop growth submodels	1.07594	-1.66851	0.644849
Wheat	Adet	Shina	Crop growth submodels	1.06354	-1.66851	0.637418
Wheat	Adet	Shina	Crop growth submodels	0.676415	-1.66851	0.405401
Wheat	Adet	Shina	Crop growth submodels	0.650921	-1.66851	0.390122
Wheat	Adet	Shina	Crop growth submodels	0.670363	-1.66851	0.401774
Wheat	Adet	Shina	Water submodels	0.0414836	-1.66851	0.0248627
Wheat	Adet	Shina	Water submodels	0.0433692	-1.66851	0.0259928
Wheat	Adet	Shina	Water submodels	0.0410122	-1.66851	0.0245802
Wheat	Adet	Shina	Water submodels	0.0421907	-1.66851	0.0252865
Wheat	Adet	Shina	Water submodels	0.0426621	-1.66851	0.025569
Wheat	Adet	Shina	Water submodels	0.0447834	-1.66851	0.0268404
Wheat	Adet	Shina	Water submodels	0.129636	-1.66851	0.0776959
Wheat	Adet	Shina	Water submodels	0.123979	-1.66851	0.0743055
Wheat	Adet	Shina	Water submodels	0.130343	-1.66851	0.0781197
Wheat	Adet	Shina	Water submodels	0.124922	-1.66851	0.0748706
Wheat	Adet	Shina	Water submodels	0.127515	-1.66851	0.0764245
Wheat	Adet	Shina	Water submodels	0.123979	-1.66851	0.0743055
Wheat	Adet	Shina	Water submodels	0.116908	-1.66851	0.0700676
Wheat	Adet	Shina	Water submodels	0.0961665	-1.66851	0.0576362
Wheat	Adet	Shina	Water submodels	0.107009	-1.66851	0.0641344
Wheat	Adet	Shina	Water submodels	0.0874455	-1.66851	0.0524094
Wheat	Adet	Shina	Water submodels	0.127986	-1.66851	0.076707
Wheat	Adet	Shina	Water submodels	0.110544	-1.66851	0.0662534
Wheat	Adet	Shina	Water submodels	0	-1.66851	0
Wheat	Adet	Shina	Water submodels	0.000235703	-1.66851	0.000141266
Wheat	Adet	Shina	Water submodels	0	-1.66851	0
Wheat	Adet	Shina	Water submodels	0.000235703	-1.66851	0.000141266
Wheat	Adet	Shina	Water submodels	0	-1.66851	0
Wheat	Adet	Shina	Water submodels	0.000235703	-1.66851	0.000141266
Wheat	Adet	Shina	Water submodels	0.0401425	-1.66851	0.0240589
Wheat	Adet	Shina	Water submodels	0.0420282	-1.66851	0.0251891
Wheat	Adet	Shina	Water submodels	0.0396711	-1.66851	0.0237764
Wheat	Adet	Shina	Water submodels	0.0408496	-1.66851	0.0244827
Wheat	Adet	Shina	Water submodels	0.041321	-1.66851	0.0247653
Wheat	Adet	Shina	Water submodels	0.0434424	-1.66851	0.0260367
Wheat	Adet	Shina	Water submodels	0.107952	-1.66851	0.0646995
Wheat	Adet	Shina	Water submodels	0.102766	-1.66851	0.0615917
Wheat	Adet	Shina	Water submodels	0.108659	-1.66851	0.0651233
Wheat	Adet	Shina	Water submodels	0.104652	-1.66851	0.0627218
Wheat	Adet	Shina	Water submodels	0.106537	-1.66851	0.0638519
Wheat	Adet	Shina	Water submodels	0.103709	-1.66851	0.0621567
Wheat	Adet	Shina	Water submodels	0.113844	-1.66851	0.0682311
Wheat	Adet	Shina	Water submodels	0.092631	-1.66851	0.0555173
Wheat	Adet	Shina	Water submodels	0.103945	-1.66851	0.062298
Wheat	Adet	Shina	Water submodels	0.08391	-1.66851	0.0502904
Wheat	Adet	Shina	Water submodels	0.124922	-1.66851	0.0748706
Wheat	Adet	Shina	Water submodels	0.106773	-1.66851	0.0639932
Wheat	Adet	Shina	Water submodels	0	-1.66851	0
Wheat	Adet	Shina	Water submodels	0.000235702	-1.66851	0.000141265
Wheat	Adet	Shina	Water submodels	0	-1.66851	0
Wheat	Adet	Shina	Water submodels	0.000235702	-1.66851	0.000141265
Wheat	Adet	Shina	Water submodels	0	-1.66851	0
Wheat	Adet	Shina	Water submodels	0.000235702	-1.66851	0.000141265
Wheat	Adet	Shina	Water submodels	0.0355098	-1.66851	0.0212823
Wheat	Adet	Shina	Water submodels	0.0373954	-1.66851	0.0224125
Wheat	Adet	Shina	Water submodels	0.0350384	-1.66851	0.0209998
Wheat	Adet	Shina	Water submodels	0.0362169	-1.66851	0.0217061
Wheat	Adet	Shina	Water submodels	0.0366883	-1.66851	0.0219887
Wheat	Adet	Shina	Water submodels	0.0388096	-1.66851	0.0232601
Wheat	Adet	Shina	Water submodels	0.0629894	-1.66851	0.0377519
Wheat	Adet	Shina	Water submodels	0.0595026	-1.66851	0.0356622
Wheat	Adet	Shina	Water submodels	0.0651595	-1.66851	0.0390525
Wheat	Adet	Shina	Water submodels	0.0589743	-1.66851	0.0353455
Wheat	Adet	Shina	Water submodels	0.0608762	-1.66851	0.0364854
Wheat	Adet	Shina	Water submodels	0.0573325	-1.66851	0.0343616
Wheat	Adet	Shina	Water submodels	0.0740105	-1.66851	0.0443573
Wheat	Adet	Shina	Water submodels	0.0532687	-1.66851	0.031926
Wheat	Adet	Shina	Water submodels	0.064111	-1.66851	0.0384242
Wheat	Adet	Shina	Water submodels	0.0445477	-1.66851	0.0266991
Wheat	Adet	Shina	Water submodels	0.0853242	-1.66851	0.051138
Wheat	Adet	Shina	Water submodels	0.0674108	-1.66851	0.0404019
Wheat	Adet	Shina	Water submodels	0	-1.66851	0
Wheat	Adet	Shina	Water submodels	0.000235703	-1.66851	0.000141266
Wheat	Adet	Shina	Water submodels	0	-1.66851	0
Wheat	Adet	Shina	Water submodels	0.000235703	-1.66851	0.000141266
Wheat	Adet	Shina	Water submodels	0	-1.66851	0
Wheat	Adet	Shina	Water submodels	0.000235703	-1.66851	0.000141266
Wheat	Adet	Shina	Water submodels	0.0322912	-1.66851	0.0193533
Wheat	Adet	Shina	Water submodels	0.0341768	-1.66851	0.0204835
Wheat	Adet	Shina	Water submodels	0.0318198	-1.66851	0.0190708
Wheat	Adet	Shina	Water submodels	0.0329983	-1.66851	0.0197771
Wheat	Adet	Shina	Water submodels	0.0334697	-1.66851	0.0200597
Wheat	Adet	Shina	Water submodels	0.035591	-1.66851	0.0213311
Wheat	Adet	Shina	Water submodels	0.024513	-1.66851	0.0146916
Wheat	Adet	Shina	Water submodels	0.0200347	-1.66851	0.0120075
Wheat	Adet	Shina	Water submodels	0.0256915	-1.66851	0.0153979
Wheat	Adet	Shina	Water submodels	0.0207418	-1.66851	0.0124313
Wheat	Adet	Shina	Water submodels	0.0242773	-1.66851	0.0145503
Wheat	Adet	Shina	Water submodels	0.0205061	-1.66851	0.0122901
Wheat	Adet	Shina	Water submodels	0.046669	-1.66851	0.0279705
Wheat	Adet	Shina	Water submodels	0.026163	-1.66851	0.0156804
Wheat	Adet	Shina	Water submodels	0.0367696	-1.66851	0.0220374
Wheat	Adet	Shina	Water submodels	0.017442	-1.66851	0.0104536
Wheat	Adet	Shina	Water submodels	0.0579828	-1.66851	0.0347513
Wheat	Adet	Shina	Water submodels	0.0403051	-1.66851	0.0241564
Wheat	Adet	Shina	Water submodels	0	-1.66851	0
Wheat	Adet	Shina	Water submodels	0.000235702	-1.66851	0.000141265
Wheat	Adet	Shina	Water submodels	0	-1.66851	0
Wheat	Adet	Shina	Water submodels	0.000235702	-1.66851	0.000141265
Wheat	Adet	Shina	Water submodels	0	-1.66851	0
Wheat	Adet	Shina	Water submodels	0.000235702	-1.66851	0.000141265
Wheat	Adet	Shina	SOM submodels	0.0129636	-1.66851	0.00776959
Wheat	Adet	Shina	SOM submodels	0.0136707	-1.66851	0.00819339
Wheat	Adet	Shina	SOM submodels	0.0117851	-1.66851	0.00706326
Wheat	Adet	Shina	Water submodels	0.0346482	-1.66851	0.020766
Wheat	Adet	Shina	Water submodels	0.0365339	-1.66851	0.0218961
Wheat	Adet	Shina	Water submodels	0.0341768	-1.66851	0.0204835
Wheat	Adet	Shina	Water submodels	0.0353553	-1.66851	0.0211898
Wheat	Adet	Shina	Water submodels	0.0358267	-1.66851	0.0214723
Wheat	Adet	Shina	Water submodels	0.0379481	-1.66851	0.0227437
Wheat	Adet	Shina	Water submodels	0.0754247	-1.66851	0.0452049
Wheat	Adet	Shina	Water submodels	0.0671833	-1.66851	0.0402655
Wheat	Adet	Shina	Water submodels	0.0749533	-1.66851	0.0449224
Wheat	Adet	Shina	Water submodels	0.0690689	-1.66851	0.0413956
Wheat	Adet	Shina	Water submodels	0.0713853	-1.66851	0.0427839
Wheat	Adet	Shina	Water submodels	0.0645662	-1.66851	0.0386969
Wheat	Adet	Shina	Water submodels	0.0763675	-1.66851	0.04577
Wheat	Adet	Shina	Water submodels	0.0556257	-1.66851	0.0333386
Wheat	Adet	Shina	Water submodels	0.066468	-1.66851	0.0398368
Wheat	Adet	Shina	Water submodels	0.0471405	-1.66851	0.0282531
Wheat	Adet	Shina	Water submodels	0.0874455	-1.66851	0.0524094
Wheat	Adet	Shina	Water submodels	0.0702393	-1.66851	0.0420971
Wheat	Adet	Shina	Water submodels	0	-1.66851	0
Wheat	Adet	Shina	Water submodels	0.000235702	-1.66851	0.000141265
Wheat	Adet	Shina	Water submodels	0	-1.66851	0
Wheat	Adet	Shina	Water submodels	0.000235702	-1.66851	0.000141265
Wheat	Adet	Shina	Water submodels	0	-1.66851	0
Wheat	Adet	Shina	Water submodels	0.000235702	-1.66851	0.000141265
Wheat	Adet	Shina	Water submodels	0.0292271	-1.66851	0.0175169
Wheat	Adet	Shina	Water submodels	0.0311127	-1.66851	0.018647
Wheat	Adet	Shina	Water submodels	0.0287557	-1.66851	0.0172344
Wheat	Adet	Shina	Water submodels	0.0299342	-1.66851	0.0179407
Wheat	Adet	Shina	Crop growth submodels	0.644515	-1.66851	0.386282
Wheat	Adet	Shina	Crop growth submodels	0.631787	-1.66851	0.378654
Wheat	Adet	Shina	Crop growth submodels	0.6458	-1.66851	0.387052
Wheat	Adet	Shina	Crop growth submodels	0.63255	-1.66851	0.379111
Wheat	Adet	Shina	Crop growth submodels	1.36059	-1.66851	0.815453
Wheat	Adet	Shina	Crop growth submodels	1.33628	-1.66851	0.800882
Wheat	Adet	Shina	Crop growth submodels	1.35474	-1.66851	0.811949
Wheat	Adet	Shina	Crop growth submodels	1.33101	-1.66851	0.797724
Wheat	Adet	Shina	Crop growth submodels	1.36393	-1.66851	0.817457
Wheat	Adet	Shina	Crop growth submodels	1.34168	-1.66851	0.804117
Wheat	Adet	Shina	Crop growth submodels	1.22308	-1.66851	0.733039
Wheat	Adet	Shina	Crop growth submodels	1.2111	-1.66851	0.725855
Wheat	Adet	Shina	Crop growth submodels	1.22176	-1.66851	0.732246
Wheat	Adet	Shina	Crop growth submodels	1.20957	-1.66851	0.724941
Wheat	Adet	Shina	Crop growth submodels	1.22188	-1.66851	0.732317
Wheat	Adet	Shina	Crop growth submodels	1.20988	-1.66851	0.725128
Wheat	Adet	Shina	Crop growth submodels	1.27632	-1.66851	0.764944
Wheat	Adet	Shina	Crop growth submodels	1.2517	-1.66851	0.750189
Wheat	Adet	Shina	Crop growth submodels	1.27047	-1.66851	0.761441
Wheat	Adet	Shina	Crop growth submodels	1.24631	-1.66851	0.746962
Wheat	Adet	Shina	Crop growth submodels	1.28067	-1.66851	0.767555
Wheat	Adet	Shina	Crop growth submodels	1.25767	-1.66851	0.753771
Wheat	Adet	Shina	Crop growth submodels	1.15407	-1.66851	0.691677
Wheat	Adet	Shina	Crop growth submodels	1.14275	-1.66851	0.684895
Wheat	Adet	Shina	Crop growth submodels	1.15286	-1.66851	0.690952
Wheat	Adet	Shina	Crop growth submodels	1.14119	-1.66851	0.683956
Wheat	Adet	Shina	Crop growth submodels	1.15378	-1.66851	0.691506
Wheat	Adet	Shina	Crop growth submodels	1.14186	-1.66851	0.684362
Wheat	Adet	Shina	Crop growth submodels	0.568938	-1.66851	0.340986
Wheat	Adet	Shina	Crop growth submodels	0.545021	-1.66851	0.326652
Wheat	Adet	Shina	Crop growth submodels	0.563608	-1.66851	0.337792
Wheat	Adet	Shina	Crop growth submodels	0.540958	-1.66851	0.324217
Wheat	Adet	Shina	Crop growth submodels	0.572123	-1.66851	0.342895
Wheat	Adet	Shina	Crop growth submodels	0.550685	-1.66851	0.330046
Wheat	Adet	Shina	Crop growth submodels	0.545779	-1.66851	0.327106
Wheat	Adet	Shina	Crop growth submodels	0.533685	-1.66851	0.319858
Wheat	Adet	Shina	Crop growth submodels	0.544867	-1.66851	0.32656
Wheat	Adet	Shina	Crop growth submodels	0.532338	-1.66851	0.31905
Wheat	Adet	Shina	Crop growth submodels	0.543576	-1.66851	0.325786
Wheat	Adet	Shina	Crop growth submodels	0.531399	-1.66851	0.318487
Wheat	Adet	Shina	Crop growth submodels	1.0512	-1.66851	0.630021
Wheat	Adet	Shina	Crop growth submodels	1.0267	-1.66851	0.615338
Wheat	Adet	Shina	Crop growth submodels	1.04535	-1.66851	0.626515
Wheat	Adet	Shina	Crop growth submodels	1.02167	-1.66851	0.612327
Wheat	Adet	Shina	Water submodels	0.0374767	-1.66851	0.0224612
Wheat	Adet	Shina	Water submodels	0.0393623	-1.66851	0.0235913
Wheat	Adet	Shina	Water submodels	0.0370053	-1.66851	0.0221786
Wheat	Adet	Shina	Water submodels	0.0381838	-1.66851	0.022885
Wheat	Adet	Shina	Water submodels	0.0386552	-1.66851	0.0231675
Wheat	Adet	Shina	Water submodels	0.0407765	-1.66851	0.0244389
Wheat	Adet	Shina	Water submodels	0.101588	-1.66851	0.0608853
Wheat	Adet	Shina	Water submodels	0.0964022	-1.66851	0.0577775
Wheat	Adet	Shina	Water submodels	0.102295	-1.66851	0.0613091
Wheat	Adet	Shina	Water submodels	0.0975807	-1.66851	0.0584838
Wheat	Adet	Shina	Water submodels	0.0997021	-1.66851	0.0597552
Wheat	Adet	Shina	Water submodels	0.0954594	-1.66851	0.0572124
Wheat	Adet	Shina	Heat submodels	0	-1.66851	0
Wheat	Adet	Shina	Heat submodels	0	-1.66851	0
Wheat	Adet	Shina	Heat submodels	0	-1.66851	0
Wheat	Adet	Shina	Heat submodels	0	-1.66851	0
Wheat	Adet	Shina	Heat submodels	0.000962251	-1.66851	0.000576713
Wheat	Adet	Shina	Heat submodels	0.00057735	-1.66851	0.000346028
Wheat	Adet	Shina	Heat submodels	0.00214303	-1.66851	0.0012844
Wheat	Adet	Shina	Heat submodels	0.00138778	-1.66851	0.000831748
Wheat	Adet	Shina	Heat submodels	0.00107152	-1.66851	0.0006422
Wheat	Adet	Shina	Heat submodels	0.00183586	-1.66851	0.0011003
Wheat	Adet	Shina	Heat submodels	0.00371683	-1.66851	0.00222764
Wheat	Adet	Shina	Heat submodels	0.0007698	-1.66851	0.00046137
Wheat	Adet	Shina	Heat submodels	0.0142062	-1.66851	0.00851429
Wheat	Adet	Shina	Heat submodels	0.0170272	-1.66851	0.0102051
Wheat	Adet	Shina	Heat submodels	0.00167774	-1.66851	0.00100553
Wheat	Adet	Shina	Heat submodels	0.00152753	-1.66851	0.000915504
Wheat	Adet	Shina	Heat submodels	0	-1.66851	0
Wheat	Adet	Shina	Heat submodels	0	-1.66851	0
Wheat	Adet	Shina	Heat submodels	0	-1.66851	0
Wheat	Adet	Shina	Heat submodels	0	-1.66851	0
Wheat	Adet	Shina	Heat submodels	0.000962251	-1.66851	0.000576713
Wheat	Adet	Shina	Heat submodels	0.00057735	-1.66851	0.000346028
Wheat	Adet	Shina	Heat submodels	0.00214303	-1.66851	0.0012844
Wheat	Adet	Shina	Heat submodels	0.00138778	-1.66851	0.000831747
Wheat	Adet	Shina	Heat submodels	0.00083887	-1.66851	0.000502767
Wheat	Adet	Shina	Heat submodels	0.00164429	-1.66851	0.000985488
Wheat	Adet	Shina	Heat submodels	0.00134715	-1.66851	0.000807398
Wheat	Adet	Shina	Heat submodels	0.0007698	-1.66851	0.00046137
Wheat	Adet	Shina	Heat submodels	0.0142062	-1.66851	0.00851429
Wheat	Adet	Shina	Heat submodels	0.0171993	-1.66851	0.0103082
Wheat	Adet	Shina	Heat submodels	0.00167774	-1.66851	0.00100553
Wheat	Adet	Shina	Heat submodels	0.00152753	-1.66851	0.000915504
Wheat	Adet	Shina	Water submodels	0	-1.66851	0
Wheat	Adet	Shina	Water submodels	0.000235702	-1.66851	0.000141265
Wheat	Adet	Shina	Water submodels	0	-1.66851	0
[truncated: 1,233 more rows]
